# Supplementary material for: Transcription start sites experience a high influx of heritable variants fueled by early development
Source: Nat Commun. 2025 Nov 26;16:10120. doi: 10.1038/s41467-025-66201-0 (PMC12658150; doi:10.1038/s41467-025-66201-0)
Supplement: Supplementary file 4 — Supplementary Data 1-8 [file 41467_2025_66201_MOESM4_ESM.xlsx]

## Sheet: Supplementary Data 1
Supplementary Data 1: Genome-wide multiple regression results.
predictor	estimate	qvalue	qci95Lowlim	qci95Highlim	nmutsDataset	nbinsDataset	filteredVIF	dharmaDispersion	side	dataset	gene_type	binType	cpg2tpg	modelType
maternal chromosome	0.00519054	1	-0.0936491	0.10403	8004	211328	H3k4me3,CpG_fraction,nucleosome,H3k9ac,H3k4me2	1.00458	downstream_TSS	gDNM_pool_halldoryes	coding_mRNA	1000	only	poisson
non-maternal chromosome	0.0186773	1	-0.0773277	0.114682	8004	211328	H3k4me3,CpG_fraction,nucleosome,H3k9ac,H3k4me2	1.00458	downstream_TSS	gDNM_pool_halldoryes	coding_mRNA	1000	only	poisson
bin	0.0394136	0.0475037	0.000169	0.0786582	8004	211328	H3k4me3,CpG_fraction,nucleosome,H3k9ac,H3k4me2	1.00458	downstream_TSS	gDNM_pool_halldoryes	coding_mRNA	1000	only	poisson
GCskewTx	0.0211704	0.906457	-0.0157376	0.0580783	8004	211328	H3k4me3,CpG_fraction,nucleosome,H3k9ac,H3k4me2	1.00458	downstream_TSS	gDNM_pool_halldoryes	coding_mRNA	1000	only	poisson
divergent_lncRNAyes	-0.0239729	1	-0.106255	0.0583095	8004	211328	H3k4me3,CpG_fraction,nucleosome,H3k9ac,H3k4me2	1.00458	downstream_TSS	gDNM_pool_halldoryes	coding_mRNA	1000	only	poisson
TSGyes	0.152612	0.749095	-0.0837415	0.388965	8004	211328	H3k4me3,CpG_fraction,nucleosome,H3k9ac,H3k4me2	1.00458	downstream_TSS	gDNM_pool_halldoryes	coding_mRNA	1000	only	poisson
ONCOGENEyes	-0.00948666	1	-0.278633	0.25966	8004	211328	H3k4me3,CpG_fraction,nucleosome,H3k9ac,H3k4me2	1.00458	downstream_TSS	gDNM_pool_halldoryes	coding_mRNA	1000	only	poisson
essentialyes	-0.0171108	1	-0.152781	0.118559	8004	211328	H3k4me3,CpG_fraction,nucleosome,H3k9ac,H3k4me2	1.00458	downstream_TSS	gDNM_pool_halldoryes	coding_mRNA	1000	only	poisson
downstream divergent promoter yes	-0.0499906	0.992796	-0.157123	0.0571419	8004	211328	H3k4me3,CpG_fraction,nucleosome,H3k9ac,H3k4me2	1.00458	downstream_TSS	gDNM_pool_halldoryes	coding_mRNA	1000	only	poisson
upstream divergent promoter yes	-0.0328816	0.999984	-0.130114	0.0643513	8004	211328	H3k4me3,CpG_fraction,nucleosome,H3k9ac,H3k4me2	1.00458	downstream_TSS	gDNM_pool_halldoryes	coding_mRNA	1000	only	poisson
PRO.seq_ratioTx	-0.0155409	0.999995	-0.0637652	0.0326833	8004	211328	H3k4me3,CpG_fraction,nucleosome,H3k9ac,H3k4me2	1.00458	downstream_TSS	gDNM_pool_halldoryes	coding_mRNA	1000	only	poisson
H3k4me1	0.0216635	0.995465	-0.0261715	0.0694984	8004	211328	H3k4me3,CpG_fraction,nucleosome,H3k9ac,H3k4me2	1.00458	downstream_TSS	gDNM_pool_halldoryes	coding_mRNA	1000	only	poisson
H3k4me2	-0.244742	0	-0.331057	-0.158427	8004	211328	H3k4me3,CpG_fraction,nucleosome,H3k9ac,H3k4me2	1.00458	downstream_TSS	gDNM_pool_halldoryes	coding_mRNA	1000	only	poisson
H3k9me1	-0.0250096	0.954078	-0.0716241	0.0216049	8004	211328	H3k4me3,CpG_fraction,nucleosome,H3k9ac,H3k4me2	1.00458	downstream_TSS	gDNM_pool_halldoryes	coding_mRNA	1000	only	poisson
H3k09me3	0.00792212	0.999996	-0.0170205	0.0328648	8004	211328	H3k4me3,CpG_fraction,nucleosome,H3k9ac,H3k4me2	1.00458	downstream_TSS	gDNM_pool_halldoryes	coding_mRNA	1000	only	poisson
H3k27ac	0.0565221	0.00133531	0.012789	0.100255	8004	211328	H3k4me3,CpG_fraction,nucleosome,H3k9ac,H3k4me2	1.00458	downstream_TSS	gDNM_pool_halldoryes	coding_mRNA	1000	only	poisson
H3k27me3	-0.04317	0.0399581	-0.0854655	-0.000874469	8004	211328	H3k4me3,CpG_fraction,nucleosome,H3k9ac,H3k4me2	1.00458	downstream_TSS	gDNM_pool_halldoryes	coding_mRNA	1000	only	poisson
H3k36me3	-0.0121416	1	-0.0541285	0.0298453	8004	211328	H3k4me3,CpG_fraction,nucleosome,H3k9ac,H3k4me2	1.00458	downstream_TSS	gDNM_pool_halldoryes	coding_mRNA	1000	only	poisson
H3k79me2	-0.0290999	0.992557	-0.0913201	0.0331202	8004	211328	H3k4me3,CpG_fraction,nucleosome,H3k9ac,H3k4me2	1.00458	downstream_TSS	gDNM_pool_halldoryes	coding_mRNA	1000	only	poisson
H4k20me1	0.0626535	0.0227087	0.00414903	0.121158	8004	211328	H3k4me3,CpG_fraction,nucleosome,H3k9ac,H3k4me2	1.00458	downstream_TSS	gDNM_pool_halldoryes	coding_mRNA	1000	only	poisson
recombination rate	0.0336266	6.01404e-06	0.0130801	0.0541731	8004	211328	H3k4me3,CpG_fraction,nucleosome,H3k9ac,H3k4me2	1.00458	downstream_TSS	gDNM_pool_halldoryes	coding_mRNA	1000	only	poisson
DSB	-0.0172872	0.999966	-0.0667525	0.0321781	8004	211328	H3k4me3,CpG_fraction,nucleosome,H3k9ac,H3k4me2	1.00458	downstream_TSS	gDNM_pool_halldoryes	coding_mRNA	1000	only	poisson
PRDM9	0.012165	0.934695	-0.00980089	0.0341309	8004	211328	H3k4me3,CpG_fraction,nucleosome,H3k9ac,H3k4me2	1.00458	downstream_TSS	gDNM_pool_halldoryes	coding_mRNA	1000	only	poisson
T-R anti	-0.0364769	0.999658	-0.129775	0.0568209	8004	211328	H3k4me3,CpG_fraction,nucleosome,H3k9ac,H3k4me2	1.00458	downstream_TSS	gDNM_pool_halldoryes	coding_mRNA	1000	only	poisson
T-R co	-0.0287227	0.999995	-0.118374	0.0609282	8004	211328	H3k4me3,CpG_fraction,nucleosome,H3k9ac,H3k4me2	1.00458	downstream_TSS	gDNM_pool_halldoryes	coding_mRNA	1000	only	poisson
H2A.Z	0.0258183	0.999906	-0.0445942	0.0962308	8004	211328	H3k4me3,CpG_fraction,nucleosome,H3k9ac,H3k4me2	1.00458	downstream_TSS	gDNM_pool_halldoryes	coding_mRNA	1000	only	poisson
g-quadruplex	-0.00366748	1	-0.0481322	0.0407973	8004	211328	H3k4me3,CpG_fraction,nucleosome,H3k9ac,H3k4me2	1.00458	downstream_TSS	gDNM_pool_halldoryes	coding_mRNA	1000	only	poisson
GERP	0.00533522	1	-0.0303237	0.0409942	8004	211328	H3k4me3,CpG_fraction,nucleosome,H3k9ac,H3k4me2	1.00458	downstream_TSS	gDNM_pool_halldoryes	coding_mRNA	1000	only	poisson
GC_fraction	0.014416	1	-0.0351971	0.0640291	8004	211328	H3k4me3,CpG_fraction,nucleosome,H3k9ac,H3k4me2	1.00458	downstream_TSS	gDNM_pool_halldoryes	coding_mRNA	1000	only	poisson
CpGI_fraction	-0.133571	4.09817e-12	-0.191135	-0.0760076	8004	211328	H3k4me3,CpG_fraction,nucleosome,H3k9ac,H3k4me2	1.00458	downstream_TSS	gDNM_pool_halldoryes	coding_mRNA	1000	only	poisson
expression	-0.00150387	1	-0.0406803	0.0376725	8004	211328	H3k4me3,CpG_fraction,nucleosome,H3k9ac,H3k4me2	1.00458	downstream_TSS	gDNM_pool_halldoryes	coding_mRNA	1000	only	poisson
TATA box prom score	-0.00652794	1	-0.0430042	0.0299483	8004	211328	H3k4me3,CpG_fraction,nucleosome,H3k9ac,H3k4me2	1.00458	downstream_TSS	gDNM_pool_halldoryes	coding_mRNA	1000	only	poisson
CpGI_promoteryes	-0.00648507	1	-0.0935686	0.0805985	8004	211328	H3k4me3,CpG_fraction,nucleosome,H3k9ac,H3k4me2	1.00458	downstream_TSS	gDNM_pool_halldoryes	coding_mRNA	1000	only	poisson
CpG_methylation	0.0976951	6.25942e-05	0.032407	0.162983	8004	211328	H3k4me3,CpG_fraction,nucleosome,H3k9ac,H3k4me2	1.00458	downstream_TSS	gDNM_pool_halldoryes	coding_mRNA	1000	only	poisson
DHS	-0.0962334	1.87523e-05	-0.157511	-0.034956	8004	211328	H3k4me3,CpG_fraction,nucleosome,H3k9ac,H3k4me2	1.00458	downstream_TSS	gDNM_pool_halldoryes	coding_mRNA	1000	only	poisson
replication time	-0.0388191	0.231674	-0.0850762	0.00743795	8004	211328	H3k4me3,CpG_fraction,nucleosome,H3k9ac,H3k4me2	1.00458	downstream_TSS	gDNM_pool_halldoryes	coding_mRNA	1000	only	poisson
length	-0.00209836	1	-0.0456199	0.0414232	8004	211328	H3k4me3,CpG_fraction,nucleosome,H3k9ac,H3k4me2	1.00458	downstream_TSS	gDNM_pool_halldoryes	coding_mRNA	1000	only	poisson
maternal chromosome	-0.0793575	0.999993	-0.315039	0.156324	1650	48913	H3k4me2,CpG_fraction	1.01566	upstream_TSS	gDNM_pool_halldoryes	coding_mRNA	1000	only	poisson
non-maternal chromosome	-0.00943378	1	-0.213676	0.194808	1650	48913	H3k4me2,CpG_fraction	1.01566	upstream_TSS	gDNM_pool_halldoryes	coding_mRNA	1000	only	poisson
bin	0.0250724	1	-0.0633544	0.113499	1650	48913	H3k4me2,CpG_fraction	1.01566	upstream_TSS	gDNM_pool_halldoryes	coding_mRNA	1000	only	poisson
GCskewTx	0.0104856	1	-0.074041	0.0950122	1650	48913	H3k4me2,CpG_fraction	1.01566	upstream_TSS	gDNM_pool_halldoryes	coding_mRNA	1000	only	poisson
divergent_lncRNAyes	0.0832206	1	-0.336305	0.502747	1650	48913	H3k4me2,CpG_fraction	1.01566	upstream_TSS	gDNM_pool_halldoryes	coding_mRNA	1000	only	poisson
TSGyes	-0.324351	0.999986	-1.26097	0.61227	1650	48913	H3k4me2,CpG_fraction	1.01566	upstream_TSS	gDNM_pool_halldoryes	coding_mRNA	1000	only	poisson
ONCOGENEyes	-0.0204481	1	-0.629504	0.588608	1650	48913	H3k4me2,CpG_fraction	1.01566	upstream_TSS	gDNM_pool_halldoryes	coding_mRNA	1000	only	poisson
essentialyes	0.22042	0.958015	-0.187938	0.628778	1650	48913	H3k4me2,CpG_fraction	1.01566	upstream_TSS	gDNM_pool_halldoryes	coding_mRNA	1000	only	poisson
downstream divergent promoter yes	-0.0469422	1	-0.391422	0.297537	1650	48913	H3k4me2,CpG_fraction	1.01566	upstream_TSS	gDNM_pool_halldoryes	coding_mRNA	1000	only	poisson
upstream divergent promoter yes	0.0710373	1	-0.207108	0.349182	1650	48913	H3k4me2,CpG_fraction	1.01566	upstream_TSS	gDNM_pool_halldoryes	coding_mRNA	1000	only	poisson
PRO.seq_ratioTx	0.0177833	1	-0.0786313	0.114198	1650	48913	H3k4me2,CpG_fraction	1.01566	upstream_TSS	gDNM_pool_halldoryes	coding_mRNA	1000	only	poisson
H3k4me1	0.0397106	1	-0.0917952	0.171216	1650	48913	H3k4me2,CpG_fraction	1.01566	upstream_TSS	gDNM_pool_halldoryes	coding_mRNA	1000	only	poisson
H3k4me3	0.0439172	1	-0.480189	0.568023	1650	48913	H3k4me2,CpG_fraction	1.01566	upstream_TSS	gDNM_pool_halldoryes	coding_mRNA	1000	only	poisson
H3k9ac	-0.0074104	1	-0.536514	0.521693	1650	48913	H3k4me2,CpG_fraction	1.01566	upstream_TSS	gDNM_pool_halldoryes	coding_mRNA	1000	only	poisson
H3k9me1	0.0613517	0.637614	-0.0276308	0.150334	1650	48913	H3k4me2,CpG_fraction	1.01566	upstream_TSS	gDNM_pool_halldoryes	coding_mRNA	1000	only	poisson
H3k09me3	0.0602519	0.369941	-0.016898	0.137402	1650	48913	H3k4me2,CpG_fraction	1.01566	upstream_TSS	gDNM_pool_halldoryes	coding_mRNA	1000	only	poisson
H3k27ac	-0.0386446	1	-0.299868	0.222579	1650	48913	H3k4me2,CpG_fraction	1.01566	upstream_TSS	gDNM_pool_halldoryes	coding_mRNA	1000	only	poisson
H3k27me3	-0.0979089	0.165188	-0.209147	0.0133293	1650	48913	H3k4me2,CpG_fraction	1.01566	upstream_TSS	gDNM_pool_halldoryes	coding_mRNA	1000	only	poisson
H3k36me3	0.0190174	1	-0.0552129	0.0932478	1650	48913	H3k4me2,CpG_fraction	1.01566	upstream_TSS	gDNM_pool_halldoryes	coding_mRNA	1000	only	poisson
H3k79me2	-0.171555	0.997566	-0.557121	0.214011	1650	48913	H3k4me2,CpG_fraction	1.01566	upstream_TSS	gDNM_pool_halldoryes	coding_mRNA	1000	only	poisson
H4k20me1	0.0119476	1	-0.088722	0.112617	1650	48913	H3k4me2,CpG_fraction	1.01566	upstream_TSS	gDNM_pool_halldoryes	coding_mRNA	1000	only	poisson
recombination rate	0.0493584	0.0288442	0.00229991	0.0964168	1650	48913	H3k4me2,CpG_fraction	1.01566	upstream_TSS	gDNM_pool_halldoryes	coding_mRNA	1000	only	poisson
DSB	-0.0628171	0.999112	-0.212072	0.0864376	1650	48913	H3k4me2,CpG_fraction	1.01566	upstream_TSS	gDNM_pool_halldoryes	coding_mRNA	1000	only	poisson
PRDM9	0.00964048	0.999984	-0.0180742	0.0373552	1650	48913	H3k4me2,CpG_fraction	1.01566	upstream_TSS	gDNM_pool_halldoryes	coding_mRNA	1000	only	poisson
T-R anti	-0.0484401	1	-0.25268	0.1558	1650	48913	H3k4me2,CpG_fraction	1.01566	upstream_TSS	gDNM_pool_halldoryes	coding_mRNA	1000	only	poisson
T-R co	-0.0396713	1	-0.243227	0.163885	1650	48913	H3k4me2,CpG_fraction	1.01566	upstream_TSS	gDNM_pool_halldoryes	coding_mRNA	1000	only	poisson
H2A.Z	-0.262941	0.0313179	-0.515237	-0.0106444	1650	48913	H3k4me2,CpG_fraction	1.01566	upstream_TSS	gDNM_pool_halldoryes	coding_mRNA	1000	only	poisson
nucleosome	0.0200539	1	-0.0895136	0.129621	1650	48913	H3k4me2,CpG_fraction	1.01566	upstream_TSS	gDNM_pool_halldoryes	coding_mRNA	1000	only	poisson
g-quadruplex	0.0604118	0.946274	-0.0491951	0.170019	1650	48913	H3k4me2,CpG_fraction	1.01566	upstream_TSS	gDNM_pool_halldoryes	coding_mRNA	1000	only	poisson
GERP	0.000737337	1	-0.0803113	0.0817859	1650	48913	H3k4me2,CpG_fraction	1.01566	upstream_TSS	gDNM_pool_halldoryes	coding_mRNA	1000	only	poisson
GC_fraction	0.00994327	1	-0.176248	0.196135	1650	48913	H3k4me2,CpG_fraction	1.01566	upstream_TSS	gDNM_pool_halldoryes	coding_mRNA	1000	only	poisson
CpG_fraction	-0.279714	0.00160026	-0.498796	-0.0606319	1650	48913	H3k4me2,CpG_fraction	1.01566	upstream_TSS	gDNM_pool_halldoryes	coding_mRNA	1000	only	poisson
CpGI_fraction	0.0943708	0.956929	-0.080099	0.268841	1650	48913	H3k4me2,CpG_fraction	1.01566	upstream_TSS	gDNM_pool_halldoryes	coding_mRNA	1000	only	poisson
expression	0.0293285	0.999802	-0.0458417	0.104499	1650	48913	H3k4me2,CpG_fraction	1.01566	upstream_TSS	gDNM_pool_halldoryes	coding_mRNA	1000	only	poisson
TATA box prom score	0.0337017	0.999623	-0.0499855	0.117389	1650	48913	H3k4me2,CpG_fraction	1.01566	upstream_TSS	gDNM_pool_halldoryes	coding_mRNA	1000	only	poisson
CpGI_promoteryes	-0.000696478	1	-0.174174	0.172781	1650	48913	H3k4me2,CpG_fraction	1.01566	upstream_TSS	gDNM_pool_halldoryes	coding_mRNA	1000	only	poisson
CpG_methylation	0.137591	0.167092	-0.0189732	0.294155	1650	48913	H3k4me2,CpG_fraction	1.01566	upstream_TSS	gDNM_pool_halldoryes	coding_mRNA	1000	only	poisson
DHS	-0.114624	0.765108	-0.292291	0.063043	1650	48913	H3k4me2,CpG_fraction	1.01566	upstream_TSS	gDNM_pool_halldoryes	coding_mRNA	1000	only	poisson
replication time	0.0200897	1	-0.0892431	0.129422	1650	48913	H3k4me2,CpG_fraction	1.01566	upstream_TSS	gDNM_pool_halldoryes	coding_mRNA	1000	only	poisson
length	-0.00425239	1	-0.0922405	0.0837357	1650	48913	H3k4me2,CpG_fraction	1.01566	upstream_TSS	gDNM_pool_halldoryes	coding_mRNA	1000	only	poisson
maternal chromosome	0.013562	3.5543e-10	0.00717593	0.0199481	1917397	211328	CpG_fraction,H3k9ac,H3k4me2,H3k4me3	1.01735	downstream_TSS	G_ERV	coding_mRNA	1000	only	poisson
non-maternal chromosome	0.00412665	0.707122	-0.00211263	0.0103659	1917397	211328	CpG_fraction,H3k9ac,H3k4me2,H3k4me3	1.01735	downstream_TSS	G_ERV	coding_mRNA	1000	only	poisson
bin	0.0161102	0	0.0134941	0.0187263	1917397	211328	CpG_fraction,H3k9ac,H3k4me2,H3k4me3	1.01735	downstream_TSS	G_ERV	coding_mRNA	1000	only	poisson
GCskewTx	0.00370544	2.30804e-05	0.00132161	0.00608927	1917397	211328	CpG_fraction,H3k9ac,H3k4me2,H3k4me3	1.01735	downstream_TSS	G_ERV	coding_mRNA	1000	only	poisson
divergent_lncRNAyes	-0.00104857	1	-0.006327	0.00422986	1917397	211328	CpG_fraction,H3k9ac,H3k4me2,H3k4me3	1.01735	downstream_TSS	G_ERV	coding_mRNA	1000	only	poisson
TSGyes	0.0138874	0.215955	-0.00249059	0.0302654	1917397	211328	CpG_fraction,H3k9ac,H3k4me2,H3k4me3	1.01735	downstream_TSS	G_ERV	coding_mRNA	1000	only	poisson
ONCOGENEyes	0.00889578	0.968981	-0.00821847	0.02601	1917397	211328	CpG_fraction,H3k9ac,H3k4me2,H3k4me3	1.01735	downstream_TSS	G_ERV	coding_mRNA	1000	only	poisson
essentialyes	-0.00860811	0.0519391	-0.0172527	3.64545e-05	1917397	211328	CpG_fraction,H3k9ac,H3k4me2,H3k4me3	1.01735	downstream_TSS	G_ERV	coding_mRNA	1000	only	poisson
downstream divergent promoter yes	-0.0018338	1	-0.00858298	0.00491538	1917397	211328	CpG_fraction,H3k9ac,H3k4me2,H3k4me3	1.01735	downstream_TSS	G_ERV	coding_mRNA	1000	only	poisson
upstream divergent promoter yes	-0.0106049	1.67538e-06	-0.0168187	-0.00439115	1917397	211328	CpG_fraction,H3k9ac,H3k4me2,H3k4me3	1.01735	downstream_TSS	G_ERV	coding_mRNA	1000	only	poisson
PRO.seq_ratioTx	-0.00470391	2.32217e-05	-0.00769792	-0.00170989	1917397	211328	CpG_fraction,H3k9ac,H3k4me2,H3k4me3	1.01735	downstream_TSS	G_ERV	coding_mRNA	1000	only	poisson
H3k4me1	-0.0058547	2.0426e-08	-0.00888179	-0.00282761	1917397	211328	CpG_fraction,H3k9ac,H3k4me2,H3k4me3	1.01735	downstream_TSS	G_ERV	coding_mRNA	1000	only	poisson
H3k4me3	-0.0636932	0	-0.0677	-0.0596864	1917397	211328	CpG_fraction,H3k9ac,H3k4me2,H3k4me3	1.01735	downstream_TSS	G_ERV	coding_mRNA	1000	only	poisson
H3k9me1	-0.00364192	0.00554369	-0.00671241	-0.00057143	1917397	211328	CpG_fraction,H3k9ac,H3k4me2,H3k4me3	1.01735	downstream_TSS	G_ERV	coding_mRNA	1000	only	poisson
H3k09me3	-0.036846	0	-0.0401192	-0.0335727	1917397	211328	CpG_fraction,H3k9ac,H3k4me2,H3k4me3	1.01735	downstream_TSS	G_ERV	coding_mRNA	1000	only	poisson
H3k27ac	0.0296148	0	0.0269042	0.0323254	1917397	211328	CpG_fraction,H3k9ac,H3k4me2,H3k4me3	1.01735	downstream_TSS	G_ERV	coding_mRNA	1000	only	poisson
H3k27me3	-0.0224067	0	-0.0244954	-0.020318	1917397	211328	CpG_fraction,H3k9ac,H3k4me2,H3k4me3	1.01735	downstream_TSS	G_ERV	coding_mRNA	1000	only	poisson
H3k36me3	-0.00324778	0.00581347	-0.00599195	-0.000503622	1917397	211328	CpG_fraction,H3k9ac,H3k4me2,H3k4me3	1.01735	downstream_TSS	G_ERV	coding_mRNA	1000	only	poisson
H3k79me2	-0.01441	0	-0.0183855	-0.0104346	1917397	211328	CpG_fraction,H3k9ac,H3k4me2,H3k4me3	1.01735	downstream_TSS	G_ERV	coding_mRNA	1000	only	poisson
H4k20me1	0.0186501	0	0.0149054	0.0223949	1917397	211328	CpG_fraction,H3k9ac,H3k4me2,H3k4me3	1.01735	downstream_TSS	G_ERV	coding_mRNA	1000	only	poisson
recombination rate	-0.00187852	0.231709	-0.00411625	0.000359221	1917397	211328	CpG_fraction,H3k9ac,H3k4me2,H3k4me3	1.01735	downstream_TSS	G_ERV	coding_mRNA	1000	only	poisson
DSB	0.00856628	0	0.00598633	0.0111462	1917397	211328	CpG_fraction,H3k9ac,H3k4me2,H3k4me3	1.01735	downstream_TSS	G_ERV	coding_mRNA	1000	only	poisson
PRDM9	0.000346727	1	-0.00159512	0.00228857	1917397	211328	CpG_fraction,H3k9ac,H3k4me2,H3k4me3	1.01735	downstream_TSS	G_ERV	coding_mRNA	1000	only	poisson
T-R anti	-0.00084639	1	-0.00686422	0.00517144	1917397	211328	CpG_fraction,H3k9ac,H3k4me2,H3k4me3	1.01735	downstream_TSS	G_ERV	coding_mRNA	1000	only	poisson
T-R co	-0.0071139	0.00349711	-0.0129393	-0.00128846	1917397	211328	CpG_fraction,H3k9ac,H3k4me2,H3k4me3	1.01735	downstream_TSS	G_ERV	coding_mRNA	1000	only	poisson
H2A.Z	-0.0252955	0	-0.028791	-0.0218001	1917397	211328	CpG_fraction,H3k9ac,H3k4me2,H3k4me3	1.01735	downstream_TSS	G_ERV	coding_mRNA	1000	only	poisson
nucleosome	0.0552242	0	0.0516946	0.0587537	1917397	211328	CpG_fraction,H3k9ac,H3k4me2,H3k4me3	1.01735	downstream_TSS	G_ERV	coding_mRNA	1000	only	poisson
g-quadruplex	-0.00137799	0.94818	-0.00391643	0.00116045	1917397	211328	CpG_fraction,H3k9ac,H3k4me2,H3k4me3	1.01735	downstream_TSS	G_ERV	coding_mRNA	1000	only	poisson
GERP	-0.00479174	7.80073e-11	-0.00696974	-0.00261373	1917397	211328	CpG_fraction,H3k9ac,H3k4me2,H3k4me3	1.01735	downstream_TSS	G_ERV	coding_mRNA	1000	only	poisson
GC_fraction	-0.0026303	0.576557	-0.00635755	0.00109694	1917397	211328	CpG_fraction,H3k9ac,H3k4me2,H3k4me3	1.01735	downstream_TSS	G_ERV	coding_mRNA	1000	only	poisson
CpGI_fraction	-0.0615753	0	-0.0646211	-0.0585295	1917397	211328	CpG_fraction,H3k9ac,H3k4me2,H3k4me3	1.01735	downstream_TSS	G_ERV	coding_mRNA	1000	only	poisson
expression	-0.00302745	0.00492618	-0.00556017	-0.000494724	1917397	211328	CpG_fraction,H3k9ac,H3k4me2,H3k4me3	1.01735	downstream_TSS	G_ERV	coding_mRNA	1000	only	poisson
TATA box prom score	0.000330142	1	-0.00202857	0.00268885	1917397	211328	CpG_fraction,H3k9ac,H3k4me2,H3k4me3	1.01735	downstream_TSS	G_ERV	coding_mRNA	1000	only	poisson
CpGI_promoteryes	-0.00587648	0.0372835	-0.0116001	-0.000152892	1917397	211328	CpG_fraction,H3k9ac,H3k4me2,H3k4me3	1.01735	downstream_TSS	G_ERV	coding_mRNA	1000	only	poisson
CpG_methylation	0.0913802	0	0.0874841	0.0952763	1917397	211328	CpG_fraction,H3k9ac,H3k4me2,H3k4me3	1.01735	downstream_TSS	G_ERV	coding_mRNA	1000	only	poisson
DHS	-0.0284782	0	-0.03143	-0.0255263	1917397	211328	CpG_fraction,H3k9ac,H3k4me2,H3k4me3	1.01735	downstream_TSS	G_ERV	coding_mRNA	1000	only	poisson
replication time	0.0095986	0	0.00653356	0.0126636	1917397	211328	CpG_fraction,H3k9ac,H3k4me2,H3k4me3	1.01735	downstream_TSS	G_ERV	coding_mRNA	1000	only	poisson
length	-0.00112769	0.999813	-0.00409359	0.0018382	1917397	211328	CpG_fraction,H3k9ac,H3k4me2,H3k4me3	1.01735	downstream_TSS	G_ERV	coding_mRNA	1000	only	poisson
maternal chromosome	0.0104214	0.682519	-0.0051087	0.0259515	348246	48913	H3k4me3,H3k9ac,CpG_fraction,H3k4me2,CpGme	0.851868	upstream_TSS	G_ERV	coding_mRNA	1000	only	poisson
non-maternal chromosome	0.0173496	0.00270807	0.00338253	0.0313166	348246	48913	H3k4me3,H3k9ac,CpG_fraction,H3k4me2,CpGme	0.851868	upstream_TSS	G_ERV	coding_mRNA	1000	only	poisson
bin	0.014405	1.10334e-11	0.0080784	0.0207316	348246	48913	H3k4me3,H3k9ac,CpG_fraction,H3k4me2,CpGme	0.851868	upstream_TSS	G_ERV	coding_mRNA	1000	only	poisson
GCskewTx	0.000545303	1	-0.00517528	0.00626589	348246	48913	H3k4me3,H3k9ac,CpG_fraction,H3k4me2,CpGme	0.851868	upstream_TSS	G_ERV	coding_mRNA	1000	only	poisson
divergent_lncRNAyes	-0.0043044	1	-0.0316341	0.0230253	348246	48913	H3k4me3,H3k9ac,CpG_fraction,H3k4me2,CpGme	0.851868	upstream_TSS	G_ERV	coding_mRNA	1000	only	poisson
TSGyes	-0.0222291	0.999373	-0.0769132	0.032455	348246	48913	H3k4me3,H3k9ac,CpG_fraction,H3k4me2,CpGme	0.851868	upstream_TSS	G_ERV	coding_mRNA	1000	only	poisson
ONCOGENEyes	0.0155566	0.999788	-0.0249056	0.0560187	348246	48913	H3k4me3,H3k9ac,CpG_fraction,H3k4me2,CpGme	0.851868	upstream_TSS	G_ERV	coding_mRNA	1000	only	poisson
essentialyes	-0.00408321	1	-0.0334593	0.0252929	348246	48913	H3k4me3,H3k9ac,CpG_fraction,H3k4me2,CpGme	0.851868	upstream_TSS	G_ERV	coding_mRNA	1000	only	poisson
downstream divergent promoter yes	-0.0053986	1	-0.0281155	0.0173183	348246	48913	H3k4me3,H3k9ac,CpG_fraction,H3k4me2,CpGme	0.851868	upstream_TSS	G_ERV	coding_mRNA	1000	only	poisson
upstream divergent promoter yes	-0.00528137	1	-0.0241451	0.0135824	348246	48913	H3k4me3,H3k9ac,CpG_fraction,H3k4me2,CpGme	0.851868	upstream_TSS	G_ERV	coding_mRNA	1000	only	poisson
PRO.seq_ratioTx	-0.00870323	0.00103684	-0.0153441	-0.00206236	348246	48913	H3k4me3,H3k9ac,CpG_fraction,H3k4me2,CpGme	0.851868	upstream_TSS	G_ERV	coding_mRNA	1000	only	poisson
H3k4me1	0.0112486	6.55344e-05	0.00372508	0.0187721	348246	48913	H3k4me3,H3k9ac,CpG_fraction,H3k4me2,CpGme	0.851868	upstream_TSS	G_ERV	coding_mRNA	1000	only	poisson
H3k9me1	-0.00483637	0.312621	-0.0108656	0.00119288	348246	48913	H3k4me3,H3k9ac,CpG_fraction,H3k4me2,CpGme	0.851868	upstream_TSS	G_ERV	coding_mRNA	1000	only	poisson
H3k09me3	-0.010711	1.42273e-06	-0.0169465	-0.00447563	348246	48913	H3k4me3,H3k9ac,CpG_fraction,H3k4me2,CpGme	0.851868	upstream_TSS	G_ERV	coding_mRNA	1000	only	poisson
H3k27ac	0.0129124	4.84271e-05	0.00438502	0.0214398	348246	48913	H3k4me3,H3k9ac,CpG_fraction,H3k4me2,CpGme	0.851868	upstream_TSS	G_ERV	coding_mRNA	1000	only	poisson
H3k27me3	-0.0191467	0	-0.0247441	-0.0135492	348246	48913	H3k4me3,H3k9ac,CpG_fraction,H3k4me2,CpGme	0.851868	upstream_TSS	G_ERV	coding_mRNA	1000	only	poisson
H3k36me3	-0.00981763	1.89896e-05	-0.0160664	-0.00356887	348246	48913	H3k4me3,H3k9ac,CpG_fraction,H3k4me2,CpGme	0.851868	upstream_TSS	G_ERV	coding_mRNA	1000	only	poisson
H3k79me2	-0.00835973	0.167532	-0.0178852	0.00116575	348246	48913	H3k4me3,H3k9ac,CpG_fraction,H3k4me2,CpGme	0.851868	upstream_TSS	G_ERV	coding_mRNA	1000	only	poisson
H4k20me1	0.00832721	0.00201602	0.00173304	0.0149214	348246	48913	H3k4me3,H3k9ac,CpG_fraction,H3k4me2,CpGme	0.851868	upstream_TSS	G_ERV	coding_mRNA	1000	only	poisson
recombination rate	0.00327889	0.811668	-0.00198583	0.00854362	348246	48913	H3k4me3,H3k9ac,CpG_fraction,H3k4me2,CpGme	0.851868	upstream_TSS	G_ERV	coding_mRNA	1000	only	poisson
DSB	-0.00413474	0.967375	-0.012032	0.00376256	348246	48913	H3k4me3,H3k9ac,CpG_fraction,H3k4me2,CpGme	0.851868	upstream_TSS	G_ERV	coding_mRNA	1000	only	poisson
PRDM9	-0.00423341	0.0954082	-0.00874952	0.000282697	348246	48913	H3k4me3,H3k9ac,CpG_fraction,H3k4me2,CpGme	0.851868	upstream_TSS	G_ERV	coding_mRNA	1000	only	poisson
T-R anti	-0.00561802	0.999494	-0.0195953	0.00835923	348246	48913	H3k4me3,H3k9ac,CpG_fraction,H3k4me2,CpGme	0.851868	upstream_TSS	G_ERV	coding_mRNA	1000	only	poisson
T-R co	-0.014103	0.0445453	-0.0280494	-0.000156626	348246	48913	H3k4me3,H3k9ac,CpG_fraction,H3k4me2,CpGme	0.851868	upstream_TSS	G_ERV	coding_mRNA	1000	only	poisson
H2A.Z	-0.0608583	0	-0.0710247	-0.0506918	348246	48913	H3k4me3,H3k9ac,CpG_fraction,H3k4me2,CpGme	0.851868	upstream_TSS	G_ERV	coding_mRNA	1000	only	poisson
nucleosome	0.0613889	0	0.0545225	0.0682552	348246	48913	H3k4me3,H3k9ac,CpG_fraction,H3k4me2,CpGme	0.851868	upstream_TSS	G_ERV	coding_mRNA	1000	only	poisson
g-quadruplex	-0.00183632	1	-0.00850438	0.00483174	348246	48913	H3k4me3,H3k9ac,CpG_fraction,H3k4me2,CpGme	0.851868	upstream_TSS	G_ERV	coding_mRNA	1000	only	poisson
GERP	0.00998798	5.34868e-08	0.00471197	0.015264	348246	48913	H3k4me3,H3k9ac,CpG_fraction,H3k4me2,CpGme	0.851868	upstream_TSS	G_ERV	coding_mRNA	1000	only	poisson
GC_fraction	-0.0222175	3.5103e-12	-0.0317634	-0.0126716	348246	48913	H3k4me3,H3k9ac,CpG_fraction,H3k4me2,CpGme	0.851868	upstream_TSS	G_ERV	coding_mRNA	1000	only	poisson
CpGI_fraction	-0.060473	0	-0.068759	-0.052187	348246	48913	H3k4me3,H3k9ac,CpG_fraction,H3k4me2,CpGme	0.851868	upstream_TSS	G_ERV	coding_mRNA	1000	only	poisson
expression	-0.00413461	0.530946	-0.00986293	0.00159371	348246	48913	H3k4me3,H3k9ac,CpG_fraction,H3k4me2,CpGme	0.851868	upstream_TSS	G_ERV	coding_mRNA	1000	only	poisson
TATA box prom score	0.00623534	0.0175275	0.000529257	0.0119414	348246	48913	H3k4me3,H3k9ac,CpG_fraction,H3k4me2,CpGme	0.851868	upstream_TSS	G_ERV	coding_mRNA	1000	only	poisson
CpGI_promoteryes	-0.0149517	0.00233419	-0.0268858	-0.00301754	348246	48913	H3k4me3,H3k9ac,CpG_fraction,H3k4me2,CpGme	0.851868	upstream_TSS	G_ERV	coding_mRNA	1000	only	poisson
CpG_methylation	0.119495	0	0.109784	0.129207	348246	48913	H3k4me3,H3k9ac,CpG_fraction,H3k4me2,CpGme	0.851868	upstream_TSS	G_ERV	coding_mRNA	1000	only	poisson
DHS	-0.0450941	0	-0.0539546	-0.0362336	348246	48913	H3k4me3,H3k9ac,CpG_fraction,H3k4me2,CpGme	0.851868	upstream_TSS	G_ERV	coding_mRNA	1000	only	poisson
replication time	0.0192846	1.21014e-14	0.0117608	0.0268084	348246	48913	H3k4me3,H3k9ac,CpG_fraction,H3k4me2,CpGme	0.851868	upstream_TSS	G_ERV	coding_mRNA	1000	only	poisson
length	-0.00065389	1	-0.0068968	0.00558902	348246	48913	H3k4me3,H3k9ac,CpG_fraction,H3k4me2,CpGme	0.851868	upstream_TSS	G_ERV	coding_mRNA	1000	only	poisson
maternal chromosome	0.0564164	0	0.0538201	0.0590126	28663344	218819	H3k9ac,CpG_fraction,H3k4me2,H3k4me3	1.04545	downstream_TSS	UKBB	coding_mRNA	1000	no	nb
non-maternal chromosome	-0.0222595	0	-0.0247361	-0.0197829	28663344	218819	H3k9ac,CpG_fraction,H3k4me2,H3k4me3	1.04545	downstream_TSS	UKBB	coding_mRNA	1000	no	nb
bin	0.00116475	0.00863025	0.000152205	0.0021773	28663344	218819	H3k9ac,CpG_fraction,H3k4me2,H3k4me3	1.04545	downstream_TSS	UKBB	coding_mRNA	1000	no	nb
GCskewTx	0.00193433	4.62261e-09	0.000968916	0.00289974	28663344	218819	H3k9ac,CpG_fraction,H3k4me2,H3k4me3	1.04545	downstream_TSS	UKBB	coding_mRNA	1000	no	nb
divergent_lncRNAyes	0.00662467	0	0.00452608	0.00872325	28663344	218819	H3k9ac,CpG_fraction,H3k4me2,H3k4me3	1.04545	downstream_TSS	UKBB	coding_mRNA	1000	no	nb
TSGyes	-0.00443384	0.629065	-0.0108695	0.00200181	28663344	218819	H3k9ac,CpG_fraction,H3k4me2,H3k4me3	1.04545	downstream_TSS	UKBB	coding_mRNA	1000	no	nb
ONCOGENEyes	-7.65937e-05	1	-0.00722313	0.00706994	28663344	218819	H3k9ac,CpG_fraction,H3k4me2,H3k4me3	1.04545	downstream_TSS	UKBB	coding_mRNA	1000	no	nb
essentialyes	0.0059622	5.29703e-07	0.00259282	0.00933158	28663344	218819	H3k9ac,CpG_fraction,H3k4me2,H3k4me3	1.04545	downstream_TSS	UKBB	coding_mRNA	1000	no	nb
downstream divergent promoter yes	0.00125384	0.991388	-0.00138756	0.00389523	28663344	218819	H3k9ac,CpG_fraction,H3k4me2,H3k4me3	1.04545	downstream_TSS	UKBB	coding_mRNA	1000	no	nb
upstream divergent promoter yes	-0.000735918	0.999999	-0.00317204	0.0017002	28663344	218819	H3k9ac,CpG_fraction,H3k4me2,H3k4me3	1.04545	downstream_TSS	UKBB	coding_mRNA	1000	no	nb
PRO.seq_ratioTx	0.000722089	0.797331	-0.000426575	0.00187075	28663344	218819	H3k9ac,CpG_fraction,H3k4me2,H3k4me3	1.04545	downstream_TSS	UKBB	coding_mRNA	1000	no	nb
H3k4me1	-0.0102346	0	-0.0115644	-0.00890484	28663344	218819	H3k9ac,CpG_fraction,H3k4me2,H3k4me3	1.04545	downstream_TSS	UKBB	coding_mRNA	1000	no	nb
H3k4me3	0.00353173	5.76686e-09	0.00176432	0.00529914	28663344	218819	H3k9ac,CpG_fraction,H3k4me2,H3k4me3	1.04545	downstream_TSS	UKBB	coding_mRNA	1000	no	nb
H3k9me1	-0.00270655	3.97402e-10	-0.00398445	-0.00142864	28663344	218819	H3k9ac,CpG_fraction,H3k4me2,H3k4me3	1.04545	downstream_TSS	UKBB	coding_mRNA	1000	no	nb
H3k09me3	0.00570316	0	0.00442245	0.00698387	28663344	218819	H3k9ac,CpG_fraction,H3k4me2,H3k4me3	1.04545	downstream_TSS	UKBB	coding_mRNA	1000	no	nb
H3k27ac	0.0082093	0	0.00677769	0.00964092	28663344	218819	H3k9ac,CpG_fraction,H3k4me2,H3k4me3	1.04545	downstream_TSS	UKBB	coding_mRNA	1000	no	nb
H3k27me3	-0.00254098	8.88511e-13	-0.00360929	-0.00147266	28663344	218819	H3k9ac,CpG_fraction,H3k4me2,H3k4me3	1.04545	downstream_TSS	UKBB	coding_mRNA	1000	no	nb
H3k36me3	0.00364076	0	0.00248554	0.00479598	28663344	218819	H3k9ac,CpG_fraction,H3k4me2,H3k4me3	1.04545	downstream_TSS	UKBB	coding_mRNA	1000	no	nb
H3k79me2	0.0159442	0	0.0143646	0.0175237	28663344	218819	H3k9ac,CpG_fraction,H3k4me2,H3k4me3	1.04545	downstream_TSS	UKBB	coding_mRNA	1000	no	nb
H4k20me1	0.00914728	0	0.00750978	0.0107848	28663344	218819	H3k9ac,CpG_fraction,H3k4me2,H3k4me3	1.04545	downstream_TSS	UKBB	coding_mRNA	1000	no	nb
recombination rate	0.00923245	0	0.00823049	0.0102344	28663344	218819	H3k9ac,CpG_fraction,H3k4me2,H3k4me3	1.04545	downstream_TSS	UKBB	coding_mRNA	1000	no	nb
DSB	0.00576575	0	0.00447356	0.00705795	28663344	218819	H3k9ac,CpG_fraction,H3k4me2,H3k4me3	1.04545	downstream_TSS	UKBB	coding_mRNA	1000	no	nb
PRDM9	0.00604652	0	0.00505054	0.00704249	28663344	218819	H3k9ac,CpG_fraction,H3k4me2,H3k4me3	1.04545	downstream_TSS	UKBB	coding_mRNA	1000	no	nb
T-R anti	-5.8319e-05	1	-0.00250656	0.00238992	28663344	218819	H3k9ac,CpG_fraction,H3k4me2,H3k4me3	1.04545	downstream_TSS	UKBB	coding_mRNA	1000	no	nb
T-R co	-0.00639944	2.22045e-16	-0.00873371	-0.00406516	28663344	218819	H3k9ac,CpG_fraction,H3k4me2,H3k4me3	1.04545	downstream_TSS	UKBB	coding_mRNA	1000	no	nb
H2A.Z	0.00481025	0	0.00309098	0.00652952	28663344	218819	H3k9ac,CpG_fraction,H3k4me2,H3k4me3	1.04545	downstream_TSS	UKBB	coding_mRNA	1000	no	nb
nucleosome	-0.0296038	0	-0.0311109	-0.0280967	28663344	218819	H3k9ac,CpG_fraction,H3k4me2,H3k4me3	1.04545	downstream_TSS	UKBB	coding_mRNA	1000	no	nb
g-quadruplex	0.0029578	8.10667e-09	0.00146316	0.00445243	28663344	218819	H3k9ac,CpG_fraction,H3k4me2,H3k4me3	1.04545	downstream_TSS	UKBB	coding_mRNA	1000	no	nb
GERP	-0.00885798	0	-0.00982724	-0.00788871	28663344	218819	H3k9ac,CpG_fraction,H3k4me2,H3k4me3	1.04545	downstream_TSS	UKBB	coding_mRNA	1000	no	nb
GC_fraction	0.00973369	0	0.00814605	0.0113213	28663344	218819	H3k9ac,CpG_fraction,H3k4me2,H3k4me3	1.04545	downstream_TSS	UKBB	coding_mRNA	1000	no	nb
CpGI_fraction	0.0159974	0	0.0142732	0.0177217	28663344	218819	H3k9ac,CpG_fraction,H3k4me2,H3k4me3	1.04545	downstream_TSS	UKBB	coding_mRNA	1000	no	nb
expression	0.00405336	0	0.00311404	0.00499268	28663344	218819	H3k9ac,CpG_fraction,H3k4me2,H3k4me3	1.04545	downstream_TSS	UKBB	coding_mRNA	1000	no	nb
TATA box prom score	0.00644694	0	0.00548538	0.0074085	28663344	218819	H3k9ac,CpG_fraction,H3k4me2,H3k4me3	1.04545	downstream_TSS	UKBB	coding_mRNA	1000	no	nb
CpGI_promoteryes	-0.0124392	0	-0.0147063	-0.0101721	28663344	218819	H3k9ac,CpG_fraction,H3k4me2,H3k4me3	1.04545	downstream_TSS	UKBB	coding_mRNA	1000	no	nb
CpG_methylation	-0.00377014	8.88178e-16	-0.00520097	-0.00233931	28663344	218819	H3k9ac,CpG_fraction,H3k4me2,H3k4me3	1.04545	downstream_TSS	UKBB	coding_mRNA	1000	no	nb
DHS	0.00812964	0	0.00649522	0.00976406	28663344	218819	H3k9ac,CpG_fraction,H3k4me2,H3k4me3	1.04545	downstream_TSS	UKBB	coding_mRNA	1000	no	nb
replication time	-0.0280896	0	-0.0292621	-0.0269171	28663344	218819	H3k9ac,CpG_fraction,H3k4me2,H3k4me3	1.04545	downstream_TSS	UKBB	coding_mRNA	1000	no	nb
length	0.0125023	0	0.0114684	0.0135361	28663344	218819	H3k9ac,CpG_fraction,H3k4me2,H3k4me3	1.04545	downstream_TSS	UKBB	coding_mRNA	1000	no	nb
maternal chromosome	0.0550478	0	0.0493192	0.0607765	6250848	51966	H3k4me3,H3k9ac,CpG_fraction,H3k4me2,DHS	1.02025	upstream_TSS	UKBB	coding_mRNA	1000	no	nb
non-maternal chromosome	-0.0164194	0	-0.0214764	-0.0113623	6250848	51966	H3k4me3,H3k9ac,CpG_fraction,H3k4me2,DHS	1.02025	upstream_TSS	UKBB	coding_mRNA	1000	no	nb
bin	0.008562	0	0.00641392	0.0107101	6250848	51966	H3k4me3,H3k9ac,CpG_fraction,H3k4me2,DHS	1.02025	upstream_TSS	UKBB	coding_mRNA	1000	no	nb
GCskewTx	-0.00174572	0.284724	-0.00389024	0.000398801	6250848	51966	H3k4me3,H3k9ac,CpG_fraction,H3k4me2,DHS	1.02025	upstream_TSS	UKBB	coding_mRNA	1000	no	nb
divergent_lncRNAyes	0.0236899	8.33311e-12	0.0133404	0.0340395	6250848	51966	H3k4me3,H3k9ac,CpG_fraction,H3k4me2,DHS	1.02025	upstream_TSS	UKBB	coding_mRNA	1000	no	nb
TSGyes	-0.00706192	0.999937	-0.0265309	0.012407	6250848	51966	H3k4me3,H3k9ac,CpG_fraction,H3k4me2,DHS	1.02025	upstream_TSS	UKBB	coding_mRNA	1000	no	nb
ONCOGENEyes	0.00891405	0.912235	-0.00667217	0.0245003	6250848	51966	H3k4me3,H3k9ac,CpG_fraction,H3k4me2,DHS	1.02025	upstream_TSS	UKBB	coding_mRNA	1000	no	nb
essentialyes	-0.00289838	1	-0.0137942	0.00799745	6250848	51966	H3k4me3,H3k9ac,CpG_fraction,H3k4me2,DHS	1.02025	upstream_TSS	UKBB	coding_mRNA	1000	no	nb
downstream divergent promoter yes	0.00754667	0.119773	-0.00071309	0.0158064	6250848	51966	H3k4me3,H3k9ac,CpG_fraction,H3k4me2,DHS	1.02025	upstream_TSS	UKBB	coding_mRNA	1000	no	nb
upstream divergent promoter yes	0.0149196	1.15718e-10	0.00807656	0.0217625	6250848	51966	H3k4me3,H3k9ac,CpG_fraction,H3k4me2,DHS	1.02025	upstream_TSS	UKBB	coding_mRNA	1000	no	nb
PRO.seq_ratioTx	-0.000487089	1	-0.00282538	0.0018512	6250848	51966	H3k4me3,H3k9ac,CpG_fraction,H3k4me2,DHS	1.02025	upstream_TSS	UKBB	coding_mRNA	1000	no	nb
H3k4me1	-0.0130936	0	-0.016067	-0.0101203	6250848	51966	H3k4me3,H3k9ac,CpG_fraction,H3k4me2,DHS	1.02025	upstream_TSS	UKBB	coding_mRNA	1000	no	nb
H3k9me1	0.00267339	0.0056585	0.000416516	0.00493026	6250848	51966	H3k4me3,H3k9ac,CpG_fraction,H3k4me2,DHS	1.02025	upstream_TSS	UKBB	coding_mRNA	1000	no	nb
H3k09me3	0.00736669	0	0.00517337	0.00956001	6250848	51966	H3k4me3,H3k9ac,CpG_fraction,H3k4me2,DHS	1.02025	upstream_TSS	UKBB	coding_mRNA	1000	no	nb
H3k27ac	0.0104431	0	0.00692836	0.0139577	6250848	51966	H3k4me3,H3k9ac,CpG_fraction,H3k4me2,DHS	1.02025	upstream_TSS	UKBB	coding_mRNA	1000	no	nb
H3k27me3	0.00018155	1	-0.0022455	0.0026086	6250848	51966	H3k4me3,H3k9ac,CpG_fraction,H3k4me2,DHS	1.02025	upstream_TSS	UKBB	coding_mRNA	1000	no	nb
H3k36me3	0.000244274	1	-0.00189044	0.00237899	6250848	51966	H3k4me3,H3k9ac,CpG_fraction,H3k4me2,DHS	1.02025	upstream_TSS	UKBB	coding_mRNA	1000	no	nb
H3k79me2	0.00912044	3.13083e-14	0.00551288	0.012728	6250848	51966	H3k4me3,H3k9ac,CpG_fraction,H3k4me2,DHS	1.02025	upstream_TSS	UKBB	coding_mRNA	1000	no	nb
H4k20me1	0.0027646	0.0230855	0.000179213	0.00534999	6250848	51966	H3k4me3,H3k9ac,CpG_fraction,H3k4me2,DHS	1.02025	upstream_TSS	UKBB	coding_mRNA	1000	no	nb
recombination rate	0.0101694	0	0.00796705	0.0123718	6250848	51966	H3k4me3,H3k9ac,CpG_fraction,H3k4me2,DHS	1.02025	upstream_TSS	UKBB	coding_mRNA	1000	no	nb
DSB	0.0100979	0	0.00678374	0.0134121	6250848	51966	H3k4me3,H3k9ac,CpG_fraction,H3k4me2,DHS	1.02025	upstream_TSS	UKBB	coding_mRNA	1000	no	nb
PRDM9	0.00224394	0.0270049	0.000117502	0.00437037	6250848	51966	H3k4me3,H3k9ac,CpG_fraction,H3k4me2,DHS	1.02025	upstream_TSS	UKBB	coding_mRNA	1000	no	nb
T-R anti	0.00574733	0.0114035	0.000653707	0.0108409	6250848	51966	H3k4me3,H3k9ac,CpG_fraction,H3k4me2,DHS	1.02025	upstream_TSS	UKBB	coding_mRNA	1000	no	nb
T-R co	-0.00129298	1	-0.00633141	0.00374546	6250848	51966	H3k4me3,H3k9ac,CpG_fraction,H3k4me2,DHS	1.02025	upstream_TSS	UKBB	coding_mRNA	1000	no	nb
H2A.Z	0.0191717	0	0.0148635	0.0234799	6250848	51966	H3k4me3,H3k9ac,CpG_fraction,H3k4me2,DHS	1.02025	upstream_TSS	UKBB	coding_mRNA	1000	no	nb
nucleosome	-0.0293073	0	-0.0320145	-0.0266001	6250848	51966	H3k4me3,H3k9ac,CpG_fraction,H3k4me2,DHS	1.02025	upstream_TSS	UKBB	coding_mRNA	1000	no	nb
g-quadruplex	-0.000714772	1	-0.00413717	0.00270763	6250848	51966	H3k4me3,H3k9ac,CpG_fraction,H3k4me2,DHS	1.02025	upstream_TSS	UKBB	coding_mRNA	1000	no	nb
GERP	-0.00243165	0.00292324	-0.00440084	-0.00046246	6250848	51966	H3k4me3,H3k9ac,CpG_fraction,H3k4me2,DHS	1.02025	upstream_TSS	UKBB	coding_mRNA	1000	no	nb
GC_fraction	0.0243468	0	0.0206664	0.0280271	6250848	51966	H3k4me3,H3k9ac,CpG_fraction,H3k4me2,DHS	1.02025	upstream_TSS	UKBB	coding_mRNA	1000	no	nb
CpGI_fraction	0.0183254	0	0.0143926	0.0222581	6250848	51966	H3k4me3,H3k9ac,CpG_fraction,H3k4me2,DHS	1.02025	upstream_TSS	UKBB	coding_mRNA	1000	no	nb
expression	-0.000496057	1	-0.00250421	0.0015121	6250848	51966	H3k4me3,H3k9ac,CpG_fraction,H3k4me2,DHS	1.02025	upstream_TSS	UKBB	coding_mRNA	1000	no	nb
TATA box prom score	0.0115301	0	0.0094401	0.01362	6250848	51966	H3k4me3,H3k9ac,CpG_fraction,H3k4me2,DHS	1.02025	upstream_TSS	UKBB	coding_mRNA	1000	no	nb
CpGI_promoteryes	-0.0128504	0	-0.0171519	-0.00854884	6250848	51966	H3k4me3,H3k9ac,CpG_fraction,H3k4me2,DHS	1.02025	upstream_TSS	UKBB	coding_mRNA	1000	no	nb
CpG_methylation	-0.00748342	6.50591e-14	-0.0104792	-0.00448759	6250848	51966	H3k4me3,H3k9ac,CpG_fraction,H3k4me2,DHS	1.02025	upstream_TSS	UKBB	coding_mRNA	1000	no	nb
DHS	0.00726003	8.78509e-07	0.00310104	0.011419	6250848	51966	H3k4me3,H3k9ac,CpG_fraction,H3k4me2,DHS	1.02025	upstream_TSS	UKBB	coding_mRNA	1000	no	nb
replication time	-0.0449055	0	-0.0475099	-0.0423011	6250848	51966	H3k4me3,H3k9ac,CpG_fraction,H3k4me2,DHS	1.02025	upstream_TSS	UKBB	coding_mRNA	1000	no	nb
length	0.00966285	0	0.00757197	0.0117537	6250848	51966	H3k4me3,H3k9ac,CpG_fraction,H3k4me2,DHS	1.02025	upstream_TSS	UKBB	coding_mRNA	1000	no	nb
maternal chromosome	-0.0175541	3.6e-05	-0.0290374	-0.0060708	876649	228306	H3k9ac,CpG_fraction,H3k4me2,H3k4me3	1.15238	downstream_TSS	Pancancer	coding_mRNA	1000	no	nb
non-maternal chromosome	0.0267575	3.44169e-14	0.0161172	0.0373978	876649	228306	H3k9ac,CpG_fraction,H3k4me2,H3k4me3	1.15238	downstream_TSS	Pancancer	coding_mRNA	1000	no	nb
bin	0.00575083	0.00075301	0.00143407	0.0100676	876649	228306	H3k9ac,CpG_fraction,H3k4me2,H3k4me3	1.15238	downstream_TSS	Pancancer	coding_mRNA	1000	no	nb
GCskewTx	0.00981676	1.98641e-12	0.00562593	0.0140076	876649	228306	H3k9ac,CpG_fraction,H3k4me2,H3k4me3	1.15238	downstream_TSS	Pancancer	coding_mRNA	1000	no	nb
divergent_lncRNAyes	-0.0329275	0	-0.0422541	-0.0236008	876649	228306	H3k9ac,CpG_fraction,H3k4me2,H3k4me3	1.15238	downstream_TSS	Pancancer	coding_mRNA	1000	no	nb
TSGyes	0.0501738	3.436e-07	0.0221636	0.0781839	876649	228306	H3k9ac,CpG_fraction,H3k4me2,H3k4me3	1.15238	downstream_TSS	Pancancer	coding_mRNA	1000	no	nb
ONCOGENEyes	0.107287	0	0.0768376	0.137736	876649	228306	H3k9ac,CpG_fraction,H3k4me2,H3k4me3	1.15238	downstream_TSS	Pancancer	coding_mRNA	1000	no	nb
essentialyes	-0.00220062	1	-0.0181805	0.0137792	876649	228306	H3k9ac,CpG_fraction,H3k4me2,H3k4me3	1.15238	downstream_TSS	Pancancer	coding_mRNA	1000	no	nb
downstream divergent promoter yes	-0.0383805	0	-0.0506581	-0.0261028	876649	228306	H3k9ac,CpG_fraction,H3k4me2,H3k4me3	1.15238	downstream_TSS	Pancancer	coding_mRNA	1000	no	nb
upstream divergent promoter yes	-0.0620554	0	-0.0732731	-0.0508376	876649	228306	H3k9ac,CpG_fraction,H3k4me2,H3k4me3	1.15238	downstream_TSS	Pancancer	coding_mRNA	1000	no	nb
PRO.seq_ratioTx	-0.0147607	1.11022e-16	-0.02016	-0.00936132	876649	228306	H3k9ac,CpG_fraction,H3k4me2,H3k4me3	1.15238	downstream_TSS	Pancancer	coding_mRNA	1000	no	nb
H3k4me1	-0.00945309	1.76964e-05	-0.0154701	-0.0034361	876649	228306	H3k9ac,CpG_fraction,H3k4me2,H3k4me3	1.15238	downstream_TSS	Pancancer	coding_mRNA	1000	no	nb
H3k4me3	-0.00101381	1	-0.00898628	0.00695865	876649	228306	H3k9ac,CpG_fraction,H3k4me2,H3k4me3	1.15238	downstream_TSS	Pancancer	coding_mRNA	1000	no	nb
H3k9me1	-0.0347582	0	-0.0404311	-0.0290852	876649	228306	H3k9ac,CpG_fraction,H3k4me2,H3k4me3	1.15238	downstream_TSS	Pancancer	coding_mRNA	1000	no	nb
H3k09me3	0.0380698	0	0.0341494	0.0419902	876649	228306	H3k9ac,CpG_fraction,H3k4me2,H3k4me3	1.15238	downstream_TSS	Pancancer	coding_mRNA	1000	no	nb
H3k27ac	0.0148276	1.18652e-11	0.00830275	0.0213525	876649	228306	H3k9ac,CpG_fraction,H3k4me2,H3k4me3	1.15238	downstream_TSS	Pancancer	coding_mRNA	1000	no	nb
H3k27me3	0.0117138	1.44329e-15	0.00724752	0.0161801	876649	228306	H3k9ac,CpG_fraction,H3k4me2,H3k4me3	1.15238	downstream_TSS	Pancancer	coding_mRNA	1000	no	nb
H3k36me3	-0.0253488	0	-0.0307665	-0.019931	876649	228306	H3k9ac,CpG_fraction,H3k4me2,H3k4me3	1.15238	downstream_TSS	Pancancer	coding_mRNA	1000	no	nb
H3k79me2	0.0178501	7.50511e-14	0.0106545	0.0250457	876649	228306	H3k9ac,CpG_fraction,H3k4me2,H3k4me3	1.15238	downstream_TSS	Pancancer	coding_mRNA	1000	no	nb
H4k20me1	-0.0215117	0	-0.0288664	-0.014157	876649	228306	H3k9ac,CpG_fraction,H3k4me2,H3k4me3	1.15238	downstream_TSS	Pancancer	coding_mRNA	1000	no	nb
recombination rate	0.000624561	1	-0.00375528	0.0050044	876649	228306	H3k9ac,CpG_fraction,H3k4me2,H3k4me3	1.15238	downstream_TSS	Pancancer	coding_mRNA	1000	no	nb
DSB	0.0109937	1.6524e-07	0.00497986	0.0170076	876649	228306	H3k9ac,CpG_fraction,H3k4me2,H3k4me3	1.15238	downstream_TSS	Pancancer	coding_mRNA	1000	no	nb
PRDM9	-0.00175828	0.999711	-0.00626533	0.00274877	876649	228306	H3k9ac,CpG_fraction,H3k4me2,H3k4me3	1.15238	downstream_TSS	Pancancer	coding_mRNA	1000	no	nb
T-R anti	-0.0131528	0.00307959	-0.0238519	-0.00245369	876649	228306	H3k9ac,CpG_fraction,H3k4me2,H3k4me3	1.15238	downstream_TSS	Pancancer	coding_mRNA	1000	no	nb
T-R co	-0.0293102	0	-0.0395098	-0.0191106	876649	228306	H3k9ac,CpG_fraction,H3k4me2,H3k4me3	1.15238	downstream_TSS	Pancancer	coding_mRNA	1000	no	nb
H2A.Z	-0.017069	1.41756e-10	-0.0249184	-0.00921953	876649	228306	H3k9ac,CpG_fraction,H3k4me2,H3k4me3	1.15238	downstream_TSS	Pancancer	coding_mRNA	1000	no	nb
nucleosome	-0.0208178	0	-0.027041	-0.0145945	876649	228306	H3k9ac,CpG_fraction,H3k4me2,H3k4me3	1.15238	downstream_TSS	Pancancer	coding_mRNA	1000	no	nb
g-quadruplex	-0.0160346	1.81843e-12	-0.0228615	-0.00920764	876649	228306	H3k9ac,CpG_fraction,H3k4me2,H3k4me3	1.15238	downstream_TSS	Pancancer	coding_mRNA	1000	no	nb
GERP	0.002131	0.9706	-0.00197763	0.00623963	876649	228306	H3k9ac,CpG_fraction,H3k4me2,H3k4me3	1.15238	downstream_TSS	Pancancer	coding_mRNA	1000	no	nb
GC_fraction	0.0233633	0	0.0164819	0.0302448	876649	228306	H3k9ac,CpG_fraction,H3k4me2,H3k4me3	1.15238	downstream_TSS	Pancancer	coding_mRNA	1000	no	nb
CpGI_fraction	-0.0200747	4.44089e-16	-0.027619	-0.0125305	876649	228306	H3k9ac,CpG_fraction,H3k4me2,H3k4me3	1.15238	downstream_TSS	Pancancer	coding_mRNA	1000	no	nb
expression	0.00810542	1.17551e-08	0.00396858	0.0122423	876649	228306	H3k9ac,CpG_fraction,H3k4me2,H3k4me3	1.15238	downstream_TSS	Pancancer	coding_mRNA	1000	no	nb
TATA box prom score	0.0124378	0	0.00828189	0.0165937	876649	228306	H3k9ac,CpG_fraction,H3k4me2,H3k4me3	1.15238	downstream_TSS	Pancancer	coding_mRNA	1000	no	nb
CpGI_promoteryes	-0.0659683	0	-0.0755082	-0.0564284	876649	228306	H3k9ac,CpG_fraction,H3k4me2,H3k4me3	1.15238	downstream_TSS	Pancancer	coding_mRNA	1000	no	nb
CpG_methylation	-0.0221397	0	-0.0280298	-0.0162496	876649	228306	H3k9ac,CpG_fraction,H3k4me2,H3k4me3	1.15238	downstream_TSS	Pancancer	coding_mRNA	1000	no	nb
DHS	0.00529302	0.407874	-0.00163286	0.0122189	876649	228306	H3k9ac,CpG_fraction,H3k4me2,H3k4me3	1.15238	downstream_TSS	Pancancer	coding_mRNA	1000	no	nb
replication time	-0.230354	0	-0.235172	-0.225536	876649	228306	H3k9ac,CpG_fraction,H3k4me2,H3k4me3	1.15238	downstream_TSS	Pancancer	coding_mRNA	1000	no	nb
length	0.0341807	0	0.030317	0.0380444	876649	228306	H3k9ac,CpG_fraction,H3k4me2,H3k4me3	1.15238	downstream_TSS	Pancancer	coding_mRNA	1000	no	nb
maternal chromosome	0.00541398	1	-0.0163802	0.0272082	255757	54686	H3k4me3,H3k9ac,CpG_fraction,H3k4me2	1.01511	upstream_TSS	Pancancer	coding_mRNA	1000	no	nb
non-maternal chromosome	0.0260435	0.000411356	0.00709577	0.0449912	255757	54686	H3k4me3,H3k9ac,CpG_fraction,H3k4me2	1.01511	upstream_TSS	Pancancer	coding_mRNA	1000	no	nb
bin	0.0234802	0	0.0158375	0.0311228	255757	54686	H3k4me3,H3k9ac,CpG_fraction,H3k4me2	1.01511	upstream_TSS	Pancancer	coding_mRNA	1000	no	nb
GCskewTx	0.00107977	1	-0.00717567	0.0093352	255757	54686	H3k4me3,H3k9ac,CpG_fraction,H3k4me2	1.01511	upstream_TSS	Pancancer	coding_mRNA	1000	no	nb
divergent_lncRNAyes	0.0120459	1	-0.0314573	0.0555491	255757	54686	H3k4me3,H3k9ac,CpG_fraction,H3k4me2	1.01511	upstream_TSS	Pancancer	coding_mRNA	1000	no	nb
TSGyes	-0.0237683	0.999999	-0.101296	0.0537595	255757	54686	H3k4me3,H3k9ac,CpG_fraction,H3k4me2	1.01511	upstream_TSS	Pancancer	coding_mRNA	1000	no	nb
ONCOGENEyes	0.0518445	0.180094	-0.00775275	0.111442	255757	54686	H3k4me3,H3k9ac,CpG_fraction,H3k4me2	1.01511	upstream_TSS	Pancancer	coding_mRNA	1000	no	nb
essentialyes	0.0185423	0.999521	-0.0273735	0.0644581	255757	54686	H3k4me3,H3k9ac,CpG_fraction,H3k4me2	1.01511	upstream_TSS	Pancancer	coding_mRNA	1000	no	nb
downstream divergent promoter yes	-0.0160834	0.991467	-0.0497887	0.0176218	255757	54686	H3k4me3,H3k9ac,CpG_fraction,H3k4me2	1.01511	upstream_TSS	Pancancer	coding_mRNA	1000	no	nb
upstream divergent promoter yes	0.022297	0.289721	-0.00513795	0.049732	255757	54686	H3k4me3,H3k9ac,CpG_fraction,H3k4me2	1.01511	upstream_TSS	Pancancer	coding_mRNA	1000	no	nb
PRO.seq_ratioTx	0.00201401	1	-0.00743585	0.0114639	255757	54686	H3k4me3,H3k9ac,CpG_fraction,H3k4me2	1.01511	upstream_TSS	Pancancer	coding_mRNA	1000	no	nb
H3k4me1	-0.029219	2.86082e-12	-0.0417488	-0.0166892	255757	54686	H3k4me3,H3k9ac,CpG_fraction,H3k4me2	1.01511	upstream_TSS	Pancancer	coding_mRNA	1000	no	nb
H3k4me2	0.0185423	0.497584	-0.0067133	0.0437979	255757	54686	H3k4me3,H3k9ac,CpG_fraction,H3k4me2	1.01511	upstream_TSS	Pancancer	coding_mRNA	1000	no	nb
H3k9me1	-0.00840311	0.0652099	-0.0170248	0.000218572	255757	54686	H3k4me3,H3k9ac,CpG_fraction,H3k4me2	1.01511	upstream_TSS	Pancancer	coding_mRNA	1000	no	nb
H3k09me3	0.0369406	0	0.0291992	0.0446819	255757	54686	H3k4me3,H3k9ac,CpG_fraction,H3k4me2	1.01511	upstream_TSS	Pancancer	coding_mRNA	1000	no	nb
H3k27ac	0.0242191	2.3759e-05	0.00864837	0.0397898	255757	54686	H3k4me3,H3k9ac,CpG_fraction,H3k4me2	1.01511	upstream_TSS	Pancancer	coding_mRNA	1000	no	nb
H3k27me3	-0.010358	0.0285093	-0.020222	-0.000494057	255757	54686	H3k4me3,H3k9ac,CpG_fraction,H3k4me2	1.01511	upstream_TSS	Pancancer	coding_mRNA	1000	no	nb
H3k36me3	-0.00834374	0.0750898	-0.0170279	0.000340388	255757	54686	H3k4me3,H3k9ac,CpG_fraction,H3k4me2	1.01511	upstream_TSS	Pancancer	coding_mRNA	1000	no	nb
H3k79me2	0.0123148	0.615505	-0.005403	0.0300327	255757	54686	H3k4me3,H3k9ac,CpG_fraction,H3k4me2	1.01511	upstream_TSS	Pancancer	coding_mRNA	1000	no	nb
H4k20me1	0.00254023	1	-0.00734185	0.0124223	255757	54686	H3k4me3,H3k9ac,CpG_fraction,H3k4me2	1.01511	upstream_TSS	Pancancer	coding_mRNA	1000	no	nb
recombination rate	-0.00424663	0.991812	-0.0131703	0.00467708	255757	54686	H3k4me3,H3k9ac,CpG_fraction,H3k4me2	1.01511	upstream_TSS	Pancancer	coding_mRNA	1000	no	nb
DSB	0.0163692	0.0188477	0.00131063	0.0314277	255757	54686	H3k4me3,H3k9ac,CpG_fraction,H3k4me2	1.01511	upstream_TSS	Pancancer	coding_mRNA	1000	no	nb
PRDM9	0.000913251	1	-0.00779942	0.00962592	255757	54686	H3k4me3,H3k9ac,CpG_fraction,H3k4me2	1.01511	upstream_TSS	Pancancer	coding_mRNA	1000	no	nb
T-R anti	-0.00603091	0.999998	-0.0252967	0.0132349	255757	54686	H3k4me3,H3k9ac,CpG_fraction,H3k4me2	1.01511	upstream_TSS	Pancancer	coding_mRNA	1000	no	nb
T-R co	0.00146239	1	-0.0176539	0.0205787	255757	54686	H3k4me3,H3k9ac,CpG_fraction,H3k4me2	1.01511	upstream_TSS	Pancancer	coding_mRNA	1000	no	nb
H2A.Z	-0.00515332	1	-0.0269236	0.0166169	255757	54686	H3k4me3,H3k9ac,CpG_fraction,H3k4me2	1.01511	upstream_TSS	Pancancer	coding_mRNA	1000	no	nb
nucleosome	-0.0384707	0	-0.0492633	-0.027678	255757	54686	H3k4me3,H3k9ac,CpG_fraction,H3k4me2	1.01511	upstream_TSS	Pancancer	coding_mRNA	1000	no	nb
g-quadruplex	-0.0142984	0.0784071	-0.0292372	0.000640428	255757	54686	H3k4me3,H3k9ac,CpG_fraction,H3k4me2	1.01511	upstream_TSS	Pancancer	coding_mRNA	1000	no	nb
GERP	-0.00365394	0.975139	-0.0107508	0.00344288	255757	54686	H3k4me3,H3k9ac,CpG_fraction,H3k4me2	1.01511	upstream_TSS	Pancancer	coding_mRNA	1000	no	nb
GC_fraction	0.0286298	2.46694e-08	0.0137728	0.0434869	255757	54686	H3k4me3,H3k9ac,CpG_fraction,H3k4me2	1.01511	upstream_TSS	Pancancer	coding_mRNA	1000	no	nb
CpGI_fraction	0.00494865	1	-0.0124597	0.022357	255757	54686	H3k4me3,H3k9ac,CpG_fraction,H3k4me2	1.01511	upstream_TSS	Pancancer	coding_mRNA	1000	no	nb
expression	-0.00150733	1	-0.00954768	0.00653302	255757	54686	H3k4me3,H3k9ac,CpG_fraction,H3k4me2	1.01511	upstream_TSS	Pancancer	coding_mRNA	1000	no	nb
TATA box prom score	-0.00133745	1	-0.00922563	0.00655074	255757	54686	H3k4me3,H3k9ac,CpG_fraction,H3k4me2	1.01511	upstream_TSS	Pancancer	coding_mRNA	1000	no	nb
CpGI_promoteryes	-0.0179604	0.0132015	-0.0340465	-0.00187438	255757	54686	H3k4me3,H3k9ac,CpG_fraction,H3k4me2	1.01511	upstream_TSS	Pancancer	coding_mRNA	1000	no	nb
CpG_methylation	-0.00866086	0.348975	-0.0196523	0.00233057	255757	54686	H3k4me3,H3k9ac,CpG_fraction,H3k4me2	1.01511	upstream_TSS	Pancancer	coding_mRNA	1000	no	nb
DHS	-0.0128925	0.739445	-0.032651	0.0068661	255757	54686	H3k4me3,H3k9ac,CpG_fraction,H3k4me2	1.01511	upstream_TSS	Pancancer	coding_mRNA	1000	no	nb
replication time	-0.288417	0	-0.298099	-0.278735	255757	54686	H3k4me3,H3k9ac,CpG_fraction,H3k4me2	1.01511	upstream_TSS	Pancancer	coding_mRNA	1000	no	nb
length	0.0161168	3.32356e-12	0.00919166	0.0230419	255757	54686	H3k4me3,H3k9ac,CpG_fraction,H3k4me2	1.01511	upstream_TSS	Pancancer	coding_mRNA	1000	no	nb
maternal chromosome	0.0126207	2.64288e-10	0.00671612	0.0185252	2238125	211328	CpG_fraction,H3k9ac,H3k4me2,CpGme	0.816802	downstream_TSS	UKBB	coding_mRNA	1000	only	poisson
non-maternal chromosome	0.00320659	0.934394	-0.0025622	0.00897538	2238125	211328	CpG_fraction,H3k9ac,H3k4me2,CpGme	0.816802	downstream_TSS	UKBB	coding_mRNA	1000	only	poisson
bin	0.0159862	0	0.0135595	0.018413	2238125	211328	CpG_fraction,H3k9ac,H3k4me2,CpGme	0.816802	downstream_TSS	UKBB	coding_mRNA	1000	only	poisson
GCskewTx	0.0027962	0.00190396	0.000593096	0.00499931	2238125	211328	CpG_fraction,H3k9ac,H3k4me2,CpGme	0.816802	downstream_TSS	UKBB	coding_mRNA	1000	only	poisson
divergent_lncRNAyes	-0.00052437	1	-0.00540485	0.00435611	2238125	211328	CpG_fraction,H3k9ac,H3k4me2,CpGme	0.816802	downstream_TSS	UKBB	coding_mRNA	1000	only	poisson
TSGyes	0.00898029	0.877634	-0.00619241	0.024153	2238125	211328	CpG_fraction,H3k9ac,H3k4me2,CpGme	0.816802	downstream_TSS	UKBB	coding_mRNA	1000	only	poisson
ONCOGENEyes	0.00913821	0.902273	-0.00667534	0.0249518	2238125	211328	CpG_fraction,H3k9ac,H3k4me2,CpGme	0.816802	downstream_TSS	UKBB	coding_mRNA	1000	only	poisson
essentialyes	-0.00727237	0.125236	-0.0152661	0.000721345	2238125	211328	CpG_fraction,H3k9ac,H3k4me2,CpGme	0.816802	downstream_TSS	UKBB	coding_mRNA	1000	only	poisson
downstream divergent promoter yes	-0.00133316	1	-0.00756548	0.00489917	2238125	211328	CpG_fraction,H3k9ac,H3k4me2,CpGme	0.816802	downstream_TSS	UKBB	coding_mRNA	1000	only	poisson
upstream divergent promoter yes	-0.00590172	0.0369046	-0.0116411	-0.000162367	2238125	211328	CpG_fraction,H3k9ac,H3k4me2,CpGme	0.816802	downstream_TSS	UKBB	coding_mRNA	1000	only	poisson
PRO.seq_ratioTx	-0.00237976	0.191586	-0.00513736	0.000377836	2238125	211328	CpG_fraction,H3k9ac,H3k4me2,CpGme	0.816802	downstream_TSS	UKBB	coding_mRNA	1000	only	poisson
H3k4me1	-0.00945422	0	-0.0122683	-0.00664016	2238125	211328	CpG_fraction,H3k9ac,H3k4me2,CpGme	0.816802	downstream_TSS	UKBB	coding_mRNA	1000	only	poisson
H3k4me3	-0.0716836	0	-0.0753791	-0.0679881	2238125	211328	CpG_fraction,H3k9ac,H3k4me2,CpGme	0.816802	downstream_TSS	UKBB	coding_mRNA	1000	only	poisson
H3k9me1	-0.00443541	2.42358e-05	-0.00728668	-0.00158414	2238125	211328	CpG_fraction,H3k9ac,H3k4me2,CpGme	0.816802	downstream_TSS	UKBB	coding_mRNA	1000	only	poisson
H3k09me3	-0.0177059	0	-0.0212937	-0.0141181	2238125	211328	CpG_fraction,H3k9ac,H3k4me2,CpGme	0.816802	downstream_TSS	UKBB	coding_mRNA	1000	only	poisson
H3k27ac	0.0292973	0	0.0267999	0.0317947	2238125	211328	CpG_fraction,H3k9ac,H3k4me2,CpGme	0.816802	downstream_TSS	UKBB	coding_mRNA	1000	only	poisson
H3k27me3	-0.0284981	0	-0.0304353	-0.0265609	2238125	211328	CpG_fraction,H3k9ac,H3k4me2,CpGme	0.816802	downstream_TSS	UKBB	coding_mRNA	1000	only	poisson
H3k36me3	-0.00423666	4.2265e-06	-0.0067912	-0.00168213	2238125	211328	CpG_fraction,H3k9ac,H3k4me2,CpGme	0.816802	downstream_TSS	UKBB	coding_mRNA	1000	only	poisson
H3k79me2	-0.00759739	1.38509e-09	-0.0112751	-0.0039197	2238125	211328	CpG_fraction,H3k9ac,H3k4me2,CpGme	0.816802	downstream_TSS	UKBB	coding_mRNA	1000	only	poisson
H4k20me1	0.00984449	0	0.00637136	0.0133176	2238125	211328	CpG_fraction,H3k9ac,H3k4me2,CpGme	0.816802	downstream_TSS	UKBB	coding_mRNA	1000	only	poisson
recombination rate	-0.000708484	0.999978	-0.00276391	0.00134694	2238125	211328	CpG_fraction,H3k9ac,H3k4me2,CpGme	0.816802	downstream_TSS	UKBB	coding_mRNA	1000	only	poisson
DSB	0.00397355	2.91889e-06	0.0016067	0.0063404	2238125	211328	CpG_fraction,H3k9ac,H3k4me2,CpGme	0.816802	downstream_TSS	UKBB	coding_mRNA	1000	only	poisson
PRDM9	-3.96809e-05	1	-0.00183701	0.00175765	2238125	211328	CpG_fraction,H3k9ac,H3k4me2,CpGme	0.816802	downstream_TSS	UKBB	coding_mRNA	1000	only	poisson
T-R anti	-0.00277899	0.982013	-0.00834164	0.00278366	2238125	211328	CpG_fraction,H3k9ac,H3k4me2,CpGme	0.816802	downstream_TSS	UKBB	coding_mRNA	1000	only	poisson
T-R co	-0.00809249	5.76495e-05	-0.0134762	-0.00270876	2238125	211328	CpG_fraction,H3k9ac,H3k4me2,CpGme	0.816802	downstream_TSS	UKBB	coding_mRNA	1000	only	poisson
H2A.Z	-0.0295382	0	-0.032738	-0.0263384	2238125	211328	CpG_fraction,H3k9ac,H3k4me2,CpGme	0.816802	downstream_TSS	UKBB	coding_mRNA	1000	only	poisson
nucleosome	0.0302497	0	0.0269809	0.0335184	2238125	211328	CpG_fraction,H3k9ac,H3k4me2,CpGme	0.816802	downstream_TSS	UKBB	coding_mRNA	1000	only	poisson
g-quadruplex	0.000560583	1	-0.00174161	0.00286278	2238125	211328	CpG_fraction,H3k9ac,H3k4me2,CpGme	0.816802	downstream_TSS	UKBB	coding_mRNA	1000	only	poisson
GERP	-0.00541145	0	-0.00741512	-0.00340777	2238125	211328	CpG_fraction,H3k9ac,H3k4me2,CpGme	0.816802	downstream_TSS	UKBB	coding_mRNA	1000	only	poisson
GC_fraction	0.00705011	1.75349e-09	0.00361303	0.0104872	2238125	211328	CpG_fraction,H3k9ac,H3k4me2,CpGme	0.816802	downstream_TSS	UKBB	coding_mRNA	1000	only	poisson
CpGI_fraction	-0.0553681	0	-0.0581365	-0.0525998	2238125	211328	CpG_fraction,H3k9ac,H3k4me2,CpGme	0.816802	downstream_TSS	UKBB	coding_mRNA	1000	only	poisson
expression	-0.00199759	0.202198	-0.00432929	0.000334105	2238125	211328	CpG_fraction,H3k9ac,H3k4me2,CpGme	0.816802	downstream_TSS	UKBB	coding_mRNA	1000	only	poisson
TATA box prom score	-5.06966e-05	1	-0.00223235	0.00213096	2238125	211328	CpG_fraction,H3k9ac,H3k4me2,CpGme	0.816802	downstream_TSS	UKBB	coding_mRNA	1000	only	poisson
CpGI_promoteryes	-0.00630664	0.00533984	-0.0116049	-0.00100839	2238125	211328	CpG_fraction,H3k9ac,H3k4me2,CpGme	0.816802	downstream_TSS	UKBB	coding_mRNA	1000	only	poisson
CpG_methylation	0.0821842	0	0.078602	0.0857665	2238125	211328	CpG_fraction,H3k9ac,H3k4me2,CpGme	0.816802	downstream_TSS	UKBB	coding_mRNA	1000	only	poisson
DHS	-0.023073	0	-0.0257438	-0.0204022	2238125	211328	CpG_fraction,H3k9ac,H3k4me2,CpGme	0.816802	downstream_TSS	UKBB	coding_mRNA	1000	only	poisson
replication time	0.0117178	0	0.00887411	0.0145615	2238125	211328	CpG_fraction,H3k9ac,H3k4me2,CpGme	0.816802	downstream_TSS	UKBB	coding_mRNA	1000	only	poisson
length	-0.000346324	1	-0.00308406	0.00239141	2238125	211328	CpG_fraction,H3k9ac,H3k4me2,CpGme	0.816802	downstream_TSS	UKBB	coding_mRNA	1000	only	poisson
maternal chromosome	0.00571706	0.999571	-0.00863472	0.0200688	408312	48913	H3k4me3,H3k9ac,CpG_fraction,H3k4me2,CpGme	0.72476	upstream_TSS	UKBB	coding_mRNA	1000	only	poisson
non-maternal chromosome	0.0146575	0.0104833	0.00174941	0.0275656	408312	48913	H3k4me3,H3k9ac,CpG_fraction,H3k4me2,CpGme	0.72476	upstream_TSS	UKBB	coding_mRNA	1000	only	poisson
bin	0.0172056	0	0.0113433	0.0230678	408312	48913	H3k4me3,H3k9ac,CpG_fraction,H3k4me2,CpGme	0.72476	upstream_TSS	UKBB	coding_mRNA	1000	only	poisson
GCskewTx	-0.0040548	0.387541	-0.009306	0.0011964	408312	48913	H3k4me3,H3k9ac,CpG_fraction,H3k4me2,CpGme	0.72476	upstream_TSS	UKBB	coding_mRNA	1000	only	poisson
divergent_lncRNAyes	0.0165563	0.686743	-0.00817902	0.0412917	408312	48913	H3k4me3,H3k9ac,CpG_fraction,H3k4me2,CpGme	0.72476	upstream_TSS	UKBB	coding_mRNA	1000	only	poisson
TSGyes	-0.0162699	0.999995	-0.0663757	0.033836	408312	48913	H3k4me3,H3k9ac,CpG_fraction,H3k4me2,CpGme	0.72476	upstream_TSS	UKBB	coding_mRNA	1000	only	poisson
ONCOGENEyes	0.0166589	0.996806	-0.0207225	0.0540402	408312	48913	H3k4me3,H3k9ac,CpG_fraction,H3k4me2,CpGme	0.72476	upstream_TSS	UKBB	coding_mRNA	1000	only	poisson
essentialyes	-0.00766255	1	-0.0346705	0.0193454	408312	48913	H3k4me3,H3k9ac,CpG_fraction,H3k4me2,CpGme	0.72476	upstream_TSS	UKBB	coding_mRNA	1000	only	poisson
downstream divergent promoter yes	0.00126895	1	-0.0195852	0.0221231	408312	48913	H3k4me3,H3k9ac,CpG_fraction,H3k4me2,CpGme	0.72476	upstream_TSS	UKBB	coding_mRNA	1000	only	poisson
upstream divergent promoter yes	-0.0127468	0.493475	-0.0301051	0.00461152	408312	48913	H3k4me3,H3k9ac,CpG_fraction,H3k4me2,CpGme	0.72476	upstream_TSS	UKBB	coding_mRNA	1000	only	poisson
PRO.seq_ratioTx	-0.0103728	2.089e-06	-0.0164813	-0.00426426	408312	48913	H3k4me3,H3k9ac,CpG_fraction,H3k4me2,CpGme	0.72476	upstream_TSS	UKBB	coding_mRNA	1000	only	poisson
H3k4me1	0.00748036	0.0208341	0.000540811	0.0144199	408312	48913	H3k4me3,H3k9ac,CpG_fraction,H3k4me2,CpGme	0.72476	upstream_TSS	UKBB	coding_mRNA	1000	only	poisson
H3k9me1	-0.00458631	0.265287	-0.0101582	0.000985542	408312	48913	H3k4me3,H3k9ac,CpG_fraction,H3k4me2,CpGme	0.72476	upstream_TSS	UKBB	coding_mRNA	1000	only	poisson
H3k09me3	-0.00739886	0.00136791	-0.013133	-0.00166472	408312	48913	H3k4me3,H3k9ac,CpG_fraction,H3k4me2,CpGme	0.72476	upstream_TSS	UKBB	coding_mRNA	1000	only	poisson
H3k27ac	0.0158338	1.26233e-09	0.00819331	0.0234742	408312	48913	H3k4me3,H3k9ac,CpG_fraction,H3k4me2,CpGme	0.72476	upstream_TSS	UKBB	coding_mRNA	1000	only	poisson
H3k27me3	-0.0226114	0	-0.027759	-0.0174638	408312	48913	H3k4me3,H3k9ac,CpG_fraction,H3k4me2,CpGme	0.72476	upstream_TSS	UKBB	coding_mRNA	1000	only	poisson
H3k36me3	-0.00887336	2.68131e-05	-0.0145817	-0.00316498	408312	48913	H3k4me3,H3k9ac,CpG_fraction,H3k4me2,CpGme	0.72476	upstream_TSS	UKBB	coding_mRNA	1000	only	poisson
H3k79me2	-0.00635822	0.422035	-0.014732	0.00201551	408312	48913	H3k4me3,H3k9ac,CpG_fraction,H3k4me2,CpGme	0.72476	upstream_TSS	UKBB	coding_mRNA	1000	only	poisson
H4k20me1	0.00518233	0.20816	-0.000895718	0.0112604	408312	48913	H3k4me3,H3k9ac,CpG_fraction,H3k4me2,CpGme	0.72476	upstream_TSS	UKBB	coding_mRNA	1000	only	poisson
recombination rate	0.00280506	0.904059	-0.00205707	0.00766719	408312	48913	H3k4me3,H3k9ac,CpG_fraction,H3k4me2,CpGme	0.72476	upstream_TSS	UKBB	coding_mRNA	1000	only	poisson
DSB	-0.0115162	1.10126e-05	-0.0187071	-0.00432531	408312	48913	H3k4me3,H3k9ac,CpG_fraction,H3k4me2,CpGme	0.72476	upstream_TSS	UKBB	coding_mRNA	1000	only	poisson
PRDM9	-0.00310449	0.400074	-0.00715053	0.000941559	408312	48913	H3k4me3,H3k9ac,CpG_fraction,H3k4me2,CpGme	0.72476	upstream_TSS	UKBB	coding_mRNA	1000	only	poisson
T-R anti	-0.00472706	0.999921	-0.017631	0.00817692	408312	48913	H3k4me3,H3k9ac,CpG_fraction,H3k4me2,CpGme	0.72476	upstream_TSS	UKBB	coding_mRNA	1000	only	poisson
T-R co	-0.0139429	0.0198027	-0.0268187	-0.00106702	408312	48913	H3k4me3,H3k9ac,CpG_fraction,H3k4me2,CpGme	0.72476	upstream_TSS	UKBB	coding_mRNA	1000	only	poisson
H2A.Z	-0.0647777	0	-0.0739838	-0.0555717	408312	48913	H3k4me3,H3k9ac,CpG_fraction,H3k4me2,CpGme	0.72476	upstream_TSS	UKBB	coding_mRNA	1000	only	poisson
nucleosome	0.0362389	0	0.0299094	0.0425684	408312	48913	H3k4me3,H3k9ac,CpG_fraction,H3k4me2,CpGme	0.72476	upstream_TSS	UKBB	coding_mRNA	1000	only	poisson
g-quadruplex	0.00512687	0.181708	-0.000777064	0.0110308	408312	48913	H3k4me3,H3k9ac,CpG_fraction,H3k4me2,CpGme	0.72476	upstream_TSS	UKBB	coding_mRNA	1000	only	poisson
GERP	0.00864685	5.2772e-07	0.00377117	0.0135225	408312	48913	H3k4me3,H3k9ac,CpG_fraction,H3k4me2,CpGme	0.72476	upstream_TSS	UKBB	coding_mRNA	1000	only	poisson
GC_fraction	-0.00720919	0.251482	-0.0158948	0.00147644	408312	48913	H3k4me3,H3k9ac,CpG_fraction,H3k4me2,CpGme	0.72476	upstream_TSS	UKBB	coding_mRNA	1000	only	poisson
CpGI_fraction	-0.0528236	0	-0.0601537	-0.0454935	408312	48913	H3k4me3,H3k9ac,CpG_fraction,H3k4me2,CpGme	0.72476	upstream_TSS	UKBB	coding_mRNA	1000	only	poisson
expression	-0.00355214	0.676735	-0.00883145	0.00172717	408312	48913	H3k4me3,H3k9ac,CpG_fraction,H3k4me2,CpGme	0.72476	upstream_TSS	UKBB	coding_mRNA	1000	only	poisson
TATA box prom score	0.00318474	0.853958	-0.00208942	0.00845889	408312	48913	H3k4me3,H3k9ac,CpG_fraction,H3k4me2,CpGme	0.72476	upstream_TSS	UKBB	coding_mRNA	1000	only	poisson
CpGI_promoteryes	-0.0159718	0.000143042	-0.0270165	-0.00492719	408312	48913	H3k4me3,H3k9ac,CpG_fraction,H3k4me2,CpGme	0.72476	upstream_TSS	UKBB	coding_mRNA	1000	only	poisson
CpG_methylation	0.118515	0	0.109602	0.127428	408312	48913	H3k4me3,H3k9ac,CpG_fraction,H3k4me2,CpGme	0.72476	upstream_TSS	UKBB	coding_mRNA	1000	only	poisson
DHS	-0.0327972	0	-0.0406806	-0.0249138	408312	48913	H3k4me3,H3k9ac,CpG_fraction,H3k4me2,CpGme	0.72476	upstream_TSS	UKBB	coding_mRNA	1000	only	poisson
replication time	0.019738	0	0.0128013	0.0266748	408312	48913	H3k4me3,H3k9ac,CpG_fraction,H3k4me2,CpGme	0.72476	upstream_TSS	UKBB	coding_mRNA	1000	only	poisson
length	-0.000432372	1	-0.00620916	0.00534441	408312	48913	H3k4me3,H3k9ac,CpG_fraction,H3k4me2,CpGme	0.72476	upstream_TSS	UKBB	coding_mRNA	1000	only	poisson
maternal chromosome	-0.0103918	0.999993	-0.0422665	0.0214829	78887	220350	CpG_fraction,H3k9ac,H3k4me2,nucleosome,H3k4me3	1.13916	downstream_TSS	Pancancer	coding_mRNA	1000	only	poisson
non-maternal chromosome	0.0328952	0.01807	0.00273491	0.0630554	78887	220350	CpG_fraction,H3k9ac,H3k4me2,nucleosome,H3k4me3	1.13916	downstream_TSS	Pancancer	coding_mRNA	1000	only	poisson
bin	0.00522524	0.998763	-0.00726361	0.0177141	78887	220350	CpG_fraction,H3k9ac,H3k4me2,nucleosome,H3k4me3	1.13916	downstream_TSS	Pancancer	coding_mRNA	1000	only	poisson
GCskewTx	0.0148971	0.00169301	0.00321337	0.0265808	78887	220350	CpG_fraction,H3k9ac,H3k4me2,nucleosome,H3k4me3	1.13916	downstream_TSS	Pancancer	coding_mRNA	1000	only	poisson
divergent_lncRNAyes	-0.0840078	0	-0.111433	-0.0565822	78887	220350	CpG_fraction,H3k9ac,H3k4me2,nucleosome,H3k4me3	1.13916	downstream_TSS	Pancancer	coding_mRNA	1000	only	poisson
TSGyes	0.0291974	0.999969	-0.0548369	0.113232	78887	220350	CpG_fraction,H3k9ac,H3k4me2,nucleosome,H3k4me3	1.13916	downstream_TSS	Pancancer	coding_mRNA	1000	only	poisson
ONCOGENEyes	0.0898743	0.0247897	0.00526306	0.174486	78887	220350	CpG_fraction,H3k9ac,H3k4me2,nucleosome,H3k4me3	1.13916	downstream_TSS	Pancancer	coding_mRNA	1000	only	poisson
essentialyes	-0.0915546	7.20862e-07	-0.143737	-0.0393719	78887	220350	CpG_fraction,H3k9ac,H3k4me2,nucleosome,H3k4me3	1.13916	downstream_TSS	Pancancer	coding_mRNA	1000	only	poisson
downstream divergent promoter yes	-0.0839975	1.2614e-10	-0.122642	-0.0453529	78887	220350	CpG_fraction,H3k9ac,H3k4me2,nucleosome,H3k4me3	1.13916	downstream_TSS	Pancancer	coding_mRNA	1000	only	poisson
upstream divergent promoter yes	-0.16393	0	-0.198973	-0.128886	78887	220350	CpG_fraction,H3k9ac,H3k4me2,nucleosome,H3k4me3	1.13916	downstream_TSS	Pancancer	coding_mRNA	1000	only	poisson
PRO.seq_ratioTx	-0.0486862	0	-0.066433	-0.0309394	78887	220350	CpG_fraction,H3k9ac,H3k4me2,nucleosome,H3k4me3	1.13916	downstream_TSS	Pancancer	coding_mRNA	1000	only	poisson
H3k4me1	-0.0127125	0.451754	-0.0297181	0.00429302	78887	220350	CpG_fraction,H3k9ac,H3k4me2,nucleosome,H3k4me3	1.13916	downstream_TSS	Pancancer	coding_mRNA	1000	only	poisson
H3k4me3	-0.0402178	1.3253e-06	-0.0635722	-0.0168634	78887	220350	CpG_fraction,H3k9ac,H3k4me2,nucleosome,H3k4me3	1.13916	downstream_TSS	Pancancer	coding_mRNA	1000	only	poisson
H3k9me1	-0.0386645	1.23346e-13	-0.0543539	-0.0229751	78887	220350	CpG_fraction,H3k9ac,H3k4me2,nucleosome,H3k4me3	1.13916	downstream_TSS	Pancancer	coding_mRNA	1000	only	poisson
H3k09me3	0.052375	0	0.0428905	0.0618595	78887	220350	CpG_fraction,H3k9ac,H3k4me2,nucleosome,H3k4me3	1.13916	downstream_TSS	Pancancer	coding_mRNA	1000	only	poisson
H3k27ac	0.0416257	4.88498e-15	0.0256287	0.0576226	78887	220350	CpG_fraction,H3k9ac,H3k4me2,nucleosome,H3k4me3	1.13916	downstream_TSS	Pancancer	coding_mRNA	1000	only	poisson
H3k27me3	0.0326879	0	0.0241967	0.0411792	78887	220350	CpG_fraction,H3k9ac,H3k4me2,nucleosome,H3k4me3	1.13916	downstream_TSS	Pancancer	coding_mRNA	1000	only	poisson
H3k36me3	-0.105561	0	-0.122223	-0.0888982	78887	220350	CpG_fraction,H3k9ac,H3k4me2,nucleosome,H3k4me3	1.13916	downstream_TSS	Pancancer	coding_mRNA	1000	only	poisson
H3k79me2	-0.0311455	0.000596274	-0.0542349	-0.00805611	78887	220350	CpG_fraction,H3k9ac,H3k4me2,nucleosome,H3k4me3	1.13916	downstream_TSS	Pancancer	coding_mRNA	1000	only	poisson
H4k20me1	-0.0468441	2.78289e-12	-0.0668974	-0.0267908	78887	220350	CpG_fraction,H3k9ac,H3k4me2,nucleosome,H3k4me3	1.13916	downstream_TSS	Pancancer	coding_mRNA	1000	only	poisson
recombination rate	-0.00254622	1	-0.0131043	0.0080119	78887	220350	CpG_fraction,H3k9ac,H3k4me2,nucleosome,H3k4me3	1.13916	downstream_TSS	Pancancer	coding_mRNA	1000	only	poisson
DSB	-0.0219958	0.000169294	-0.0373174	-0.00667421	78887	220350	CpG_fraction,H3k9ac,H3k4me2,nucleosome,H3k4me3	1.13916	downstream_TSS	Pancancer	coding_mRNA	1000	only	poisson
PRDM9	-0.00162341	1	-0.0116276	0.0083808	78887	220350	CpG_fraction,H3k9ac,H3k4me2,nucleosome,H3k4me3	1.13916	downstream_TSS	Pancancer	coding_mRNA	1000	only	poisson
T-R anti	0.00727845	1	-0.0228443	0.0374012	78887	220350	CpG_fraction,H3k9ac,H3k4me2,nucleosome,H3k4me3	1.13916	downstream_TSS	Pancancer	coding_mRNA	1000	only	poisson
T-R co	0.00687775	1	-0.0220487	0.0358042	78887	220350	CpG_fraction,H3k9ac,H3k4me2,nucleosome,H3k4me3	1.13916	downstream_TSS	Pancancer	coding_mRNA	1000	only	poisson
H2A.Z	-0.0464501	3.73257e-13	-0.0656726	-0.0272276	78887	220350	CpG_fraction,H3k9ac,H3k4me2,nucleosome,H3k4me3	1.13916	downstream_TSS	Pancancer	coding_mRNA	1000	only	poisson
g-quadruplex	-0.0459933	0	-0.0590223	-0.0329642	78887	220350	CpG_fraction,H3k9ac,H3k4me2,nucleosome,H3k4me3	1.13916	downstream_TSS	Pancancer	coding_mRNA	1000	only	poisson
GERP	0.0101493	0.0700034	-0.000338529	0.0206371	78887	220350	CpG_fraction,H3k9ac,H3k4me2,nucleosome,H3k4me3	1.13916	downstream_TSS	Pancancer	coding_mRNA	1000	only	poisson
GC_fraction	0.0565167	0	0.0410316	0.0720017	78887	220350	CpG_fraction,H3k9ac,H3k4me2,nucleosome,H3k4me3	1.13916	downstream_TSS	Pancancer	coding_mRNA	1000	only	poisson
CpGI_fraction	-0.0316849	1.42464e-12	-0.0450432	-0.0183266	78887	220350	CpG_fraction,H3k9ac,H3k4me2,nucleosome,H3k4me3	1.13916	downstream_TSS	Pancancer	coding_mRNA	1000	only	poisson
expression	0.00350111	0.999996	-0.0075068	0.014509	78887	220350	CpG_fraction,H3k9ac,H3k4me2,nucleosome,H3k4me3	1.13916	downstream_TSS	Pancancer	coding_mRNA	1000	only	poisson
TATA box prom score	0.0127208	0.0144344	0.00125485	0.0241868	78887	220350	CpG_fraction,H3k9ac,H3k4me2,nucleosome,H3k4me3	1.13916	downstream_TSS	Pancancer	coding_mRNA	1000	only	poisson
CpGI_promoteryes	-0.067624	2.4869e-14	-0.0943153	-0.0409327	78887	220350	CpG_fraction,H3k9ac,H3k4me2,nucleosome,H3k4me3	1.13916	downstream_TSS	Pancancer	coding_mRNA	1000	only	poisson
CpG_methylation	0.154792	0	0.135824	0.173759	78887	220350	CpG_fraction,H3k9ac,H3k4me2,nucleosome,H3k4me3	1.13916	downstream_TSS	Pancancer	coding_mRNA	1000	only	poisson
DHS	-0.0769868	0	-0.0934822	-0.0604914	78887	220350	CpG_fraction,H3k9ac,H3k4me2,nucleosome,H3k4me3	1.13916	downstream_TSS	Pancancer	coding_mRNA	1000	only	poisson
replication time	-0.223246	0	-0.236847	-0.209645	78887	220350	CpG_fraction,H3k9ac,H3k4me2,nucleosome,H3k4me3	1.13916	downstream_TSS	Pancancer	coding_mRNA	1000	only	poisson
length	0.0212892	4.65952e-08	0.0100639	0.0325144	78887	220350	CpG_fraction,H3k9ac,H3k4me2,nucleosome,H3k4me3	1.13916	downstream_TSS	Pancancer	coding_mRNA	1000	only	poisson
maternal chromosome	0.00627167	1	-0.056898	0.0694414	21452	51419	H3k4me3,CpG_fraction,H3k9ac,H3k4me2	1.08853	upstream_TSS	Pancancer	coding_mRNA	1000	only	poisson
non-maternal chromosome	0.002973	1	-0.053589	0.059535	21452	51419	H3k4me3,CpG_fraction,H3k9ac,H3k4me2	1.08853	upstream_TSS	Pancancer	coding_mRNA	1000	only	poisson
bin	0.0336275	0.000202518	0.00998682	0.0572681	21452	51419	H3k4me3,CpG_fraction,H3k9ac,H3k4me2	1.08853	upstream_TSS	Pancancer	coding_mRNA	1000	only	poisson
GCskewTx	5.44137e-05	1	-0.0234886	0.0235975	21452	51419	H3k4me3,CpG_fraction,H3k9ac,H3k4me2	1.08853	upstream_TSS	Pancancer	coding_mRNA	1000	only	poisson
divergent_lncRNAyes	-0.0574184	0.995139	-0.182287	0.0674501	21452	51419	H3k4me3,CpG_fraction,H3k9ac,H3k4me2	1.08853	upstream_TSS	Pancancer	coding_mRNA	1000	only	poisson
TSGyes	0.052595	1	-0.168308	0.273498	21452	51419	H3k4me3,CpG_fraction,H3k9ac,H3k4me2	1.08853	upstream_TSS	Pancancer	coding_mRNA	1000	only	poisson
ONCOGENEyes	-0.0120261	1	-0.18249	0.158437	21452	51419	H3k4me3,CpG_fraction,H3k9ac,H3k4me2	1.08853	upstream_TSS	Pancancer	coding_mRNA	1000	only	poisson
essentialyes	0.023035	1	-0.109711	0.155781	21452	51419	H3k4me3,CpG_fraction,H3k9ac,H3k4me2	1.08853	upstream_TSS	Pancancer	coding_mRNA	1000	only	poisson
downstream divergent promoter yes	-0.0760666	0.463312	-0.178093	0.0259597	21452	51419	H3k4me3,CpG_fraction,H3k9ac,H3k4me2	1.08853	upstream_TSS	Pancancer	coding_mRNA	1000	only	poisson
upstream divergent promoter yes	-0.0343952	0.999169	-0.117215	0.0484243	21452	51419	H3k4me3,CpG_fraction,H3k9ac,H3k4me2	1.08853	upstream_TSS	Pancancer	coding_mRNA	1000	only	poisson
PRO.seq_ratioTx	-0.000488471	1	-0.0296525	0.0286755	21452	51419	H3k4me3,CpG_fraction,H3k9ac,H3k4me2	1.08853	upstream_TSS	Pancancer	coding_mRNA	1000	only	poisson
H3k4me1	-0.042562	0.0114597	-0.0803435	-0.00478057	21452	51419	H3k4me3,CpG_fraction,H3k9ac,H3k4me2	1.08853	upstream_TSS	Pancancer	coding_mRNA	1000	only	poisson
H3k4me2	-0.00387872	1	-0.065212	0.0574546	21452	51419	H3k4me3,CpG_fraction,H3k9ac,H3k4me2	1.08853	upstream_TSS	Pancancer	coding_mRNA	1000	only	poisson
H3k9me1	-0.0102227	0.999397	-0.0352614	0.0148159	21452	51419	H3k4me3,CpG_fraction,H3k9ac,H3k4me2	1.08853	upstream_TSS	Pancancer	coding_mRNA	1000	only	poisson
H3k09me3	0.0540451	2.66454e-15	0.0334244	0.0746657	21452	51419	H3k4me3,CpG_fraction,H3k9ac,H3k4me2	1.08853	upstream_TSS	Pancancer	coding_mRNA	1000	only	poisson
H3k27ac	0.0443693	0.0563941	-0.00052125	0.0892598	21452	51419	H3k4me3,CpG_fraction,H3k9ac,H3k4me2	1.08853	upstream_TSS	Pancancer	coding_mRNA	1000	only	poisson
H3k27me3	0.0198562	0.121938	-0.00191627	0.0416286	21452	51419	H3k4me3,CpG_fraction,H3k9ac,H3k4me2	1.08853	upstream_TSS	Pancancer	coding_mRNA	1000	only	poisson
H3k36me3	-1.29053e-05	1	-0.0232071	0.0231813	21452	51419	H3k4me3,CpG_fraction,H3k9ac,H3k4me2	1.08853	upstream_TSS	Pancancer	coding_mRNA	1000	only	poisson
H3k79me2	-0.0730719	0.0237355	-0.1416	-0.00454346	21452	51419	H3k4me3,CpG_fraction,H3k9ac,H3k4me2	1.08853	upstream_TSS	Pancancer	coding_mRNA	1000	only	poisson
H4k20me1	0.00932653	0.999985	-0.0178999	0.036553	21452	51419	H3k4me3,CpG_fraction,H3k9ac,H3k4me2	1.08853	upstream_TSS	Pancancer	coding_mRNA	1000	only	poisson
recombination rate	-0.00981111	0.99887	-0.0330448	0.0134225	21452	51419	H3k4me3,CpG_fraction,H3k9ac,H3k4me2	1.08853	upstream_TSS	Pancancer	coding_mRNA	1000	only	poisson
DSB	-0.0597104	0.000346465	-0.102857	-0.0165636	21452	51419	H3k4me3,CpG_fraction,H3k9ac,H3k4me2	1.08853	upstream_TSS	Pancancer	coding_mRNA	1000	only	poisson
PRDM9	0.00563999	0.999992	-0.0112304	0.0225104	21452	51419	H3k4me3,CpG_fraction,H3k9ac,H3k4me2	1.08853	upstream_TSS	Pancancer	coding_mRNA	1000	only	poisson
T-R anti	0.0370327	0.755176	-0.0202599	0.0943253	21452	51419	H3k4me3,CpG_fraction,H3k9ac,H3k4me2	1.08853	upstream_TSS	Pancancer	coding_mRNA	1000	only	poisson
T-R co	0.0179452	0.999998	-0.0393938	0.0752843	21452	51419	H3k4me3,CpG_fraction,H3k9ac,H3k4me2	1.08853	upstream_TSS	Pancancer	coding_mRNA	1000	only	poisson
H2A.Z	-0.0988278	2.30798e-06	-0.157355	-0.0403009	21452	51419	H3k4me3,CpG_fraction,H3k9ac,H3k4me2	1.08853	upstream_TSS	Pancancer	coding_mRNA	1000	only	poisson
nucleosome	0.00104453	1	-0.0271725	0.0292616	21452	51419	H3k4me3,CpG_fraction,H3k9ac,H3k4me2	1.08853	upstream_TSS	Pancancer	coding_mRNA	1000	only	poisson
g-quadruplex	-0.0372741	0.00440872	-0.0682488	-0.00629942	21452	51419	H3k4me3,CpG_fraction,H3k9ac,H3k4me2	1.08853	upstream_TSS	Pancancer	coding_mRNA	1000	only	poisson
GERP	-0.00159534	1	-0.022875	0.0196843	21452	51419	H3k4me3,CpG_fraction,H3k9ac,H3k4me2	1.08853	upstream_TSS	Pancancer	coding_mRNA	1000	only	poisson
GC_fraction	-0.00223521	1	-0.0420877	0.0376173	21452	51419	H3k4me3,CpG_fraction,H3k9ac,H3k4me2	1.08853	upstream_TSS	Pancancer	coding_mRNA	1000	only	poisson
CpGI_fraction	0.0394677	0.00490173	0.00641164	0.0725237	21452	51419	H3k4me3,CpG_fraction,H3k9ac,H3k4me2	1.08853	upstream_TSS	Pancancer	coding_mRNA	1000	only	poisson
expression	-0.000281241	1	-0.0213184	0.0207559	21452	51419	H3k4me3,CpG_fraction,H3k9ac,H3k4me2	1.08853	upstream_TSS	Pancancer	coding_mRNA	1000	only	poisson
TATA box prom score	0.0123815	0.960467	-0.0108121	0.035575	21452	51419	H3k4me3,CpG_fraction,H3k9ac,H3k4me2	1.08853	upstream_TSS	Pancancer	coding_mRNA	1000	only	poisson
CpGI_promoteryes	-0.029893	0.810001	-0.0777264	0.0179404	21452	51419	H3k4me3,CpG_fraction,H3k9ac,H3k4me2	1.08853	upstream_TSS	Pancancer	coding_mRNA	1000	only	poisson
CpG_methylation	0.209471	0	0.166223	0.25272	21452	51419	H3k4me3,CpG_fraction,H3k9ac,H3k4me2	1.08853	upstream_TSS	Pancancer	coding_mRNA	1000	only	poisson
DHS	-0.0596511	0.00462283	-0.109384	-0.0099182	21452	51419	H3k4me3,CpG_fraction,H3k9ac,H3k4me2	1.08853	upstream_TSS	Pancancer	coding_mRNA	1000	only	poisson
replication time	-0.210609	0	-0.23961	-0.181607	21452	51419	H3k4me3,CpG_fraction,H3k9ac,H3k4me2	1.08853	upstream_TSS	Pancancer	coding_mRNA	1000	only	poisson
length	0.018562	0.147876	-0.00226598	0.03939	21452	51419	H3k4me3,CpG_fraction,H3k9ac,H3k4me2	1.08853	upstream_TSS	Pancancer	coding_mRNA	1000	only	poisson
maternal chromosome	0.0625905	0.000345029	0.0174338	0.107747	39660	218819	H3k9ac,CpG_fraction,H3k4me2,H3k4me3	1.00051	downstream_TSS	gDNM_pool_halldoryes	coding_mRNA	1000	no	nb
non-maternal chromosome	-0.0283484	0.75448	-0.0722965	0.0155996	39660	218819	H3k9ac,CpG_fraction,H3k4me2,H3k4me3	1.00051	downstream_TSS	gDNM_pool_halldoryes	coding_mRNA	1000	no	nb
bin	0.00849037	0.990117	-0.00924185	0.0262226	39660	218819	H3k9ac,CpG_fraction,H3k4me2,H3k4me3	1.00051	downstream_TSS	gDNM_pool_halldoryes	coding_mRNA	1000	no	nb
GCskewTx	0.00434301	1	-0.0126429	0.0213289	39660	218819	H3k9ac,CpG_fraction,H3k4me2,H3k4me3	1.00051	downstream_TSS	gDNM_pool_halldoryes	coding_mRNA	1000	no	nb
divergent_lncRNAyes	-0.00128678	1	-0.0381764	0.0356028	39660	218819	H3k9ac,CpG_fraction,H3k4me2,H3k4me3	1.00051	downstream_TSS	gDNM_pool_halldoryes	coding_mRNA	1000	no	nb
TSGyes	-5.03107e-05	1	-0.111866	0.111765	39660	218819	H3k9ac,CpG_fraction,H3k4me2,H3k4me3	1.00051	downstream_TSS	gDNM_pool_halldoryes	coding_mRNA	1000	no	nb
ONCOGENEyes	0.0565761	0.993536	-0.0649677	0.17812	39660	218819	H3k9ac,CpG_fraction,H3k4me2,H3k4me3	1.00051	downstream_TSS	gDNM_pool_halldoryes	coding_mRNA	1000	no	nb
essentialyes	-0.0208453	0.999974	-0.0807342	0.0390437	39660	218819	H3k9ac,CpG_fraction,H3k4me2,H3k4me3	1.00051	downstream_TSS	gDNM_pool_halldoryes	coding_mRNA	1000	no	nb
downstream divergent promoter yes	0.00841571	1	-0.0382584	0.0550898	39660	218819	H3k9ac,CpG_fraction,H3k4me2,H3k4me3	1.00051	downstream_TSS	gDNM_pool_halldoryes	coding_mRNA	1000	no	nb
upstream divergent promoter yes	0.024869	0.899161	-0.0180345	0.0677725	39660	218819	H3k9ac,CpG_fraction,H3k4me2,H3k4me3	1.00051	downstream_TSS	gDNM_pool_halldoryes	coding_mRNA	1000	no	nb
PRO.seq_ratioTx	-0.0024132	1	-0.0228648	0.0180384	39660	218819	H3k9ac,CpG_fraction,H3k4me2,H3k4me3	1.00051	downstream_TSS	gDNM_pool_halldoryes	coding_mRNA	1000	no	nb
H3k4me1	-0.0141657	0.814211	-0.0369626	0.00863134	39660	218819	H3k9ac,CpG_fraction,H3k4me2,H3k4me3	1.00051	downstream_TSS	gDNM_pool_halldoryes	coding_mRNA	1000	no	nb
H3k4me3	0.00276751	1	-0.0267388	0.0322738	39660	218819	H3k9ac,CpG_fraction,H3k4me2,H3k4me3	1.00051	downstream_TSS	gDNM_pool_halldoryes	coding_mRNA	1000	no	nb
H3k9me1	0.00173771	1	-0.0203607	0.0238361	39660	218819	H3k9ac,CpG_fraction,H3k4me2,H3k4me3	1.00051	downstream_TSS	gDNM_pool_halldoryes	coding_mRNA	1000	no	nb
H3k09me3	-0.0102142	0.999562	-0.0358468	0.0154183	39660	218819	H3k9ac,CpG_fraction,H3k4me2,H3k4me3	1.00051	downstream_TSS	gDNM_pool_halldoryes	coding_mRNA	1000	no	nb
H3k27ac	0.00887366	0.99993	-0.0155038	0.0332512	39660	218819	H3k9ac,CpG_fraction,H3k4me2,H3k4me3	1.00051	downstream_TSS	gDNM_pool_halldoryes	coding_mRNA	1000	no	nb
H3k27me3	0.00536759	0.999999	-0.0126918	0.023427	39660	218819	H3k9ac,CpG_fraction,H3k4me2,H3k4me3	1.00051	downstream_TSS	gDNM_pool_halldoryes	coding_mRNA	1000	no	nb
H3k36me3	0.0293519	5.77789e-05	0.00979116	0.0489127	39660	218819	H3k9ac,CpG_fraction,H3k4me2,H3k4me3	1.00051	downstream_TSS	gDNM_pool_halldoryes	coding_mRNA	1000	no	nb
H3k79me2	0.017772	0.702117	-0.00899936	0.0445434	39660	218819	H3k9ac,CpG_fraction,H3k4me2,H3k4me3	1.00051	downstream_TSS	gDNM_pool_halldoryes	coding_mRNA	1000	no	nb
H4k20me1	0.0181363	0.750231	-0.0099122	0.0461847	39660	218819	H3k9ac,CpG_fraction,H3k4me2,H3k4me3	1.00051	downstream_TSS	gDNM_pool_halldoryes	coding_mRNA	1000	no	nb
recombination rate	0.00426478	1	-0.0114635	0.019993	39660	218819	H3k9ac,CpG_fraction,H3k4me2,H3k4me3	1.00051	downstream_TSS	gDNM_pool_halldoryes	coding_mRNA	1000	no	nb
DSB	0.0155488	0.578236	-0.00648043	0.037578	39660	218819	H3k9ac,CpG_fraction,H3k4me2,H3k4me3	1.00051	downstream_TSS	gDNM_pool_halldoryes	coding_mRNA	1000	no	nb
PRDM9	0.018815	0.00105253	0.00446343	0.0331665	39660	218819	H3k9ac,CpG_fraction,H3k4me2,H3k4me3	1.00051	downstream_TSS	gDNM_pool_halldoryes	coding_mRNA	1000	no	nb
T-R anti	-0.0101693	1	-0.0533422	0.0330037	39660	218819	H3k9ac,CpG_fraction,H3k4me2,H3k4me3	1.00051	downstream_TSS	gDNM_pool_halldoryes	coding_mRNA	1000	no	nb
T-R co	-0.00960246	1	-0.0507078	0.0315029	39660	218819	H3k9ac,CpG_fraction,H3k4me2,H3k4me3	1.00051	downstream_TSS	gDNM_pool_halldoryes	coding_mRNA	1000	no	nb
H2A.Z	0.0221861	0.410474	-0.00687315	0.0512454	39660	218819	H3k9ac,CpG_fraction,H3k4me2,H3k4me3	1.00051	downstream_TSS	gDNM_pool_halldoryes	coding_mRNA	1000	no	nb
nucleosome	-0.00824716	0.999998	-0.0345528	0.0180585	39660	218819	H3k9ac,CpG_fraction,H3k4me2,H3k4me3	1.00051	downstream_TSS	gDNM_pool_halldoryes	coding_mRNA	1000	no	nb
g-quadruplex	-0.0215029	0.304281	-0.0481972	0.0051913	39660	218819	H3k9ac,CpG_fraction,H3k4me2,H3k4me3	1.00051	downstream_TSS	gDNM_pool_halldoryes	coding_mRNA	1000	no	nb
GERP	-0.00103538	1	-0.0174627	0.015392	39660	218819	H3k9ac,CpG_fraction,H3k4me2,H3k4me3	1.00051	downstream_TSS	gDNM_pool_halldoryes	coding_mRNA	1000	no	nb
GC_fraction	0.000881067	1	-0.0273485	0.0291106	39660	218819	H3k9ac,CpG_fraction,H3k4me2,H3k4me3	1.00051	downstream_TSS	gDNM_pool_halldoryes	coding_mRNA	1000	no	nb
CpGI_fraction	-0.000224422	1	-0.0305982	0.0301493	39660	218819	H3k9ac,CpG_fraction,H3k4me2,H3k4me3	1.00051	downstream_TSS	gDNM_pool_halldoryes	coding_mRNA	1000	no	nb
expression	0.0119191	0.468585	-0.00412852	0.0279667	39660	218819	H3k9ac,CpG_fraction,H3k4me2,H3k4me3	1.00051	downstream_TSS	gDNM_pool_halldoryes	coding_mRNA	1000	no	nb
TATA box prom score	0.0101038	0.866201	-0.00680325	0.0270108	39660	218819	H3k9ac,CpG_fraction,H3k4me2,H3k4me3	1.00051	downstream_TSS	gDNM_pool_halldoryes	coding_mRNA	1000	no	nb
CpGI_promoteryes	-0.0102572	1	-0.050151	0.0296367	39660	218819	H3k9ac,CpG_fraction,H3k4me2,H3k4me3	1.00051	downstream_TSS	gDNM_pool_halldoryes	coding_mRNA	1000	no	nb
CpG_methylation	0.00137815	1	-0.0233056	0.0260619	39660	218819	H3k9ac,CpG_fraction,H3k4me2,H3k4me3	1.00051	downstream_TSS	gDNM_pool_halldoryes	coding_mRNA	1000	no	nb
DHS	0.00454958	1	-0.0237509	0.0328501	39660	218819	H3k9ac,CpG_fraction,H3k4me2,H3k4me3	1.00051	downstream_TSS	gDNM_pool_halldoryes	coding_mRNA	1000	no	nb
replication time	-0.0328494	1.0374e-05	-0.053314	-0.0123847	39660	218819	H3k9ac,CpG_fraction,H3k4me2,H3k4me3	1.00051	downstream_TSS	gDNM_pool_halldoryes	coding_mRNA	1000	no	nb
length	0.019058	0.0187515	0.00152828	0.0365876	39660	218819	H3k9ac,CpG_fraction,H3k4me2,H3k4me3	1.00051	downstream_TSS	gDNM_pool_halldoryes	coding_mRNA	1000	no	nb
maternal chromosome	0.137455	0.000317841	0.0388255	0.236084	8523	51966	H3k4me3,H3k9ac,CpG_fraction,H3k4me2,DHS	0.998886	upstream_TSS	gDNM_pool_halldoryes	coding_mRNA	1000	no	nb
non-maternal chromosome	-0.0303557	0.999992	-0.122225	0.061514	8523	51966	H3k4me3,H3k9ac,CpG_fraction,H3k4me2,DHS	0.998886	upstream_TSS	gDNM_pool_halldoryes	coding_mRNA	1000	no	nb
bin	0.0274376	0.491526	-0.00988138	0.0647566	8523	51966	H3k4me3,H3k9ac,CpG_fraction,H3k4me2,DHS	0.998886	upstream_TSS	gDNM_pool_halldoryes	coding_mRNA	1000	no	nb
GCskewTx	-0.012845	0.999992	-0.0517411	0.0260511	8523	51966	H3k4me3,H3k9ac,CpG_fraction,H3k4me2,DHS	0.998886	upstream_TSS	gDNM_pool_halldoryes	coding_mRNA	1000	no	nb
divergent_lncRNAyes	0.0650546	0.999986	-0.127039	0.257149	8523	51966	H3k4me3,H3k9ac,CpG_fraction,H3k4me2,DHS	0.998886	upstream_TSS	gDNM_pool_halldoryes	coding_mRNA	1000	no	nb
TSGyes	-0.0676854	1	-0.435945	0.300574	8523	51966	H3k4me3,H3k9ac,CpG_fraction,H3k4me2,DHS	0.998886	upstream_TSS	gDNM_pool_halldoryes	coding_mRNA	1000	no	nb
ONCOGENEyes	0.169814	0.730197	-0.0897292	0.429358	8523	51966	H3k4me3,H3k9ac,CpG_fraction,H3k4me2,DHS	0.998886	upstream_TSS	gDNM_pool_halldoryes	coding_mRNA	1000	no	nb
essentialyes	-0.0658956	0.999998	-0.275871	0.14408	8523	51966	H3k4me3,H3k9ac,CpG_fraction,H3k4me2,DHS	0.998886	upstream_TSS	gDNM_pool_halldoryes	coding_mRNA	1000	no	nb
downstream divergent promoter yes	-0.0632232	0.999355	-0.218467	0.0920209	8523	51966	H3k4me3,H3k9ac,CpG_fraction,H3k4me2,DHS	0.998886	upstream_TSS	gDNM_pool_halldoryes	coding_mRNA	1000	no	nb
upstream divergent promoter yes	0.053073	0.998862	-0.0732794	0.179425	8523	51966	H3k4me3,H3k9ac,CpG_fraction,H3k4me2,DHS	0.998886	upstream_TSS	gDNM_pool_halldoryes	coding_mRNA	1000	no	nb
PRO.seq_ratioTx	0.00199558	1	-0.0417246	0.0457157	8523	51966	H3k4me3,H3k9ac,CpG_fraction,H3k4me2,DHS	0.998886	upstream_TSS	gDNM_pool_halldoryes	coding_mRNA	1000	no	nb
H3k4me1	-0.0320957	0.862663	-0.0856063	0.021415	8523	51966	H3k4me3,H3k9ac,CpG_fraction,H3k4me2,DHS	0.998886	upstream_TSS	gDNM_pool_halldoryes	coding_mRNA	1000	no	nb
H3k9me1	0.00919066	1	-0.0310184	0.0493997	8523	51966	H3k4me3,H3k9ac,CpG_fraction,H3k4me2,DHS	0.998886	upstream_TSS	gDNM_pool_halldoryes	coding_mRNA	1000	no	nb
H3k09me3	-0.000551022	1	-0.0406106	0.0395085	8523	51966	H3k4me3,H3k9ac,CpG_fraction,H3k4me2,DHS	0.998886	upstream_TSS	gDNM_pool_halldoryes	coding_mRNA	1000	no	nb
H3k27ac	0.0477426	0.301331	-0.0114078	0.106893	8523	51966	H3k4me3,H3k9ac,CpG_fraction,H3k4me2,DHS	0.998886	upstream_TSS	gDNM_pool_halldoryes	coding_mRNA	1000	no	nb
H3k27me3	-0.00227947	1	-0.0454595	0.0409006	8523	51966	H3k4me3,H3k9ac,CpG_fraction,H3k4me2,DHS	0.998886	upstream_TSS	gDNM_pool_halldoryes	coding_mRNA	1000	no	nb
H3k36me3	-0.00458447	1	-0.0455812	0.0364122	8523	51966	H3k4me3,H3k9ac,CpG_fraction,H3k4me2,DHS	0.998886	upstream_TSS	gDNM_pool_halldoryes	coding_mRNA	1000	no	nb
H3k79me2	0.0214535	0.999998	-0.0472351	0.0901421	8523	51966	H3k4me3,H3k9ac,CpG_fraction,H3k4me2,DHS	0.998886	upstream_TSS	gDNM_pool_halldoryes	coding_mRNA	1000	no	nb
H4k20me1	0.00146985	1	-0.0448757	0.0478154	8523	51966	H3k4me3,H3k9ac,CpG_fraction,H3k4me2,DHS	0.998886	upstream_TSS	gDNM_pool_halldoryes	coding_mRNA	1000	no	nb
recombination rate	0.0129462	0.999975	-0.0242674	0.0501599	8523	51966	H3k4me3,H3k9ac,CpG_fraction,H3k4me2,DHS	0.998886	upstream_TSS	gDNM_pool_halldoryes	coding_mRNA	1000	no	nb
DSB	0.0105254	1	-0.0492489	0.0702997	8523	51966	H3k4me3,H3k9ac,CpG_fraction,H3k4me2,DHS	0.998886	upstream_TSS	gDNM_pool_halldoryes	coding_mRNA	1000	no	nb
PRDM9	-0.00247417	1	-0.0395258	0.0345775	8523	51966	H3k4me3,H3k9ac,CpG_fraction,H3k4me2,DHS	0.998886	upstream_TSS	gDNM_pool_halldoryes	coding_mRNA	1000	no	nb
T-R anti	0.0219141	1	-0.069491	0.113319	8523	51966	H3k4me3,H3k9ac,CpG_fraction,H3k4me2,DHS	0.998886	upstream_TSS	gDNM_pool_halldoryes	coding_mRNA	1000	no	nb
T-R co	-0.0023076	1	-0.0929729	0.0883577	8523	51966	H3k4me3,H3k9ac,CpG_fraction,H3k4me2,DHS	0.998886	upstream_TSS	gDNM_pool_halldoryes	coding_mRNA	1000	no	nb
H2A.Z	0.0199055	1	-0.0584553	0.0982663	8523	51966	H3k4me3,H3k9ac,CpG_fraction,H3k4me2,DHS	0.998886	upstream_TSS	gDNM_pool_halldoryes	coding_mRNA	1000	no	nb
nucleosome	-0.00118398	1	-0.0521563	0.0497883	8523	51966	H3k4me3,H3k9ac,CpG_fraction,H3k4me2,DHS	0.998886	upstream_TSS	gDNM_pool_halldoryes	coding_mRNA	1000	no	nb
g-quadruplex	0.0272692	0.996483	-0.0335309	0.0880693	8523	51966	H3k4me3,H3k9ac,CpG_fraction,H3k4me2,DHS	0.998886	upstream_TSS	gDNM_pool_halldoryes	coding_mRNA	1000	no	nb
GERP	-0.0124123	0.999934	-0.0465615	0.021737	8523	51966	H3k4me3,H3k9ac,CpG_fraction,H3k4me2,DHS	0.998886	upstream_TSS	gDNM_pool_halldoryes	coding_mRNA	1000	no	nb
GC_fraction	-0.0382945	0.945741	-0.108334	0.0317448	8523	51966	H3k4me3,H3k9ac,CpG_fraction,H3k4me2,DHS	0.998886	upstream_TSS	gDNM_pool_halldoryes	coding_mRNA	1000	no	nb
CpGI_fraction	-0.0100019	1	-0.085723	0.0657192	8523	51966	H3k4me3,H3k9ac,CpG_fraction,H3k4me2,DHS	0.998886	upstream_TSS	gDNM_pool_halldoryes	coding_mRNA	1000	no	nb
expression	-0.0117876	0.999998	-0.0495642	0.025989	8523	51966	H3k4me3,H3k9ac,CpG_fraction,H3k4me2,DHS	0.998886	upstream_TSS	gDNM_pool_halldoryes	coding_mRNA	1000	no	nb
TATA box prom score	0.0257852	0.617362	-0.0114151	0.0629855	8523	51966	H3k4me3,H3k9ac,CpG_fraction,H3k4me2,DHS	0.998886	upstream_TSS	gDNM_pool_halldoryes	coding_mRNA	1000	no	nb
CpGI_promoteryes	-0.0112539	1	-0.0879149	0.065407	8523	51966	H3k4me3,H3k9ac,CpG_fraction,H3k4me2,DHS	0.998886	upstream_TSS	gDNM_pool_halldoryes	coding_mRNA	1000	no	nb
CpG_methylation	-0.0237798	0.993979	-0.0750429	0.0274832	8523	51966	H3k4me3,H3k9ac,CpG_fraction,H3k4me2,DHS	0.998886	upstream_TSS	gDNM_pool_halldoryes	coding_mRNA	1000	no	nb
DHS	0.0185503	1	-0.0564994	0.0936	8523	51966	H3k4me3,H3k9ac,CpG_fraction,H3k4me2,DHS	0.998886	upstream_TSS	gDNM_pool_halldoryes	coding_mRNA	1000	no	nb
replication time	-0.0424259	0.127167	-0.0891609	0.0043092	8523	51966	H3k4me3,H3k9ac,CpG_fraction,H3k4me2,DHS	0.998886	upstream_TSS	gDNM_pool_halldoryes	coding_mRNA	1000	no	nb
length	0.0160103	0.996222	-0.0195321	0.0515526	8523	51966	H3k4me3,H3k9ac,CpG_fraction,H3k4me2,DHS	0.998886	upstream_TSS	gDNM_pool_halldoryes	coding_mRNA	1000	no	nb
maternal chromosome	0.0591329	0	0.056147	0.0621188	23551047	218819	H3k9ac,CpG_fraction,H3k4me2,H3k4me3	0.990757	downstream_TSS	G_ERV	coding_mRNA	1000	no	nb
non-maternal chromosome	-0.020414	0	-0.0232599	-0.017568	23551047	218819	H3k9ac,CpG_fraction,H3k4me2,H3k4me3	0.990757	downstream_TSS	G_ERV	coding_mRNA	1000	no	nb
bin	0.00148209	0.00173421	0.000318516	0.00264566	23551047	218819	H3k9ac,CpG_fraction,H3k4me2,H3k4me3	0.990757	downstream_TSS	G_ERV	coding_mRNA	1000	no	nb
GCskewTx	0.00128349	0.00794847	0.000173963	0.00239302	23551047	218819	H3k9ac,CpG_fraction,H3k4me2,H3k4me3	0.990757	downstream_TSS	G_ERV	coding_mRNA	1000	no	nb
divergent_lncRNAyes	0.00603678	7.00551e-14	0.00362455	0.00844901	23551047	218819	H3k9ac,CpG_fraction,H3k4me2,H3k4me3	0.990757	downstream_TSS	G_ERV	coding_mRNA	1000	no	nb
TSGyes	-0.00103814	1	-0.00843391	0.00635764	23551047	218819	H3k9ac,CpG_fraction,H3k4me2,H3k4me3	0.990757	downstream_TSS	G_ERV	coding_mRNA	1000	no	nb
ONCOGENEyes	-0.000911665	1	-0.00913181	0.00730848	23551047	218819	H3k9ac,CpG_fraction,H3k4me2,H3k4me3	0.990757	downstream_TSS	G_ERV	coding_mRNA	1000	no	nb
essentialyes	0.00509619	0.000947184	0.0012242	0.00896818	23551047	218819	H3k9ac,CpG_fraction,H3k4me2,H3k4me3	0.990757	downstream_TSS	G_ERV	coding_mRNA	1000	no	nb
downstream divergent promoter yes	0.000898763	0.999999	-0.00213694	0.00393446	23551047	218819	H3k9ac,CpG_fraction,H3k4me2,H3k4me3	0.990757	downstream_TSS	G_ERV	coding_mRNA	1000	no	nb
upstream divergent promoter yes	-0.000273499	1	-0.00307236	0.00252536	23551047	218819	H3k9ac,CpG_fraction,H3k4me2,H3k4me3	0.990757	downstream_TSS	G_ERV	coding_mRNA	1000	no	nb
PRO.seq_ratioTx	0.000884273	0.686193	-0.000435867	0.00220441	23551047	218819	H3k9ac,CpG_fraction,H3k4me2,H3k4me3	0.990757	downstream_TSS	G_ERV	coding_mRNA	1000	no	nb
H3k4me1	-0.00928591	0	-0.0108145	-0.0077573	23551047	218819	H3k9ac,CpG_fraction,H3k4me2,H3k4me3	0.990757	downstream_TSS	G_ERV	coding_mRNA	1000	no	nb
H3k4me3	0.00773586	0	0.0057006	0.00977111	23551047	218819	H3k9ac,CpG_fraction,H3k4me2,H3k4me3	0.990757	downstream_TSS	G_ERV	coding_mRNA	1000	no	nb
H3k9me1	-0.000568625	0.999749	-0.00203486	0.000897606	23551047	218819	H3k9ac,CpG_fraction,H3k4me2,H3k4me3	0.990757	downstream_TSS	G_ERV	coding_mRNA	1000	no	nb
H3k09me3	-0.000447756	0.999999	-0.00192947	0.00103396	23551047	218819	H3k9ac,CpG_fraction,H3k4me2,H3k4me3	0.990757	downstream_TSS	G_ERV	coding_mRNA	1000	no	nb
H3k27ac	0.00852328	0	0.00687484	0.0101717	23551047	218819	H3k9ac,CpG_fraction,H3k4me2,H3k4me3	0.990757	downstream_TSS	G_ERV	coding_mRNA	1000	no	nb
H3k27me3	0.000360201	1	-0.000868533	0.00158893	23551047	218819	H3k9ac,CpG_fraction,H3k4me2,H3k4me3	0.990757	downstream_TSS	G_ERV	coding_mRNA	1000	no	nb
H3k36me3	0.00370879	0	0.00238186	0.00503572	23551047	218819	H3k9ac,CpG_fraction,H3k4me2,H3k4me3	0.990757	downstream_TSS	G_ERV	coding_mRNA	1000	no	nb
H3k79me2	0.0134152	0	0.0115979	0.0152324	23551047	218819	H3k9ac,CpG_fraction,H3k4me2,H3k4me3	0.990757	downstream_TSS	G_ERV	coding_mRNA	1000	no	nb
H4k20me1	0.0136116	0	0.0117306	0.0154927	23551047	218819	H3k9ac,CpG_fraction,H3k4me2,H3k4me3	0.990757	downstream_TSS	G_ERV	coding_mRNA	1000	no	nb
recombination rate	0.00825096	0	0.00709019	0.00941173	23551047	218819	H3k9ac,CpG_fraction,H3k4me2,H3k4me3	0.990757	downstream_TSS	G_ERV	coding_mRNA	1000	no	nb
DSB	0.00750864	0	0.00602039	0.00899689	23551047	218819	H3k9ac,CpG_fraction,H3k4me2,H3k4me3	0.990757	downstream_TSS	G_ERV	coding_mRNA	1000	no	nb
PRDM9	0.00562738	0	0.00447397	0.00678078	23551047	218819	H3k9ac,CpG_fraction,H3k4me2,H3k4me3	0.990757	downstream_TSS	G_ERV	coding_mRNA	1000	no	nb
T-R anti	0.000782477	1	-0.00203219	0.00359715	23551047	218819	H3k9ac,CpG_fraction,H3k4me2,H3k4me3	0.990757	downstream_TSS	G_ERV	coding_mRNA	1000	no	nb
T-R co	-0.00623165	3.41327e-12	-0.00891527	-0.00354804	23551047	218819	H3k9ac,CpG_fraction,H3k4me2,H3k4me3	0.990757	downstream_TSS	G_ERV	coding_mRNA	1000	no	nb
H2A.Z	0.0081111	0	0.00613192	0.0100903	23551047	218819	H3k9ac,CpG_fraction,H3k4me2,H3k4me3	0.990757	downstream_TSS	G_ERV	coding_mRNA	1000	no	nb
nucleosome	-0.00931775	0	-0.010946	-0.00768946	23551047	218819	H3k9ac,CpG_fraction,H3k4me2,H3k4me3	0.990757	downstream_TSS	G_ERV	coding_mRNA	1000	no	nb
g-quadruplex	0.001389	0.310311	-0.00034007	0.00311806	23551047	218819	H3k9ac,CpG_fraction,H3k4me2,H3k4me3	0.990757	downstream_TSS	G_ERV	coding_mRNA	1000	no	nb
GERP	-0.00835992	0	-0.00947574	-0.0072441	23551047	218819	H3k9ac,CpG_fraction,H3k4me2,H3k4me3	0.990757	downstream_TSS	G_ERV	coding_mRNA	1000	no	nb
GC_fraction	-0.00243572	0.000493875	-0.00422582	-0.000645616	23551047	218819	H3k9ac,CpG_fraction,H3k4me2,H3k4me3	0.990757	downstream_TSS	G_ERV	coding_mRNA	1000	no	nb
CpGI_fraction	0.0152932	0	0.0133083	0.017278	23551047	218819	H3k9ac,CpG_fraction,H3k4me2,H3k4me3	0.990757	downstream_TSS	G_ERV	coding_mRNA	1000	no	nb
expression	0.0036998	0	0.00261932	0.00478028	23551047	218819	H3k9ac,CpG_fraction,H3k4me2,H3k4me3	0.990757	downstream_TSS	G_ERV	coding_mRNA	1000	no	nb
TATA box prom score	0.00603955	0	0.00493397	0.00714513	23551047	218819	H3k9ac,CpG_fraction,H3k4me2,H3k4me3	0.990757	downstream_TSS	G_ERV	coding_mRNA	1000	no	nb
CpGI_promoteryes	-0.010367	0	-0.0129735	-0.00776045	23551047	218819	H3k9ac,CpG_fraction,H3k4me2,H3k4me3	0.990757	downstream_TSS	G_ERV	coding_mRNA	1000	no	nb
CpG_methylation	-0.00132503	0.308393	-0.00297314	0.000323084	23551047	218819	H3k9ac,CpG_fraction,H3k4me2,H3k4me3	0.990757	downstream_TSS	G_ERV	coding_mRNA	1000	no	nb
DHS	0.00596966	0	0.00407877	0.00786055	23551047	218819	H3k9ac,CpG_fraction,H3k4me2,H3k4me3	0.990757	downstream_TSS	G_ERV	coding_mRNA	1000	no	nb
replication time	-0.0314859	0	-0.0328299	-0.0301419	23551047	218819	H3k9ac,CpG_fraction,H3k4me2,H3k4me3	0.990757	downstream_TSS	G_ERV	coding_mRNA	1000	no	nb
length	0.0129839	0	0.0117944	0.0141735	23551047	218819	H3k9ac,CpG_fraction,H3k4me2,H3k4me3	0.990757	downstream_TSS	G_ERV	coding_mRNA	1000	no	nb
maternal chromosome	0.0595107	0	0.0526569	0.0663646	5132754	51966	H3k4me3,H3k9ac,CpG_fraction,H3k4me2,DHS	0.903856	upstream_TSS	G_ERV	coding_mRNA	1000	no	nb
non-maternal chromosome	-0.011968	1.15135e-08	-0.0180069	-0.00592916	5132754	51966	H3k4me3,H3k9ac,CpG_fraction,H3k4me2,DHS	0.903856	upstream_TSS	G_ERV	coding_mRNA	1000	no	nb
bin	0.00842052	0	0.00585033	0.0109907	5132754	51966	H3k4me3,H3k9ac,CpG_fraction,H3k4me2,DHS	0.903856	upstream_TSS	G_ERV	coding_mRNA	1000	no	nb
GCskewTx	-0.000722987	1	-0.00328086	0.00183488	5132754	51966	H3k4me3,H3k9ac,CpG_fraction,H3k4me2,DHS	0.903856	upstream_TSS	G_ERV	coding_mRNA	1000	no	nb
divergent_lncRNAyes	0.0209156	2.15354e-06	0.00858609	0.0332452	5132754	51966	H3k4me3,H3k9ac,CpG_fraction,H3k4me2,DHS	0.903856	upstream_TSS	G_ERV	coding_mRNA	1000	no	nb
TSGyes	-0.00982554	0.998716	-0.0330545	0.0134034	5132754	51966	H3k4me3,H3k9ac,CpG_fraction,H3k4me2,DHS	0.903856	upstream_TSS	G_ERV	coding_mRNA	1000	no	nb
ONCOGENEyes	0.00549472	1	-0.0131635	0.024153	5132754	51966	H3k4me3,H3k9ac,CpG_fraction,H3k4me2,DHS	0.903856	upstream_TSS	G_ERV	coding_mRNA	1000	no	nb
essentialyes	-0.00425139	0.999994	-0.0172184	0.00871565	5132754	51966	H3k4me3,H3k9ac,CpG_fraction,H3k4me2,DHS	0.903856	upstream_TSS	G_ERV	coding_mRNA	1000	no	nb
downstream divergent promoter yes	0.00793027	0.304329	-0.00191403	0.0177746	5132754	51966	H3k4me3,H3k9ac,CpG_fraction,H3k4me2,DHS	0.903856	upstream_TSS	G_ERV	coding_mRNA	1000	no	nb
upstream divergent promoter yes	0.019467	8.10463e-13	0.0113145	0.0276196	5132754	51966	H3k4me3,H3k9ac,CpG_fraction,H3k4me2,DHS	0.903856	upstream_TSS	G_ERV	coding_mRNA	1000	no	nb
PRO.seq_ratioTx	-0.00102167	0.999923	-0.00380991	0.00176656	5132754	51966	H3k4me3,H3k9ac,CpG_fraction,H3k4me2,DHS	0.903856	upstream_TSS	G_ERV	coding_mRNA	1000	no	nb
H3k4me1	-0.0134609	0	-0.017003	-0.0099188	5132754	51966	H3k4me3,H3k9ac,CpG_fraction,H3k4me2,DHS	0.903856	upstream_TSS	G_ERV	coding_mRNA	1000	no	nb
H3k9me1	0.00410021	4.4747e-05	0.00140357	0.00679685	5132754	51966	H3k4me3,H3k9ac,CpG_fraction,H3k4me2,DHS	0.903856	upstream_TSS	G_ERV	coding_mRNA	1000	no	nb
H3k09me3	0.00907469	0	0.00646274	0.0116866	5132754	51966	H3k4me3,H3k9ac,CpG_fraction,H3k4me2,DHS	0.903856	upstream_TSS	G_ERV	coding_mRNA	1000	no	nb
H3k27ac	0.0113828	4.44089e-16	0.00723662	0.015529	5132754	51966	H3k4me3,H3k9ac,CpG_fraction,H3k4me2,DHS	0.903856	upstream_TSS	G_ERV	coding_mRNA	1000	no	nb
H3k27me3	0.00179175	0.829657	-0.00112049	0.00470399	5132754	51966	H3k4me3,H3k9ac,CpG_fraction,H3k4me2,DHS	0.903856	upstream_TSS	G_ERV	coding_mRNA	1000	no	nb
H3k36me3	-0.00155104	0.84986	-0.00411044	0.00100836	5132754	51966	H3k4me3,H3k9ac,CpG_fraction,H3k4me2,DHS	0.903856	upstream_TSS	G_ERV	coding_mRNA	1000	no	nb
H3k79me2	0.00888746	4.43322e-10	0.00469251	0.0130824	5132754	51966	H3k4me3,H3k9ac,CpG_fraction,H3k4me2,DHS	0.903856	upstream_TSS	G_ERV	coding_mRNA	1000	no	nb
H4k20me1	0.00587016	4.5522e-08	0.00278116	0.00895916	5132754	51966	H3k4me3,H3k9ac,CpG_fraction,H3k4me2,DHS	0.903856	upstream_TSS	G_ERV	coding_mRNA	1000	no	nb
recombination rate	0.00896141	0	0.00630763	0.0116152	5132754	51966	H3k4me3,H3k9ac,CpG_fraction,H3k4me2,DHS	0.903856	upstream_TSS	G_ERV	coding_mRNA	1000	no	nb
DSB	0.0167201	0	0.0127653	0.0206748	5132754	51966	H3k4me3,H3k9ac,CpG_fraction,H3k4me2,DHS	0.903856	upstream_TSS	G_ERV	coding_mRNA	1000	no	nb
PRDM9	0.00305289	0.00544506	0.000484991	0.00562079	5132754	51966	H3k4me3,H3k9ac,CpG_fraction,H3k4me2,DHS	0.903856	upstream_TSS	G_ERV	coding_mRNA	1000	no	nb
T-R anti	0.00801072	0.000964582	0.00192366	0.0140978	5132754	51966	H3k4me3,H3k9ac,CpG_fraction,H3k4me2,DHS	0.903856	upstream_TSS	G_ERV	coding_mRNA	1000	no	nb
T-R co	0.00211925	0.999968	-0.00390151	0.00814001	5132754	51966	H3k4me3,H3k9ac,CpG_fraction,H3k4me2,DHS	0.903856	upstream_TSS	G_ERV	coding_mRNA	1000	no	nb
H2A.Z	0.02728	0	0.0221564	0.0324035	5132754	51966	H3k4me3,H3k9ac,CpG_fraction,H3k4me2,DHS	0.903856	upstream_TSS	G_ERV	coding_mRNA	1000	no	nb
nucleosome	-0.0102656	0	-0.0134841	-0.00704703	5132754	51966	H3k4me3,H3k9ac,CpG_fraction,H3k4me2,DHS	0.903856	upstream_TSS	G_ERV	coding_mRNA	1000	no	nb
g-quadruplex	-0.00660295	1.2317e-05	-0.0107399	-0.00246596	5132754	51966	H3k4me3,H3k9ac,CpG_fraction,H3k4me2,DHS	0.903856	upstream_TSS	G_ERV	coding_mRNA	1000	no	nb
GERP	-0.000737544	0.999998	-0.00309947	0.00162438	5132754	51966	H3k4me3,H3k9ac,CpG_fraction,H3k4me2,DHS	0.903856	upstream_TSS	G_ERV	coding_mRNA	1000	no	nb
GC_fraction	0.00986889	2.63618e-11	0.00548819	0.0142496	5132754	51966	H3k4me3,H3k9ac,CpG_fraction,H3k4me2,DHS	0.903856	upstream_TSS	G_ERV	coding_mRNA	1000	no	nb
CpGI_fraction	0.0160744	0	0.0113536	0.0207952	5132754	51966	H3k4me3,H3k9ac,CpG_fraction,H3k4me2,DHS	0.903856	upstream_TSS	G_ERV	coding_mRNA	1000	no	nb
expression	2.9332e-05	1	-0.00236481	0.00242348	5132754	51966	H3k4me3,H3k9ac,CpG_fraction,H3k4me2,DHS	0.903856	upstream_TSS	G_ERV	coding_mRNA	1000	no	nb
TATA box prom score	0.0106611	0	0.00816227	0.0131598	5132754	51966	H3k4me3,H3k9ac,CpG_fraction,H3k4me2,DHS	0.903856	upstream_TSS	G_ERV	coding_mRNA	1000	no	nb
CpGI_promoteryes	-0.0137542	2.66454e-15	-0.0188954	-0.00861305	5132754	51966	H3k4me3,H3k9ac,CpG_fraction,H3k4me2,DHS	0.903856	upstream_TSS	G_ERV	coding_mRNA	1000	no	nb
CpG_methylation	-0.00519289	0.000144838	-0.00878471	-0.00160107	5132754	51966	H3k4me3,H3k9ac,CpG_fraction,H3k4me2,DHS	0.903856	upstream_TSS	G_ERV	coding_mRNA	1000	no	nb
DHS	0.00213266	0.998509	-0.00286661	0.00713192	5132754	51966	H3k4me3,H3k9ac,CpG_fraction,H3k4me2,DHS	0.903856	upstream_TSS	G_ERV	coding_mRNA	1000	no	nb
replication time	-0.0493303	0	-0.0524414	-0.0462191	5132754	51966	H3k4me3,H3k9ac,CpG_fraction,H3k4me2,DHS	0.903856	upstream_TSS	G_ERV	coding_mRNA	1000	no	nb
length	0.00977	0	0.00726421	0.0122758	5132754	51966	H3k4me3,H3k9ac,CpG_fraction,H3k4me2,DHS	0.903856	upstream_TSS	G_ERV	coding_mRNA	1000	no	nb

## Sheet: Supplementary Data 2
Supplementary Data 2: Effect size difference estimates from multiple regression with bin interactions.
zeroEqLinearHypothesis	estimate	predictor	qvalue	qci95Lowlim	qci95Highlim	nearbin	comparison	operand	nearbinInteraction	predictorMainEffect	nmutsDataset	nbinsDataset	side	dataset	gene_type	binType	cpg2tpg	glmType	filteredVIF	dharmaDispersion	featuresIncluded
downstream_TSS[0,1]-downstream_TSS(5,50]|chrchr8.9.15.16	-0.00707328	maternal chromosome	0.999998	-0.0236732	0.00952667	downstream_TSS[0,1]	downstream_TSS(5,50]	delta	-0.00388162	0.0564405	23901522	226879	downstream_TSS	G_ERV	coding_mRNA	1000	no	nb	H3k9ac,CpG_fraction,H3k4me2,H3k4me3	0.973999	multiple
downstream_TSS[0,1]-downstream_TSS(5,50]|chrchr1.13.18.20	0.004777	non-maternal chromosome	1	-0.0105934	0.0201474	downstream_TSS[0,1]	downstream_TSS(5,50]	delta	-0.0025446	-0.0139916	23901522	226879	downstream_TSS	G_ERV	coding_mRNA	1000	no	nb	H3k9ac,CpG_fraction,H3k4me2,H3k4me3	0.973999	multiple
downstream_TSS[0,1]-downstream_TSS(5,50]|GCskewTx	0.0113401	GCskewTx	1.22832e-10	0.00570854	0.0169717	downstream_TSS[0,1]	downstream_TSS(5,50]	delta	0.00901699	0.00288277	23901522	226879	downstream_TSS	G_ERV	coding_mRNA	1000	no	nb	H3k9ac,CpG_fraction,H3k4me2,H3k4me3	0.973999	multiple
downstream_TSS[0,1]-downstream_TSS(5,50]|divergent_lncRNAyes	-0.00516007	divergent_lncRNAyes	1	-0.0191016	0.00878147	downstream_TSS[0,1]	downstream_TSS(5,50]	delta	-0.0126805	0.0150221	23901522	226879	downstream_TSS	G_ERV	coding_mRNA	1000	no	nb	H3k9ac,CpG_fraction,H3k4me2,H3k4me3	0.973999	multiple
downstream_TSS[0,1]-downstream_TSS(5,50]|TSGyes	-0.00682031	TSGyes	1	-0.0539204	0.0402798	downstream_TSS[0,1]	downstream_TSS(5,50]	delta	-0.00444355	-0.00195108	23901522	226879	downstream_TSS	G_ERV	coding_mRNA	1000	no	nb	H3k9ac,CpG_fraction,H3k4me2,H3k4me3	0.973999	multiple
downstream_TSS[0,1]-downstream_TSS(5,50]|OGyes	-0.0343989	ONCOGENEyes	0.773552	-0.0837767	0.014979	downstream_TSS[0,1]	downstream_TSS(5,50]	delta	-0.0180794	-0.0149765	23901522	226879	downstream_TSS	G_ERV	coding_mRNA	1000	no	nb	H3k9ac,CpG_fraction,H3k4me2,H3k4me3	0.973999	multiple
downstream_TSS[0,1]-downstream_TSS(5,50]|essentialyes	0.000222014	essentialyes	1	-0.0205905	0.0210345	downstream_TSS[0,1]	downstream_TSS(5,50]	delta	0.00195139	0.00409243	23901522	226879	downstream_TSS	G_ERV	coding_mRNA	1000	no	nb	H3k9ac,CpG_fraction,H3k4me2,H3k4me3	0.973999	multiple
downstream_TSS[0,1]-downstream_TSS(5,50]|DDPyes	0.0138829	downstream divergent promoter yes	0.365701	-0.00315645	0.0309222	downstream_TSS[0,1]	downstream_TSS(5,50]	delta	0.0131819	0.00237271	23901522	226879	downstream_TSS	G_ERV	coding_mRNA	1000	no	nb	H3k9ac,CpG_fraction,H3k4me2,H3k4me3	0.973999	multiple
downstream_TSS[0,1]-downstream_TSS(5,50]|UDPyes	0.019193	upstream divergent promoter yes	0.00197306	0.00356658	0.0348195	downstream_TSS[0,1]	downstream_TSS(5,50]	delta	-0.00473953	0.023837	23901522	226879	downstream_TSS	G_ERV	coding_mRNA	1000	no	nb	H3k9ac,CpG_fraction,H3k4me2,H3k4me3	0.973999	multiple
downstream_TSS[0,1]-downstream_TSS(5,50]|PRO.seq_ratioTx	0.00985333	PRO.seq_ratioTx	0.00069636	0.00223774	0.0174689	downstream_TSS[0,1]	downstream_TSS(5,50]	delta	0.00638305	0.00343811	23901522	226879	downstream_TSS	G_ERV	coding_mRNA	1000	no	nb	H3k9ac,CpG_fraction,H3k4me2,H3k4me3	0.973999	multiple
downstream_TSS[0,1]-downstream_TSS(5,50]|H3k4me1	-0.00292733	H3k4me1	1	-0.0106665	0.00481182	downstream_TSS[0,1]	downstream_TSS(5,50]	delta	-0.00103735	-0.00972024	23901522	226879	downstream_TSS	G_ERV	coding_mRNA	1000	no	nb	H3k9ac,CpG_fraction,H3k4me2,H3k4me3	0.973999	multiple
downstream_TSS[0,1]-downstream_TSS(5,50]|H3k4me3	-0.0148462	H3k4me3	3.56398e-11	-0.0219502	-0.00774234	downstream_TSS[0,1]	downstream_TSS(5,50]	delta	-0.0177887	0.0161251	23901522	226879	downstream_TSS	G_ERV	coding_mRNA	1000	no	nb	H3k9ac,CpG_fraction,H3k4me2,H3k4me3	0.973999	multiple
downstream_TSS[0,1]-downstream_TSS(5,50]|H3k9me1	0.00901	H3k9me1	0.0673735	-0.000222711	0.0182427	downstream_TSS[0,1]	downstream_TSS(5,50]	delta	0.00265887	0.00542055	23901522	226879	downstream_TSS	G_ERV	coding_mRNA	1000	no	nb	H3k9ac,CpG_fraction,H3k4me2,H3k4me3	0.973999	multiple
downstream_TSS[0,1]-downstream_TSS(5,50]|H3k09me3	-0.0101724	H3k09me3	0.784651	-0.0248465	0.00450169	downstream_TSS[0,1]	downstream_TSS(5,50]	delta	-0.0238143	0.0129151	23901522	226879	downstream_TSS	G_ERV	coding_mRNA	1000	no	nb	H3k9ac,CpG_fraction,H3k4me2,H3k4me3	0.973999	multiple
downstream_TSS[0,1]-downstream_TSS(5,50]|H3k27ac	0.00585657	H3k27ac	0.000175621	0.00162207	0.0100911	downstream_TSS[0,1]	downstream_TSS(5,50]	delta	0.00509894	0.00657411	23901522	226879	downstream_TSS	G_ERV	coding_mRNA	1000	no	nb	H3k9ac,CpG_fraction,H3k4me2,H3k4me3	0.973999	multiple
downstream_TSS[0,1]-downstream_TSS(5,50]|H3k27me3	-0.00166072	H3k27me3	0.999933	-0.00518169	0.00186024	downstream_TSS[0,1]	downstream_TSS(5,50]	delta	-0.00301861	0.00176881	23901522	226879	downstream_TSS	G_ERV	coding_mRNA	1000	no	nb	H3k9ac,CpG_fraction,H3k4me2,H3k4me3	0.973999	multiple
downstream_TSS[0,1]-downstream_TSS(5,50]|H3k36me3	0.00631844	H3k36me3	1	-0.0159204	0.0285573	downstream_TSS[0,1]	downstream_TSS(5,50]	delta	0.00490631	0.00507557	23901522	226879	downstream_TSS	G_ERV	coding_mRNA	1000	no	nb	H3k9ac,CpG_fraction,H3k4me2,H3k4me3	0.973999	multiple
downstream_TSS[0,1]-downstream_TSS(5,50]|H3k79me2	-0.000867993	H3k79me2	1	-0.00879925	0.00706326	downstream_TSS[0,1]	downstream_TSS(5,50]	delta	0.0149925	-0.00501102	23901522	226879	downstream_TSS	G_ERV	coding_mRNA	1000	no	nb	H3k9ac,CpG_fraction,H3k4me2,H3k4me3	0.973999	multiple
downstream_TSS[0,1]-downstream_TSS(5,50]|H4k20me1	0.0166874	H4k20me1	6.32321e-07	0.00656587	0.026809	downstream_TSS[0,1]	downstream_TSS(5,50]	delta	0.0134552	0.0138814	23901522	226879	downstream_TSS	G_ERV	coding_mRNA	1000	no	nb	H3k9ac,CpG_fraction,H3k4me2,H3k4me3	0.973999	multiple
downstream_TSS[0,1]-downstream_TSS(5,50]|RR	0.00446092	recombination rate	0.996556	-0.00378402	0.0127059	downstream_TSS[0,1]	downstream_TSS(5,50]	delta	0.00257818	0.00988187	23901522	226879	downstream_TSS	G_ERV	coding_mRNA	1000	no	nb	H3k9ac,CpG_fraction,H3k4me2,H3k4me3	0.973999	multiple
downstream_TSS[0,1]-downstream_TSS(5,50]|DBS	0.0136083	DSB	0	0.00925744	0.0179592	downstream_TSS[0,1]	downstream_TSS(5,50]	delta	0.00614525	0.00971472	23901522	226879	downstream_TSS	G_ERV	coding_mRNA	1000	no	nb	H3k9ac,CpG_fraction,H3k4me2,H3k4me3	0.973999	multiple
downstream_TSS[0,1]-downstream_TSS(5,50]|PRDM9	-0.00102626	PRDM9	1	-0.00957978	0.00752725	downstream_TSS[0,1]	downstream_TSS(5,50]	delta	-0.00027234	0.00453503	23901522	226879	downstream_TSS	G_ERV	coding_mRNA	1000	no	nb	H3k9ac,CpG_fraction,H3k4me2,H3k4me3	0.973999	multiple
downstream_TSS[0,1]-downstream_TSS(5,50]|TRCanti	-0.00414131	T-R anti	1	-0.0189726	0.0106899	downstream_TSS[0,1]	downstream_TSS(5,50]	delta	-0.00434401	0.00129219	23901522	226879	downstream_TSS	G_ERV	coding_mRNA	1000	no	nb	H3k9ac,CpG_fraction,H3k4me2,H3k4me3	0.973999	multiple
downstream_TSS[0,1]-downstream_TSS(5,50]|TRCco	-0.00882847	T-R co	0.96901	-0.0235134	0.00585644	downstream_TSS[0,1]	downstream_TSS(5,50]	delta	-0.0120486	-0.00272541	23901522	226879	downstream_TSS	G_ERV	coding_mRNA	1000	no	nb	H3k9ac,CpG_fraction,H3k4me2,H3k4me3	0.973999	multiple
downstream_TSS[0,1]-downstream_TSS(5,50]|H2A.Z	-0.00685733	H2A.Z	0.00851395	-0.0129122	-0.000802488	downstream_TSS[0,1]	downstream_TSS(5,50]	delta	-0.00473249	0.00856737	23901522	226879	downstream_TSS	G_ERV	coding_mRNA	1000	no	nb	H3k9ac,CpG_fraction,H3k4me2,H3k4me3	0.973999	multiple
downstream_TSS[0,1]-downstream_TSS(5,50]|nucleosome	-0.0184064	nucleosome	2.77184e-08	-0.0287018	-0.00811108	downstream_TSS[0,1]	downstream_TSS(5,50]	delta	-0.0104981	-0.0150984	23901522	226879	downstream_TSS	G_ERV	coding_mRNA	1000	no	nb	H3k9ac,CpG_fraction,H3k4me2,H3k4me3	0.973999	multiple
downstream_TSS[0,1]-downstream_TSS(5,50]|gquad	-0.0124425	g-quadruplex	0	-0.0171143	-0.00777069	downstream_TSS[0,1]	downstream_TSS(5,50]	delta	-0.00370097	-0.00405475	23901522	226879	downstream_TSS	G_ERV	coding_mRNA	1000	no	nb	H3k9ac,CpG_fraction,H3k4me2,H3k4me3	0.973999	multiple
downstream_TSS[0,1]-downstream_TSS(5,50]|GERP	-0.00151902	GERP	1	-0.00551635	0.0024783	downstream_TSS[0,1]	downstream_TSS(5,50]	delta	-0.00496103	-0.00428365	23901522	226879	downstream_TSS	G_ERV	coding_mRNA	1000	no	nb	H3k9ac,CpG_fraction,H3k4me2,H3k4me3	0.973999	multiple
downstream_TSS[0,1]-downstream_TSS(5,50]|GC_fraction	0.0187804	GC_fraction	1.26249e-11	0.00983847	0.0277224	downstream_TSS[0,1]	downstream_TSS(5,50]	delta	0.00283993	0.0100315	23901522	226879	downstream_TSS	G_ERV	coding_mRNA	1000	no	nb	H3k9ac,CpG_fraction,H3k4me2,H3k4me3	0.973999	multiple
downstream_TSS[0,1]-downstream_TSS(5,50]|CpGI_fraction	-0.000509742	CpGI_fraction	1	-0.00635704	0.00533755	downstream_TSS[0,1]	downstream_TSS(5,50]	delta	0.00130998	0.0126208	23901522	226879	downstream_TSS	G_ERV	coding_mRNA	1000	no	nb	H3k9ac,CpG_fraction,H3k4me2,H3k4me3	0.973999	multiple
downstream_TSS[0,1]-downstream_TSS(5,50]|expression	0.00377765	expression	0.844161	-0.00183989	0.00939518	downstream_TSS[0,1]	downstream_TSS(5,50]	delta	0.00282797	0.00401924	23901522	226879	downstream_TSS	G_ERV	coding_mRNA	1000	no	nb	H3k9ac,CpG_fraction,H3k4me2,H3k4me3	0.973999	multiple
downstream_TSS[0,1]-downstream_TSS(5,50]|TATA_promoter	0.00948965	TATA box prom score	2.28598e-05	0.00309869	0.0158806	downstream_TSS[0,1]	downstream_TSS(5,50]	delta	0.00448758	0.0106032	23901522	226879	downstream_TSS	G_ERV	coding_mRNA	1000	no	nb	H3k9ac,CpG_fraction,H3k4me2,H3k4me3	0.973999	multiple
downstream_TSS[0,1]-downstream_TSS(5,50]|CpGI_promoteryes	0.0152142	CpGI_promoteryes	0.0990059	-0.000911542	0.0313399	downstream_TSS[0,1]	downstream_TSS(5,50]	delta	0.0113428	-0.00568512	23901522	226879	downstream_TSS	G_ERV	coding_mRNA	1000	no	nb	H3k9ac,CpG_fraction,H3k4me2,H3k4me3	0.973999	multiple
downstream_TSS[0,1]-downstream_TSS(5,50]|CpGme	0.00588681	CpG_methylation	0.81769	-0.00274429	0.0145179	downstream_TSS[0,1]	downstream_TSS(5,50]	delta	0.0072128	-0.000868285	23901522	226879	downstream_TSS	G_ERV	coding_mRNA	1000	no	nb	H3k9ac,CpG_fraction,H3k4me2,H3k4me3	0.973999	multiple
downstream_TSS[0,1]-downstream_TSS(5,50]|DHS	-0.00297017	DHS	0.977473	-0.00799949	0.00205915	downstream_TSS[0,1]	downstream_TSS(5,50]	delta	0.000721347	0.00236893	23901522	226879	downstream_TSS	G_ERV	coding_mRNA	1000	no	nb	H3k9ac,CpG_fraction,H3k4me2,H3k4me3	0.973999	multiple
downstream_TSS[0,1]-downstream_TSS(5,50]|OR	-0.0065772	replication time	0.255278	-0.0142732	0.00111874	downstream_TSS[0,1]	downstream_TSS(5,50]	delta	-0.0012764	-0.0379567	23901522	226879	downstream_TSS	G_ERV	coding_mRNA	1000	no	nb	H3k9ac,CpG_fraction,H3k4me2,H3k4me3	0.973999	multiple
downstream_TSS[0,1]-downstream_TSS(5,50]|length	-0.00420507	length	0.998787	-0.0123023	0.00389218	downstream_TSS[0,1]	downstream_TSS(5,50]	delta	0.00160969	0.00855899	23901522	226879	downstream_TSS	G_ERV	coding_mRNA	1000	no	nb	H3k9ac,CpG_fraction,H3k4me2,H3k4me3	0.973999	multiple
upstream_TSS[0,1]-upstream_TSS(5,50]|chrchr8.9.15.16	-0.00734047	maternal chromosome	1	-0.0318192	0.0171382	upstream_TSS[0,1]	upstream_TSS(5,50]	delta	-0.00332525	0.0564405	23901522	226879	upstream_TSS	G_ERV	coding_mRNA	1000	no	nb	H3k9ac,CpG_fraction,H3k4me2,H3k4me3	0.973999	multiple
upstream_TSS[0,1]-upstream_TSS(5,50]|chrchr1.13.18.20	0.00509214	non-maternal chromosome	1	-0.0165809	0.0267651	upstream_TSS[0,1]	upstream_TSS(5,50]	delta	0.00747917	-0.0139916	23901522	226879	upstream_TSS	G_ERV	coding_mRNA	1000	no	nb	H3k9ac,CpG_fraction,H3k4me2,H3k4me3	0.973999	multiple
upstream_TSS[0,1]-upstream_TSS(5,50]|GCskewTx	0.000613924	GCskewTx	1	-0.0067017	0.00792955	upstream_TSS[0,1]	upstream_TSS(5,50]	delta	-0.00303997	0.00288277	23901522	226879	upstream_TSS	G_ERV	coding_mRNA	1000	no	nb	H3k9ac,CpG_fraction,H3k4me2,H3k4me3	0.973999	multiple
upstream_TSS[0,1]-upstream_TSS(5,50]|divergent_lncRNAyes	0.0647912	divergent_lncRNAyes	4.67225e-10	0.0317635	0.0978189	upstream_TSS[0,1]	upstream_TSS(5,50]	delta	0.042496	0.0150221	23901522	226879	upstream_TSS	G_ERV	coding_mRNA	1000	no	nb	H3k9ac,CpG_fraction,H3k4me2,H3k4me3	0.973999	multiple
upstream_TSS[0,1]-upstream_TSS(5,50]|TSGyes	0.0341217	TSGyes	0.999992	-0.0427021	0.110946	upstream_TSS[0,1]	upstream_TSS(5,50]	delta	0.0180943	-0.00195108	23901522	226879	upstream_TSS	G_ERV	coding_mRNA	1000	no	nb	H3k9ac,CpG_fraction,H3k4me2,H3k4me3	0.973999	multiple
upstream_TSS[0,1]-upstream_TSS(5,50]|OGyes	-0.0512626	ONCOGENEyes	0.755168	-0.124216	0.0216906	upstream_TSS[0,1]	upstream_TSS(5,50]	delta	-0.0247513	-0.0149765	23901522	226879	upstream_TSS	G_ERV	coding_mRNA	1000	no	nb	H3k9ac,CpG_fraction,H3k4me2,H3k4me3	0.973999	multiple
upstream_TSS[0,1]-upstream_TSS(5,50]|essentialyes	0.0146884	essentialyes	1	-0.0236325	0.0530094	upstream_TSS[0,1]	upstream_TSS(5,50]	delta	0.00550384	0.00409243	23901522	226879	upstream_TSS	G_ERV	coding_mRNA	1000	no	nb	H3k9ac,CpG_fraction,H3k4me2,H3k4me3	0.973999	multiple
upstream_TSS[0,1]-upstream_TSS(5,50]|DDPyes	-0.0448612	downstream divergent promoter yes	2.93381e-05	-0.0754421	-0.0142804	upstream_TSS[0,1]	upstream_TSS(5,50]	delta	-0.028671	0.00237271	23901522	226879	upstream_TSS	G_ERV	coding_mRNA	1000	no	nb	H3k9ac,CpG_fraction,H3k4me2,H3k4me3	0.973999	multiple
upstream_TSS[0,1]-upstream_TSS(5,50]|UDPyes	0.0417307	upstream divergent promoter yes	3.65133e-06	0.0150425	0.0684189	upstream_TSS[0,1]	upstream_TSS(5,50]	delta	0.0352014	0.023837	23901522	226879	upstream_TSS	G_ERV	coding_mRNA	1000	no	nb	H3k9ac,CpG_fraction,H3k4me2,H3k4me3	0.973999	multiple
upstream_TSS[0,1]-upstream_TSS(5,50]|PRO.seq_ratioTx	0.0120766	PRO.seq_ratioTx	0.98322	-0.00868395	0.0328372	upstream_TSS[0,1]	upstream_TSS(5,50]	delta	0.00458193	0.00343811	23901522	226879	upstream_TSS	G_ERV	coding_mRNA	1000	no	nb	H3k9ac,CpG_fraction,H3k4me2,H3k4me3	0.973999	multiple
upstream_TSS[0,1]-upstream_TSS(5,50]|H3k4me1	0.00182321	H3k4me1	1	-0.0116771	0.0153235	upstream_TSS[0,1]	upstream_TSS(5,50]	delta	0.000485286	-0.00972024	23901522	226879	upstream_TSS	G_ERV	coding_mRNA	1000	no	nb	H3k9ac,CpG_fraction,H3k4me2,H3k4me3	0.973999	multiple
upstream_TSS[0,1]-upstream_TSS(5,50]|H3k4me3	-0.00952993	H3k4me3	1	-0.0740998	0.0550399	upstream_TSS[0,1]	upstream_TSS(5,50]	delta	0.00560064	0.0161251	23901522	226879	upstream_TSS	G_ERV	coding_mRNA	1000	no	nb	H3k9ac,CpG_fraction,H3k4me2,H3k4me3	0.973999	multiple
upstream_TSS[0,1]-upstream_TSS(5,50]|H3k9me1	0.00157582	H3k9me1	1	-0.0115655	0.0147171	upstream_TSS[0,1]	upstream_TSS(5,50]	delta	0.00263404	0.00542055	23901522	226879	upstream_TSS	G_ERV	coding_mRNA	1000	no	nb	H3k9ac,CpG_fraction,H3k4me2,H3k4me3	0.973999	multiple
upstream_TSS[0,1]-upstream_TSS(5,50]|H3k09me3	0.0140601	H3k09me3	0.99958	-0.014054	0.0421742	upstream_TSS[0,1]	upstream_TSS(5,50]	delta	0.0257581	0.0129151	23901522	226879	upstream_TSS	G_ERV	coding_mRNA	1000	no	nb	H3k9ac,CpG_fraction,H3k4me2,H3k4me3	0.973999	multiple
upstream_TSS[0,1]-upstream_TSS(5,50]|H3k27ac	-0.00235919	H3k27ac	1	-0.0182608	0.0135425	upstream_TSS[0,1]	upstream_TSS(5,50]	delta	-0.00335025	0.00657411	23901522	226879	upstream_TSS	G_ERV	coding_mRNA	1000	no	nb	H3k9ac,CpG_fraction,H3k4me2,H3k4me3	0.973999	multiple
upstream_TSS[0,1]-upstream_TSS(5,50]|H3k27me3	-0.011866	H3k27me3	2.43957e-06	-0.0192217	-0.00451036	upstream_TSS[0,1]	upstream_TSS(5,50]	delta	-0.00374477	0.00176881	23901522	226879	upstream_TSS	G_ERV	coding_mRNA	1000	no	nb	H3k9ac,CpG_fraction,H3k4me2,H3k4me3	0.973999	multiple
upstream_TSS[0,1]-upstream_TSS(5,50]|H3k36me3	0.0152905	H3k36me3	0.903782	-0.00834397	0.038925	upstream_TSS[0,1]	upstream_TSS(5,50]	delta	0.00589817	0.00507557	23901522	226879	upstream_TSS	G_ERV	coding_mRNA	1000	no	nb	H3k9ac,CpG_fraction,H3k4me2,H3k4me3	0.973999	multiple
upstream_TSS[0,1]-upstream_TSS(5,50]|H3k79me2	0.017741	H3k79me2	1	-0.0647253	0.100207	upstream_TSS[0,1]	upstream_TSS(5,50]	delta	-0.00655593	-0.00501102	23901522	226879	upstream_TSS	G_ERV	coding_mRNA	1000	no	nb	H3k9ac,CpG_fraction,H3k4me2,H3k4me3	0.973999	multiple
upstream_TSS[0,1]-upstream_TSS(5,50]|H4k20me1	0.00638087	H4k20me1	1	-0.0140631	0.0268249	upstream_TSS[0,1]	upstream_TSS(5,50]	delta	-0.00192109	0.0138814	23901522	226879	upstream_TSS	G_ERV	coding_mRNA	1000	no	nb	H3k9ac,CpG_fraction,H3k4me2,H3k4me3	0.973999	multiple
upstream_TSS[0,1]-upstream_TSS(5,50]|RR	0.00355897	recombination rate	1	-0.00653934	0.0136573	upstream_TSS[0,1]	upstream_TSS(5,50]	delta	0.00143176	0.00988187	23901522	226879	upstream_TSS	G_ERV	coding_mRNA	1000	no	nb	H3k9ac,CpG_fraction,H3k4me2,H3k4me3	0.973999	multiple
upstream_TSS[0,1]-upstream_TSS(5,50]|DBS	0.024701	DSB	0	0.0159666	0.0334354	upstream_TSS[0,1]	upstream_TSS(5,50]	delta	0.0130094	0.00971472	23901522	226879	upstream_TSS	G_ERV	coding_mRNA	1000	no	nb	H3k9ac,CpG_fraction,H3k4me2,H3k4me3	0.973999	multiple
upstream_TSS[0,1]-upstream_TSS(5,50]|PRDM9	0.00188217	PRDM9	1	-0.0107921	0.0145565	upstream_TSS[0,1]	upstream_TSS(5,50]	delta	0.000700293	0.00453503	23901522	226879	upstream_TSS	G_ERV	coding_mRNA	1000	no	nb	H3k9ac,CpG_fraction,H3k4me2,H3k4me3	0.973999	multiple
upstream_TSS[0,1]-upstream_TSS(5,50]|TRCanti	-0.00944575	T-R anti	0.999995	-0.0309367	0.0120452	upstream_TSS[0,1]	upstream_TSS(5,50]	delta	-0.00244952	0.00129219	23901522	226879	upstream_TSS	G_ERV	coding_mRNA	1000	no	nb	H3k9ac,CpG_fraction,H3k4me2,H3k4me3	0.973999	multiple
upstream_TSS[0,1]-upstream_TSS(5,50]|TRCco	0.00691203	T-R co	1	-0.0143503	0.0281744	upstream_TSS[0,1]	upstream_TSS(5,50]	delta	0.0110904	-0.00272541	23901522	226879	upstream_TSS	G_ERV	coding_mRNA	1000	no	nb	H3k9ac,CpG_fraction,H3k4me2,H3k4me3	0.973999	multiple
upstream_TSS[0,1]-upstream_TSS(5,50]|H2A.Z	-0.0140442	H2A.Z	0.218105	-0.0301749	0.00208651	upstream_TSS[0,1]	upstream_TSS(5,50]	delta	-0.00571827	0.00856737	23901522	226879	upstream_TSS	G_ERV	coding_mRNA	1000	no	nb	H3k9ac,CpG_fraction,H3k4me2,H3k4me3	0.973999	multiple
upstream_TSS[0,1]-upstream_TSS(5,50]|nucleosome	-0.0234902	nucleosome	1.24697e-07	-0.0371328	-0.00984762	upstream_TSS[0,1]	upstream_TSS(5,50]	delta	-0.0104502	-0.0150984	23901522	226879	upstream_TSS	G_ERV	coding_mRNA	1000	no	nb	H3k9ac,CpG_fraction,H3k4me2,H3k4me3	0.973999	multiple
upstream_TSS[0,1]-upstream_TSS(5,50]|gquad	-0.0341175	g-quadruplex	0	-0.047251	-0.020984	upstream_TSS[0,1]	upstream_TSS(5,50]	delta	-0.019579	-0.00405475	23901522	226879	upstream_TSS	G_ERV	coding_mRNA	1000	no	nb	H3k9ac,CpG_fraction,H3k4me2,H3k4me3	0.973999	multiple
upstream_TSS[0,1]-upstream_TSS(5,50]|GERP	0.00371844	GERP	0.999999	-0.00519122	0.0126281	upstream_TSS[0,1]	upstream_TSS(5,50]	delta	0.00606073	-0.00428365	23901522	226879	upstream_TSS	G_ERV	coding_mRNA	1000	no	nb	H3k9ac,CpG_fraction,H3k4me2,H3k4me3	0.973999	multiple
upstream_TSS[0,1]-upstream_TSS(5,50]|GC_fraction	0.0487853	GC_fraction	0	0.0370157	0.0605548	upstream_TSS[0,1]	upstream_TSS(5,50]	delta	0.0309429	0.0100315	23901522	226879	upstream_TSS	G_ERV	coding_mRNA	1000	no	nb	H3k9ac,CpG_fraction,H3k4me2,H3k4me3	0.973999	multiple
upstream_TSS[0,1]-upstream_TSS(5,50]|CpGI_fraction	0.00803488	CpGI_fraction	0.998466	-0.00729614	0.0233659	upstream_TSS[0,1]	upstream_TSS(5,50]	delta	0.00245259	0.0126208	23901522	226879	upstream_TSS	G_ERV	coding_mRNA	1000	no	nb	H3k9ac,CpG_fraction,H3k4me2,H3k4me3	0.973999	multiple
upstream_TSS[0,1]-upstream_TSS(5,50]|expression	0.00614644	expression	0.725919	-0.0024911	0.014784	upstream_TSS[0,1]	upstream_TSS(5,50]	delta	0.00213407	0.00401924	23901522	226879	upstream_TSS	G_ERV	coding_mRNA	1000	no	nb	H3k9ac,CpG_fraction,H3k4me2,H3k4me3	0.973999	multiple
upstream_TSS[0,1]-upstream_TSS(5,50]|TATA_promoter	0.00399175	TATA box prom score	0.999996	-0.00518572	0.0131692	upstream_TSS[0,1]	upstream_TSS(5,50]	delta	0.00225313	0.0106032	23901522	226879	upstream_TSS	G_ERV	coding_mRNA	1000	no	nb	H3k9ac,CpG_fraction,H3k4me2,H3k4me3	0.973999	multiple
upstream_TSS[0,1]-upstream_TSS(5,50]|CpGI_promoteryes	0.0018303	CpGI_promoteryes	1	-0.0185566	0.0222172	upstream_TSS[0,1]	upstream_TSS(5,50]	delta	-0.00282059	-0.00568512	23901522	226879	upstream_TSS	G_ERV	coding_mRNA	1000	no	nb	H3k9ac,CpG_fraction,H3k4me2,H3k4me3	0.973999	multiple
upstream_TSS[0,1]-upstream_TSS(5,50]|CpGme	-0.010425	CpG_methylation	0.107236	-0.0215612	0.000711102	upstream_TSS[0,1]	upstream_TSS(5,50]	delta	-0.00948192	-0.000868285	23901522	226879	upstream_TSS	G_ERV	coding_mRNA	1000	no	nb	H3k9ac,CpG_fraction,H3k4me2,H3k4me3	0.973999	multiple
upstream_TSS[0,1]-upstream_TSS(5,50]|DHS	-0.0152001	DHS	0.103704	-0.0313841	0.000983902	upstream_TSS[0,1]	upstream_TSS(5,50]	delta	-0.00980647	0.00236893	23901522	226879	upstream_TSS	G_ERV	coding_mRNA	1000	no	nb	H3k9ac,CpG_fraction,H3k4me2,H3k4me3	0.973999	multiple
upstream_TSS[0,1]-upstream_TSS(5,50]|OR	0.0114427	replication time	0.0179984	0.000811163	0.0220742	upstream_TSS[0,1]	upstream_TSS(5,50]	delta	0.00370915	-0.0379567	23901522	226879	upstream_TSS	G_ERV	coding_mRNA	1000	no	nb	H3k9ac,CpG_fraction,H3k4me2,H3k4me3	0.973999	multiple
upstream_TSS[0,1]-upstream_TSS(5,50]|length	-0.0110569	length	0.0302407	-0.0216992	-0.000414544	upstream_TSS[0,1]	upstream_TSS(5,50]	delta	-0.00924065	0.00855899	23901522	226879	upstream_TSS	G_ERV	coding_mRNA	1000	no	nb	H3k9ac,CpG_fraction,H3k4me2,H3k4me3	0.973999	multiple
downstream_TSS[0,1]+mainEffect|chrchr8.9.15.16	0.0525589	maternal chromosome	0	0.036359	0.0687588	downstream_TSS[0,1]	mainEffect	sum	-0.00388162	0.0564405	23901522	226879	downstream_TSS	G_ERV	coding_mRNA	1000	no	nb	H3k9ac,CpG_fraction,H3k4me2,H3k4me3	0.973999	multiple
upstream_TSS[0,1]+mainEffect|chrchr8.9.15.16	0.0531153	maternal chromosome	3.20854e-14	0.0302981	0.0759324	upstream_TSS[0,1]	mainEffect	sum	-0.00332525	0.0564405	23901522	226879	upstream_TSS	G_ERV	coding_mRNA	1000	no	nb	H3k9ac,CpG_fraction,H3k4me2,H3k4me3	0.973999	multiple
downstream_TSS[0,1]+mainEffect|chrchr1.13.18.20	-0.0165362	non-maternal chromosome	0.0125656	-0.0315088	-0.00156369	downstream_TSS[0,1]	mainEffect	sum	-0.0025446	-0.0139916	23901522	226879	downstream_TSS	G_ERV	coding_mRNA	1000	no	nb	H3k9ac,CpG_fraction,H3k4me2,H3k4me3	0.973999	multiple
upstream_TSS[0,1]+mainEffect|chrchr1.13.18.20	-0.00651248	non-maternal chromosome	1	-0.0267116	0.0136867	upstream_TSS[0,1]	mainEffect	sum	0.00747917	-0.0139916	23901522	226879	upstream_TSS	G_ERV	coding_mRNA	1000	no	nb	H3k9ac,CpG_fraction,H3k4me2,H3k4me3	0.973999	multiple
downstream_TSS[0,1]+mainEffect|GCskewTx	0.0118998	GCskewTx	1.84497e-12	0.00644343	0.0173561	downstream_TSS[0,1]	mainEffect	sum	0.00901699	0.00288277	23901522	226879	downstream_TSS	G_ERV	coding_mRNA	1000	no	nb	H3k9ac,CpG_fraction,H3k4me2,H3k4me3	0.973999	multiple
upstream_TSS[0,1]+mainEffect|GCskewTx	-0.000157197	GCskewTx	1	-0.00673076	0.00641637	upstream_TSS[0,1]	mainEffect	sum	-0.00303997	0.00288277	23901522	226879	upstream_TSS	G_ERV	coding_mRNA	1000	no	nb	H3k9ac,CpG_fraction,H3k4me2,H3k4me3	0.973999	multiple
downstream_TSS[0,1]+mainEffect|divergent_lncRNAyes	0.0023417	divergent_lncRNAyes	1	-0.0112913	0.0159747	downstream_TSS[0,1]	mainEffect	sum	-0.0126805	0.0150221	23901522	226879	downstream_TSS	G_ERV	coding_mRNA	1000	no	nb	H3k9ac,CpG_fraction,H3k4me2,H3k4me3	0.973999	multiple
upstream_TSS[0,1]+mainEffect|divergent_lncRNAyes	0.0575182	divergent_lncRNAyes	3.34194e-11	0.0296507	0.0853857	upstream_TSS[0,1]	mainEffect	sum	0.042496	0.0150221	23901522	226879	upstream_TSS	G_ERV	coding_mRNA	1000	no	nb	H3k9ac,CpG_fraction,H3k4me2,H3k4me3	0.973999	multiple
downstream_TSS[0,1]+mainEffect|TSGyes	-0.00639463	TSGyes	1	-0.0526726	0.0398833	downstream_TSS[0,1]	mainEffect	sum	-0.00444355	-0.00195108	23901522	226879	downstream_TSS	G_ERV	coding_mRNA	1000	no	nb	H3k9ac,CpG_fraction,H3k4me2,H3k4me3	0.973999	multiple
upstream_TSS[0,1]+mainEffect|TSGyes	0.0161432	TSGyes	1	-0.0545922	0.0868786	upstream_TSS[0,1]	mainEffect	sum	0.0180943	-0.00195108	23901522	226879	upstream_TSS	G_ERV	coding_mRNA	1000	no	nb	H3k9ac,CpG_fraction,H3k4me2,H3k4me3	0.973999	multiple
downstream_TSS[0,1]+mainEffect|OGyes	-0.0330559	ONCOGENEyes	0.814486	-0.081439	0.0153272	downstream_TSS[0,1]	mainEffect	sum	-0.0180794	-0.0149765	23901522	226879	downstream_TSS	G_ERV	coding_mRNA	1000	no	nb	H3k9ac,CpG_fraction,H3k4me2,H3k4me3	0.973999	multiple
upstream_TSS[0,1]+mainEffect|OGyes	-0.0397278	ONCOGENEyes	0.986903	-0.108892	0.0294366	upstream_TSS[0,1]	mainEffect	sum	-0.0247513	-0.0149765	23901522	226879	upstream_TSS	G_ERV	coding_mRNA	1000	no	nb	H3k9ac,CpG_fraction,H3k4me2,H3k4me3	0.973999	multiple
downstream_TSS[0,1]+mainEffect|essentialyes	0.00604382	essentialyes	1	-0.0142178	0.0263054	downstream_TSS[0,1]	mainEffect	sum	0.00195139	0.00409243	23901522	226879	downstream_TSS	G_ERV	coding_mRNA	1000	no	nb	H3k9ac,CpG_fraction,H3k4me2,H3k4me3	0.973999	multiple
upstream_TSS[0,1]+mainEffect|essentialyes	0.00959627	essentialyes	1	-0.0241962	0.0433887	upstream_TSS[0,1]	mainEffect	sum	0.00550384	0.00409243	23901522	226879	upstream_TSS	G_ERV	coding_mRNA	1000	no	nb	H3k9ac,CpG_fraction,H3k4me2,H3k4me3	0.973999	multiple
downstream_TSS[0,1]+mainEffect|DDPyes	0.0155546	downstream divergent promoter yes	0.10867	-0.00107403	0.0321832	downstream_TSS[0,1]	mainEffect	sum	0.0131819	0.00237271	23901522	226879	downstream_TSS	G_ERV	coding_mRNA	1000	no	nb	H3k9ac,CpG_fraction,H3k4me2,H3k4me3	0.973999	multiple
upstream_TSS[0,1]+mainEffect|DDPyes	-0.0262983	downstream divergent promoter yes	0.0835299	-0.0537502	0.00115352	upstream_TSS[0,1]	mainEffect	sum	-0.028671	0.00237271	23901522	226879	upstream_TSS	G_ERV	coding_mRNA	1000	no	nb	H3k9ac,CpG_fraction,H3k4me2,H3k4me3	0.973999	multiple
downstream_TSS[0,1]+mainEffect|UDPyes	0.0190975	upstream divergent promoter yes	0.00134586	0.00385126	0.0343437	downstream_TSS[0,1]	mainEffect	sum	-0.00473953	0.023837	23901522	226879	downstream_TSS	G_ERV	coding_mRNA	1000	no	nb	H3k9ac,CpG_fraction,H3k4me2,H3k4me3	0.973999	multiple
upstream_TSS[0,1]+mainEffect|UDPyes	0.0590384	upstream divergent promoter yes	1.33227e-15	0.0347938	0.083283	upstream_TSS[0,1]	mainEffect	sum	0.0352014	0.023837	23901522	226879	upstream_TSS	G_ERV	coding_mRNA	1000	no	nb	H3k9ac,CpG_fraction,H3k4me2,H3k4me3	0.973999	multiple
downstream_TSS[0,1]+mainEffect|PRO.seq_ratioTx	0.00982116	PRO.seq_ratioTx	0.000545426	0.00235508	0.0172872	downstream_TSS[0,1]	mainEffect	sum	0.00638305	0.00343811	23901522	226879	downstream_TSS	G_ERV	coding_mRNA	1000	no	nb	H3k9ac,CpG_fraction,H3k4me2,H3k4me3	0.973999	multiple
upstream_TSS[0,1]+mainEffect|PRO.seq_ratioTx	0.00802004	PRO.seq_ratioTx	0.999995	-0.0102827	0.0263228	upstream_TSS[0,1]	mainEffect	sum	0.00458193	0.00343811	23901522	226879	upstream_TSS	G_ERV	coding_mRNA	1000	no	nb	H3k9ac,CpG_fraction,H3k4me2,H3k4me3	0.973999	multiple
downstream_TSS[0,1]+mainEffect|H3k4me1	-0.0107576	H3k4me1	5.92124e-05	-0.0182352	-0.00327994	downstream_TSS[0,1]	mainEffect	sum	-0.00103735	-0.00972024	23901522	226879	downstream_TSS	G_ERV	coding_mRNA	1000	no	nb	H3k9ac,CpG_fraction,H3k4me2,H3k4me3	0.973999	multiple
upstream_TSS[0,1]+mainEffect|H3k4me1	-0.00923495	H3k4me1	0.178032	-0.0196062	0.0011363	upstream_TSS[0,1]	mainEffect	sum	0.000485286	-0.00972024	23901522	226879	upstream_TSS	G_ERV	coding_mRNA	1000	no	nb	H3k9ac,CpG_fraction,H3k4me2,H3k4me3	0.973999	multiple
downstream_TSS[0,1]+mainEffect|H3k4me3	-0.00166359	H3k4me3	1	-0.00700513	0.00367795	downstream_TSS[0,1]	mainEffect	sum	-0.0177887	0.0161251	23901522	226879	downstream_TSS	G_ERV	coding_mRNA	1000	no	nb	H3k9ac,CpG_fraction,H3k4me2,H3k4me3	0.973999	multiple
upstream_TSS[0,1]+mainEffect|H3k4me3	0.0217258	H3k4me3	2.73935e-07	0.00885406	0.0345975	upstream_TSS[0,1]	mainEffect	sum	0.00560064	0.0161251	23901522	226879	upstream_TSS	G_ERV	coding_mRNA	1000	no	nb	H3k9ac,CpG_fraction,H3k4me2,H3k4me3	0.973999	multiple
downstream_TSS[0,1]+mainEffect|H3k9me1	0.00807942	H3k9me1	0.177866	-0.000992452	0.0171513	downstream_TSS[0,1]	mainEffect	sum	0.00265887	0.00542055	23901522	226879	downstream_TSS	G_ERV	coding_mRNA	1000	no	nb	H3k9ac,CpG_fraction,H3k4me2,H3k4me3	0.973999	multiple
upstream_TSS[0,1]+mainEffect|H3k9me1	0.00805458	H3k9me1	0.842731	-0.0039111	0.0200203	upstream_TSS[0,1]	mainEffect	sum	0.00263404	0.00542055	23901522	226879	upstream_TSS	G_ERV	coding_mRNA	1000	no	nb	H3k9ac,CpG_fraction,H3k4me2,H3k4me3	0.973999	multiple
downstream_TSS[0,1]+mainEffect|H3k09me3	-0.0108992	H3k09me3	0.597137	-0.0254765	0.00367812	downstream_TSS[0,1]	mainEffect	sum	-0.0238143	0.0129151	23901522	226879	downstream_TSS	G_ERV	coding_mRNA	1000	no	nb	H3k9ac,CpG_fraction,H3k4me2,H3k4me3	0.973999	multiple
upstream_TSS[0,1]+mainEffect|H3k09me3	0.0386732	H3k09me3	4.97468e-05	0.0117167	0.0656298	upstream_TSS[0,1]	mainEffect	sum	0.0257581	0.0129151	23901522	226879	upstream_TSS	G_ERV	coding_mRNA	1000	no	nb	H3k9ac,CpG_fraction,H3k4me2,H3k4me3	0.973999	multiple
downstream_TSS[0,1]+mainEffect|H3k27ac	0.011673	H3k27ac	0	0.00833583	0.0150103	downstream_TSS[0,1]	mainEffect	sum	0.00509894	0.00657411	23901522	226879	downstream_TSS	G_ERV	coding_mRNA	1000	no	nb	H3k9ac,CpG_fraction,H3k4me2,H3k4me3	0.973999	multiple
upstream_TSS[0,1]+mainEffect|H3k27ac	0.00322386	H3k27ac	1	-0.0052979	0.0117456	upstream_TSS[0,1]	mainEffect	sum	-0.00335025	0.00657411	23901522	226879	upstream_TSS	G_ERV	coding_mRNA	1000	no	nb	H3k9ac,CpG_fraction,H3k4me2,H3k4me3	0.973999	multiple
downstream_TSS[0,1]+mainEffect|H3k27me3	-0.0012498	H3k27me3	1	-0.00432732	0.00182773	downstream_TSS[0,1]	mainEffect	sum	-0.00301861	0.00176881	23901522	226879	downstream_TSS	G_ERV	coding_mRNA	1000	no	nb	H3k9ac,CpG_fraction,H3k4me2,H3k4me3	0.973999	multiple
upstream_TSS[0,1]+mainEffect|H3k27me3	-0.00197595	H3k27me3	0.999999	-0.00662382	0.00267191	upstream_TSS[0,1]	mainEffect	sum	-0.00374477	0.00176881	23901522	226879	upstream_TSS	G_ERV	coding_mRNA	1000	no	nb	H3k9ac,CpG_fraction,H3k4me2,H3k4me3	0.973999	multiple
downstream_TSS[0,1]+mainEffect|H3k36me3	0.00998188	H3k36me3	0.999987	-0.0122056	0.0321694	downstream_TSS[0,1]	mainEffect	sum	0.00490631	0.00507557	23901522	226879	downstream_TSS	G_ERV	coding_mRNA	1000	no	nb	H3k9ac,CpG_fraction,H3k4me2,H3k4me3	0.973999	multiple
upstream_TSS[0,1]+mainEffect|H3k36me3	0.0109737	H3k36me3	0.999119	-0.0104068	0.0323543	upstream_TSS[0,1]	mainEffect	sum	0.00589817	0.00507557	23901522	226879	upstream_TSS	G_ERV	coding_mRNA	1000	no	nb	H3k9ac,CpG_fraction,H3k4me2,H3k4me3	0.973999	multiple
downstream_TSS[0,1]+mainEffect|H3k79me2	0.00998143	H3k79me2	0.000612505	0.00229995	0.0176629	downstream_TSS[0,1]	mainEffect	sum	0.0149925	-0.00501102	23901522	226879	downstream_TSS	G_ERV	coding_mRNA	1000	no	nb	H3k9ac,CpG_fraction,H3k4me2,H3k4me3	0.973999	multiple
upstream_TSS[0,1]+mainEffect|H3k79me2	-0.011567	H3k79me2	1	-0.0395502	0.0164163	upstream_TSS[0,1]	mainEffect	sum	-0.00655593	-0.00501102	23901522	226879	upstream_TSS	G_ERV	coding_mRNA	1000	no	nb	H3k9ac,CpG_fraction,H3k4me2,H3k4me3	0.973999	multiple
downstream_TSS[0,1]+mainEffect|H4k20me1	0.0273366	H4k20me1	0	0.0174582	0.037215	downstream_TSS[0,1]	mainEffect	sum	0.0134552	0.0138814	23901522	226879	downstream_TSS	G_ERV	coding_mRNA	1000	no	nb	H3k9ac,CpG_fraction,H3k4me2,H3k4me3	0.973999	multiple
upstream_TSS[0,1]+mainEffect|H4k20me1	0.0119603	H4k20me1	0.868851	-0.00608955	0.0300101	upstream_TSS[0,1]	mainEffect	sum	-0.00192109	0.0138814	23901522	226879	upstream_TSS	G_ERV	coding_mRNA	1000	no	nb	H3k9ac,CpG_fraction,H3k4me2,H3k4me3	0.973999	multiple
downstream_TSS[0,1]+mainEffect|RR	0.0124601	recombination rate	1.56943e-05	0.00433856	0.0205815	downstream_TSS[0,1]	mainEffect	sum	0.00257818	0.00988187	23901522	226879	downstream_TSS	G_ERV	coding_mRNA	1000	no	nb	H3k9ac,CpG_fraction,H3k4me2,H3k4me3	0.973999	multiple
upstream_TSS[0,1]+mainEffect|RR	0.0113136	recombination rate	0.00369397	0.00176091	0.0208664	upstream_TSS[0,1]	mainEffect	sum	0.00143176	0.00988187	23901522	226879	upstream_TSS	G_ERV	coding_mRNA	1000	no	nb	H3k9ac,CpG_fraction,H3k4me2,H3k4me3	0.973999	multiple
downstream_TSS[0,1]+mainEffect|DBS	0.01586	DSB	0	0.0122222	0.0194977	downstream_TSS[0,1]	mainEffect	sum	0.00614525	0.00971472	23901522	226879	downstream_TSS	G_ERV	coding_mRNA	1000	no	nb	H3k9ac,CpG_fraction,H3k4me2,H3k4me3	0.973999	multiple
upstream_TSS[0,1]+mainEffect|DBS	0.0227241	DSB	0	0.0168185	0.0286297	upstream_TSS[0,1]	mainEffect	sum	0.0130094	0.00971472	23901522	226879	upstream_TSS	G_ERV	coding_mRNA	1000	no	nb	H3k9ac,CpG_fraction,H3k4me2,H3k4me3	0.973999	multiple
downstream_TSS[0,1]+mainEffect|PRDM9	0.00426269	PRDM9	0.999449	-0.00418049	0.0127059	downstream_TSS[0,1]	mainEffect	sum	-0.00027234	0.00453503	23901522	226879	downstream_TSS	G_ERV	coding_mRNA	1000	no	nb	H3k9ac,CpG_fraction,H3k4me2,H3k4me3	0.973999	multiple
upstream_TSS[0,1]+mainEffect|PRDM9	0.00523533	PRDM9	0.999997	-0.00691048	0.0173811	upstream_TSS[0,1]	mainEffect	sum	0.000700293	0.00453503	23901522	226879	upstream_TSS	G_ERV	coding_mRNA	1000	no	nb	H3k9ac,CpG_fraction,H3k4me2,H3k4me3	0.973999	multiple
downstream_TSS[0,1]+mainEffect|TRCanti	-0.00305182	T-R anti	1	-0.0174756	0.0113719	downstream_TSS[0,1]	mainEffect	sum	-0.00434401	0.00129219	23901522	226879	downstream_TSS	G_ERV	coding_mRNA	1000	no	nb	H3k9ac,CpG_fraction,H3k4me2,H3k4me3	0.973999	multiple
upstream_TSS[0,1]+mainEffect|TRCanti	-0.00115734	T-R anti	1	-0.0211169	0.0188023	upstream_TSS[0,1]	mainEffect	sum	-0.00244952	0.00129219	23901522	226879	upstream_TSS	G_ERV	coding_mRNA	1000	no	nb	H3k9ac,CpG_fraction,H3k4me2,H3k4me3	0.973999	multiple
downstream_TSS[0,1]+mainEffect|TRCco	-0.014774	T-R co	0.0328179	-0.0290914	-0.000456714	downstream_TSS[0,1]	mainEffect	sum	-0.0120486	-0.00272541	23901522	226879	downstream_TSS	G_ERV	coding_mRNA	1000	no	nb	H3k9ac,CpG_fraction,H3k4me2,H3k4me3	0.973999	multiple
upstream_TSS[0,1]+mainEffect|TRCco	0.008365	T-R co	0.999999	-0.0113853	0.0281153	upstream_TSS[0,1]	mainEffect	sum	0.0110904	-0.00272541	23901522	226879	upstream_TSS	G_ERV	coding_mRNA	1000	no	nb	H3k9ac,CpG_fraction,H3k4me2,H3k4me3	0.973999	multiple
downstream_TSS[0,1]+mainEffect|H2A.Z	0.00383488	H2A.Z	0.213254	-0.000559369	0.00822913	downstream_TSS[0,1]	mainEffect	sum	-0.00473249	0.00856737	23901522	226879	downstream_TSS	G_ERV	coding_mRNA	1000	no	nb	H3k9ac,CpG_fraction,H3k4me2,H3k4me3	0.973999	multiple
upstream_TSS[0,1]+mainEffect|H2A.Z	0.0028491	H2A.Z	1	-0.00513906	0.0108373	upstream_TSS[0,1]	mainEffect	sum	-0.00571827	0.00856737	23901522	226879	upstream_TSS	G_ERV	coding_mRNA	1000	no	nb	H3k9ac,CpG_fraction,H3k4me2,H3k4me3	0.973999	multiple
downstream_TSS[0,1]+mainEffect|nucleosome	-0.0255965	nucleosome	0	-0.0357082	-0.0154848	downstream_TSS[0,1]	mainEffect	sum	-0.0104981	-0.0150984	23901522	226879	downstream_TSS	G_ERV	coding_mRNA	1000	no	nb	H3k9ac,CpG_fraction,H3k4me2,H3k4me3	0.973999	multiple
upstream_TSS[0,1]+mainEffect|nucleosome	-0.0255486	nucleosome	7.27878e-11	-0.0381007	-0.0129964	upstream_TSS[0,1]	mainEffect	sum	-0.0104502	-0.0150984	23901522	226879	upstream_TSS	G_ERV	coding_mRNA	1000	no	nb	H3k9ac,CpG_fraction,H3k4me2,H3k4me3	0.973999	multiple
downstream_TSS[0,1]+mainEffect|gquad	-0.00775573	g-quadruplex	1.69869e-10	-0.0116315	-0.00387995	downstream_TSS[0,1]	mainEffect	sum	-0.00370097	-0.00405475	23901522	226879	downstream_TSS	G_ERV	coding_mRNA	1000	no	nb	H3k9ac,CpG_fraction,H3k4me2,H3k4me3	0.973999	multiple
upstream_TSS[0,1]+mainEffect|gquad	-0.0236338	g-quadruplex	0	-0.0305696	-0.0166979	upstream_TSS[0,1]	mainEffect	sum	-0.019579	-0.00405475	23901522	226879	upstream_TSS	G_ERV	coding_mRNA	1000	no	nb	H3k9ac,CpG_fraction,H3k4me2,H3k4me3	0.973999	multiple
downstream_TSS[0,1]+mainEffect|GERP	-0.00924467	GERP	5.55112e-16	-0.0130039	-0.00548543	downstream_TSS[0,1]	mainEffect	sum	-0.00496103	-0.00428365	23901522	226879	downstream_TSS	G_ERV	coding_mRNA	1000	no	nb	H3k9ac,CpG_fraction,H3k4me2,H3k4me3	0.973999	multiple
upstream_TSS[0,1]+mainEffect|GERP	0.00177708	GERP	1	-0.00611708	0.00967125	upstream_TSS[0,1]	mainEffect	sum	0.00606073	-0.00428365	23901522	226879	upstream_TSS	G_ERV	coding_mRNA	1000	no	nb	H3k9ac,CpG_fraction,H3k4me2,H3k4me3	0.973999	multiple
downstream_TSS[0,1]+mainEffect|GC_fraction	0.0128715	GC_fraction	2.07439e-05	0.00422044	0.0215225	downstream_TSS[0,1]	mainEffect	sum	0.00283993	0.0100315	23901522	226879	downstream_TSS	G_ERV	coding_mRNA	1000	no	nb	H3k9ac,CpG_fraction,H3k4me2,H3k4me3	0.973999	multiple
upstream_TSS[0,1]+mainEffect|GC_fraction	0.0409744	GC_fraction	0	0.0308616	0.0510872	upstream_TSS[0,1]	mainEffect	sum	0.0309429	0.0100315	23901522	226879	upstream_TSS	G_ERV	coding_mRNA	1000	no	nb	H3k9ac,CpG_fraction,H3k4me2,H3k4me3	0.973999	multiple
downstream_TSS[0,1]+mainEffect|CpGI_fraction	0.0139308	CpGI_fraction	0	0.00927345	0.0185881	downstream_TSS[0,1]	mainEffect	sum	0.00130998	0.0126208	23901522	226879	downstream_TSS	G_ERV	coding_mRNA	1000	no	nb	H3k9ac,CpG_fraction,H3k4me2,H3k4me3	0.973999	multiple
upstream_TSS[0,1]+mainEffect|CpGI_fraction	0.0150734	CpGI_fraction	1.36264e-09	0.00720196	0.0229448	upstream_TSS[0,1]	mainEffect	sum	0.00245259	0.0126208	23901522	226879	upstream_TSS	G_ERV	coding_mRNA	1000	no	nb	H3k9ac,CpG_fraction,H3k4me2,H3k4me3	0.973999	multiple
downstream_TSS[0,1]+mainEffect|expression	0.00684721	expression	0.00123104	0.00139054	0.0123039	downstream_TSS[0,1]	mainEffect	sum	0.00282797	0.00401924	23901522	226879	downstream_TSS	G_ERV	coding_mRNA	1000	no	nb	H3k9ac,CpG_fraction,H3k4me2,H3k4me3	0.973999	multiple
upstream_TSS[0,1]+mainEffect|expression	0.00615331	expression	0.559795	-0.00196566	0.0142723	upstream_TSS[0,1]	mainEffect	sum	0.00213407	0.00401924	23901522	226879	upstream_TSS	G_ERV	coding_mRNA	1000	no	nb	H3k9ac,CpG_fraction,H3k4me2,H3k4me3	0.973999	multiple
downstream_TSS[0,1]+mainEffect|TATA_promoter	0.0150908	TATA box prom score	1.11022e-15	0.00884977	0.0213318	downstream_TSS[0,1]	mainEffect	sum	0.00448758	0.0106032	23901522	226879	downstream_TSS	G_ERV	coding_mRNA	1000	no	nb	H3k9ac,CpG_fraction,H3k4me2,H3k4me3	0.973999	multiple
upstream_TSS[0,1]+mainEffect|TATA_promoter	0.0128564	TATA box prom score	3.04853e-05	0.00418446	0.0215283	upstream_TSS[0,1]	mainEffect	sum	0.00225313	0.0106032	23901522	226879	upstream_TSS	G_ERV	coding_mRNA	1000	no	nb	H3k9ac,CpG_fraction,H3k4me2,H3k4me3	0.973999	multiple
downstream_TSS[0,1]+mainEffect|CpGI_promoteryes	0.00565771	CpGI_promoteryes	1	-0.0101558	0.0214712	downstream_TSS[0,1]	mainEffect	sum	0.0113428	-0.00568512	23901522	226879	downstream_TSS	G_ERV	coding_mRNA	1000	no	nb	H3k9ac,CpG_fraction,H3k4me2,H3k4me3	0.973999	multiple
upstream_TSS[0,1]+mainEffect|CpGI_promoteryes	-0.00850571	CpGI_promoteryes	0.999994	-0.0277861	0.0107747	upstream_TSS[0,1]	mainEffect	sum	-0.00282059	-0.00568512	23901522	226879	upstream_TSS	G_ERV	coding_mRNA	1000	no	nb	H3k9ac,CpG_fraction,H3k4me2,H3k4me3	0.973999	multiple
downstream_TSS[0,1]+mainEffect|CpGme	0.00634452	CpG_methylation	0.562162	-0.0020347	0.0147237	downstream_TSS[0,1]	mainEffect	sum	0.0072128	-0.000868285	23901522	226879	downstream_TSS	G_ERV	coding_mRNA	1000	no	nb	H3k9ac,CpG_fraction,H3k4me2,H3k4me3	0.973999	multiple
upstream_TSS[0,1]+mainEffect|CpGme	-0.0103502	CpG_methylation	0.0371495	-0.0204701	-0.000230277	upstream_TSS[0,1]	mainEffect	sum	-0.00948192	-0.000868285	23901522	226879	upstream_TSS	G_ERV	coding_mRNA	1000	no	nb	H3k9ac,CpG_fraction,H3k4me2,H3k4me3	0.973999	multiple
downstream_TSS[0,1]+mainEffect|DHS	0.00309027	DHS	0.266629	-0.000545664	0.00672621	downstream_TSS[0,1]	mainEffect	sum	0.000721347	0.00236893	23901522	226879	downstream_TSS	G_ERV	coding_mRNA	1000	no	nb	H3k9ac,CpG_fraction,H3k4me2,H3k4me3	0.973999	multiple
upstream_TSS[0,1]+mainEffect|DHS	-0.00743755	DHS	0.0122109	-0.0141694	-0.000705738	upstream_TSS[0,1]	mainEffect	sum	-0.00980647	0.00236893	23901522	226879	upstream_TSS	G_ERV	coding_mRNA	1000	no	nb	H3k9ac,CpG_fraction,H3k4me2,H3k4me3	0.973999	multiple
downstream_TSS[0,1]+mainEffect|OR	-0.0392331	replication time	0	-0.0467362	-0.0317301	downstream_TSS[0,1]	mainEffect	sum	-0.0012764	-0.0379567	23901522	226879	downstream_TSS	G_ERV	coding_mRNA	1000	no	nb	H3k9ac,CpG_fraction,H3k4me2,H3k4me3	0.973999	multiple
upstream_TSS[0,1]+mainEffect|OR	-0.0342476	replication time	0	-0.0442115	-0.0242837	upstream_TSS[0,1]	mainEffect	sum	0.00370915	-0.0379567	23901522	226879	upstream_TSS	G_ERV	coding_mRNA	1000	no	nb	H3k9ac,CpG_fraction,H3k4me2,H3k4me3	0.973999	multiple
downstream_TSS[0,1]+mainEffect|length	0.0101687	length	0.000916787	0.00220522	0.0181322	downstream_TSS[0,1]	mainEffect	sum	0.00160969	0.00855899	23901522	226879	downstream_TSS	G_ERV	coding_mRNA	1000	no	nb	H3k9ac,CpG_fraction,H3k4me2,H3k4me3	0.973999	multiple
upstream_TSS[0,1]+mainEffect|length	-0.00068166	length	1	-0.0109661	0.00960282	upstream_TSS[0,1]	mainEffect	sum	-0.00924065	0.00855899	23901522	226879	upstream_TSS	G_ERV	coding_mRNA	1000	no	nb	H3k9ac,CpG_fraction,H3k4me2,H3k4me3	0.973999	multiple
downstream_TSS[0,1]-downstream_TSS(5,50]|chrchr8.9.15.16	-0.0549878	maternal chromosome	1	-0.191607	0.0816318	downstream_TSS[0,1]	downstream_TSS(5,50]	delta	-0.0301248	-0.0268877	82700	227191	downstream_TSS	Pancancer	coding_mRNA	1000	only	poisson	CpG_fraction,H3k9ac,H3k4me2,nucleosome,H3k4me3	1.11909	multiple
downstream_TSS[0,1]-downstream_TSS(5,50]|chrchr1.13.18.20	-0.0298853	non-maternal chromosome	1	-0.152115	0.0923439	downstream_TSS[0,1]	downstream_TSS(5,50]	delta	-0.020921	0.0298719	82700	227191	downstream_TSS	Pancancer	coding_mRNA	1000	only	poisson	CpG_fraction,H3k9ac,H3k4me2,nucleosome,H3k4me3	1.11909	multiple
downstream_TSS[0,1]-downstream_TSS(5,50]|GCskewTx	0.00946302	GCskewTx	1	-0.0390569	0.057983	downstream_TSS[0,1]	downstream_TSS(5,50]	delta	0.0110822	0.0103533	82700	227191	downstream_TSS	Pancancer	coding_mRNA	1000	only	poisson	CpG_fraction,H3k9ac,H3k4me2,nucleosome,H3k4me3	1.11909	multiple
downstream_TSS[0,1]-downstream_TSS(5,50]|divergent_lncRNAyes	-0.0301048	divergent_lncRNAyes	1	-0.149746	0.0895364	downstream_TSS[0,1]	downstream_TSS(5,50]	delta	-0.0192797	-0.0846436	82700	227191	downstream_TSS	Pancancer	coding_mRNA	1000	only	poisson	CpG_fraction,H3k9ac,H3k4me2,nucleosome,H3k4me3	1.11909	multiple
downstream_TSS[0,1]-downstream_TSS(5,50]|TSGyes	-0.0450798	TSGyes	1	-0.435109	0.34495	downstream_TSS[0,1]	downstream_TSS(5,50]	delta	-0.0497297	0.0200785	82700	227191	downstream_TSS	Pancancer	coding_mRNA	1000	only	poisson	CpG_fraction,H3k9ac,H3k4me2,nucleosome,H3k4me3	1.11909	multiple
downstream_TSS[0,1]-downstream_TSS(5,50]|OGyes	-0.118055	ONCOGENEyes	1	-0.50488	0.268771	downstream_TSS[0,1]	downstream_TSS(5,50]	delta	-0.0839208	0.0536946	82700	227191	downstream_TSS	Pancancer	coding_mRNA	1000	only	poisson	CpG_fraction,H3k9ac,H3k4me2,nucleosome,H3k4me3	1.11909	multiple
downstream_TSS[0,1]-downstream_TSS(5,50]|essentialyes	0.0993758	essentialyes	0.999939	-0.111456	0.310208	downstream_TSS[0,1]	downstream_TSS(5,50]	delta	0.0152434	-0.010628	82700	227191	downstream_TSS	Pancancer	coding_mRNA	1000	only	poisson	CpG_fraction,H3k9ac,H3k4me2,nucleosome,H3k4me3	1.11909	multiple
downstream_TSS[0,1]-downstream_TSS(5,50]|DDPyes	0.0228841	downstream divergent promoter yes	1	-0.142009	0.187777	downstream_TSS[0,1]	downstream_TSS(5,50]	delta	0.00215504	-0.0605164	82700	227191	downstream_TSS	Pancancer	coding_mRNA	1000	only	poisson	CpG_fraction,H3k9ac,H3k4me2,nucleosome,H3k4me3	1.11909	multiple
downstream_TSS[0,1]-downstream_TSS(5,50]|UDPyes	0.0126435	upstream divergent promoter yes	1	-0.13239	0.157677	downstream_TSS[0,1]	downstream_TSS(5,50]	delta	-0.0388399	-0.10715	82700	227191	downstream_TSS	Pancancer	coding_mRNA	1000	only	poisson	CpG_fraction,H3k9ac,H3k4me2,nucleosome,H3k4me3	1.11909	multiple
downstream_TSS[0,1]-downstream_TSS(5,50]|PRO.seq_ratioTx	0.0458574	PRO.seq_ratioTx	0.955421	-0.0286877	0.120402	downstream_TSS[0,1]	downstream_TSS(5,50]	delta	0.0181521	-0.0152495	82700	227191	downstream_TSS	Pancancer	coding_mRNA	1000	only	poisson	CpG_fraction,H3k9ac,H3k4me2,nucleosome,H3k4me3	1.11909	multiple
downstream_TSS[0,1]-downstream_TSS(5,50]|H3k4me1	-0.0471654	H3k4me1	0.838348	-0.116961	0.0226302	downstream_TSS[0,1]	downstream_TSS(5,50]	delta	-0.00933809	-0.0353062	82700	227191	downstream_TSS	Pancancer	coding_mRNA	1000	only	poisson	CpG_fraction,H3k9ac,H3k4me2,nucleosome,H3k4me3	1.11909	multiple
downstream_TSS[0,1]-downstream_TSS(5,50]|H3k4me3	0.0422139	H3k4me3	0.995981	-0.0351642	0.119592	downstream_TSS[0,1]	downstream_TSS(5,50]	delta	0.010613	-0.0495813	82700	227191	downstream_TSS	Pancancer	coding_mRNA	1000	only	poisson	CpG_fraction,H3k9ac,H3k4me2,nucleosome,H3k4me3	1.11909	multiple
downstream_TSS[0,1]-downstream_TSS(5,50]|H3k9me1	0.0340112	H3k9me1	0.999934	-0.0379646	0.105987	downstream_TSS[0,1]	downstream_TSS(5,50]	delta	0.00588608	-0.0072061	82700	227191	downstream_TSS	Pancancer	coding_mRNA	1000	only	poisson	CpG_fraction,H3k9ac,H3k4me2,nucleosome,H3k4me3	1.11909	multiple
downstream_TSS[0,1]-downstream_TSS(5,50]|H3k09me3	0.00859269	H3k09me3	1	-0.0599019	0.0770873	downstream_TSS[0,1]	downstream_TSS(5,50]	delta	-0.0175213	0.0817677	82700	227191	downstream_TSS	Pancancer	coding_mRNA	1000	only	poisson	CpG_fraction,H3k9ac,H3k4me2,nucleosome,H3k4me3	1.11909	multiple
downstream_TSS[0,1]-downstream_TSS(5,50]|H3k27ac	0.00880287	H3k27ac	1	-0.0330543	0.05066	downstream_TSS[0,1]	downstream_TSS(5,50]	delta	-0.00774114	0.0411452	82700	227191	downstream_TSS	Pancancer	coding_mRNA	1000	only	poisson	CpG_fraction,H3k9ac,H3k4me2,nucleosome,H3k4me3	1.11909	multiple
downstream_TSS[0,1]-downstream_TSS(5,50]|H3k27me3	0.0105322	H3k27me3	0.999968	-0.012221	0.0332853	downstream_TSS[0,1]	downstream_TSS(5,50]	delta	0.00234258	0.0258367	82700	227191	downstream_TSS	Pancancer	coding_mRNA	1000	only	poisson	CpG_fraction,H3k9ac,H3k4me2,nucleosome,H3k4me3	1.11909	multiple
downstream_TSS[0,1]-downstream_TSS(5,50]|H3k36me3	0.107328	H3k36me3	0.966018	-0.0700126	0.284669	downstream_TSS[0,1]	downstream_TSS(5,50]	delta	0.020765	-0.0174804	82700	227191	downstream_TSS	Pancancer	coding_mRNA	1000	only	poisson	CpG_fraction,H3k9ac,H3k4me2,nucleosome,H3k4me3	1.11909	multiple
downstream_TSS[0,1]-downstream_TSS(5,50]|H3k79me2	-0.00904439	H3k79me2	1	-0.0892441	0.0711553	downstream_TSS[0,1]	downstream_TSS(5,50]	delta	0.212268	-0.242059	82700	227191	downstream_TSS	Pancancer	coding_mRNA	1000	only	poisson	CpG_fraction,H3k9ac,H3k4me2,nucleosome,H3k4me3	1.11909	multiple
downstream_TSS[0,1]-downstream_TSS(5,50]|H4k20me1	0.0891709	H4k20me1	0.00788631	0.0107312	0.167611	downstream_TSS[0,1]	downstream_TSS(5,50]	delta	0.0233506	0.00504857	82700	227191	downstream_TSS	Pancancer	coding_mRNA	1000	only	poisson	CpG_fraction,H3k9ac,H3k4me2,nucleosome,H3k4me3	1.11909	multiple
downstream_TSS[0,1]-downstream_TSS(5,50]|RR	0.00252986	recombination rate	1	-0.0624569	0.0675166	downstream_TSS[0,1]	downstream_TSS(5,50]	delta	-0.00113174	0.00239343	82700	227191	downstream_TSS	Pancancer	coding_mRNA	1000	only	poisson	CpG_fraction,H3k9ac,H3k4me2,nucleosome,H3k4me3	1.11909	multiple
downstream_TSS[0,1]-downstream_TSS(5,50]|DBS	0.0453653	DSB	0.0229904	0.00255591	0.0881747	downstream_TSS[0,1]	downstream_TSS(5,50]	delta	0.0321052	-0.0326552	82700	227191	downstream_TSS	Pancancer	coding_mRNA	1000	only	poisson	CpG_fraction,H3k9ac,H3k4me2,nucleosome,H3k4me3	1.11909	multiple
downstream_TSS[0,1]-downstream_TSS(5,50]|PRDM9	-0.0120712	PRDM9	1	-0.0815884	0.0574459	downstream_TSS[0,1]	downstream_TSS(5,50]	delta	-0.0193944	0.00486579	82700	227191	downstream_TSS	Pancancer	coding_mRNA	1000	only	poisson	CpG_fraction,H3k9ac,H3k4me2,nucleosome,H3k4me3	1.11909	multiple
downstream_TSS[0,1]-downstream_TSS(5,50]|TRCanti	-0.00368468	T-R anti	1	-0.124726	0.117356	downstream_TSS[0,1]	downstream_TSS(5,50]	delta	-0.00716402	0.0202678	82700	227191	downstream_TSS	Pancancer	coding_mRNA	1000	only	poisson	CpG_fraction,H3k9ac,H3k4me2,nucleosome,H3k4me3	1.11909	multiple
downstream_TSS[0,1]-downstream_TSS(5,50]|TRCco	0.00944183	T-R co	1	-0.109112	0.127995	downstream_TSS[0,1]	downstream_TSS(5,50]	delta	-0.000353827	0.020443	82700	227191	downstream_TSS	Pancancer	coding_mRNA	1000	only	poisson	CpG_fraction,H3k9ac,H3k4me2,nucleosome,H3k4me3	1.11909	multiple
downstream_TSS[0,1]-downstream_TSS(5,50]|H2A.Z	0.00752082	H2A.Z	1	-0.0501214	0.065163	downstream_TSS[0,1]	downstream_TSS(5,50]	delta	0.0209001	-0.0645606	82700	227191	downstream_TSS	Pancancer	coding_mRNA	1000	only	poisson	CpG_fraction,H3k9ac,H3k4me2,nucleosome,H3k4me3	1.11909	multiple
downstream_TSS[0,1]-downstream_TSS(5,50]|gquad	-0.014993	g-quadruplex	0.999999	-0.0502263	0.0202404	downstream_TSS[0,1]	downstream_TSS(5,50]	delta	-0.010421	-0.0338968	82700	227191	downstream_TSS	Pancancer	coding_mRNA	1000	only	poisson	CpG_fraction,H3k9ac,H3k4me2,nucleosome,H3k4me3	1.11909	multiple
downstream_TSS[0,1]-downstream_TSS(5,50]|GERP	-0.014898	GERP	0.999741	-0.0451063	0.0153103	downstream_TSS[0,1]	downstream_TSS(5,50]	delta	-0.00481111	0.000377819	82700	227191	downstream_TSS	Pancancer	coding_mRNA	1000	only	poisson	CpG_fraction,H3k9ac,H3k4me2,nucleosome,H3k4me3	1.11909	multiple
downstream_TSS[0,1]-downstream_TSS(5,50]|GC_fraction	-0.0286407	GC_fraction	1	-0.103341	0.0460592	downstream_TSS[0,1]	downstream_TSS(5,50]	delta	0.0117187	0.0158453	82700	227191	downstream_TSS	Pancancer	coding_mRNA	1000	only	poisson	CpG_fraction,H3k9ac,H3k4me2,nucleosome,H3k4me3	1.11909	multiple
downstream_TSS[0,1]-downstream_TSS(5,50]|CpGI_fraction	0.0216054	CpGI_fraction	0.997232	-0.0186235	0.0618344	downstream_TSS[0,1]	downstream_TSS(5,50]	delta	-0.0277859	0.0283972	82700	227191	downstream_TSS	Pancancer	coding_mRNA	1000	only	poisson	CpG_fraction,H3k9ac,H3k4me2,nucleosome,H3k4me3	1.11909	multiple
downstream_TSS[0,1]-downstream_TSS(5,50]|expression	0.0112709	expression	1	-0.0222998	0.0448416	downstream_TSS[0,1]	downstream_TSS(5,50]	delta	0.007672	0.00225936	82700	227191	downstream_TSS	Pancancer	coding_mRNA	1000	only	poisson	CpG_fraction,H3k9ac,H3k4me2,nucleosome,H3k4me3	1.11909	multiple
downstream_TSS[0,1]-downstream_TSS(5,50]|TATA_promoter	0.0242586	TATA box prom score	0.999511	-0.0238918	0.072409	downstream_TSS[0,1]	downstream_TSS(5,50]	delta	0.0178751	0.0145126	82700	227191	downstream_TSS	Pancancer	coding_mRNA	1000	only	poisson	CpG_fraction,H3k9ac,H3k4me2,nucleosome,H3k4me3	1.11909	multiple
downstream_TSS[0,1]-downstream_TSS(5,50]|CpGI_promoteryes	0.0805669	CpGI_promoteryes	0.932881	-0.0470065	0.20814	downstream_TSS[0,1]	downstream_TSS(5,50]	delta	0.0414972	-0.0308724	82700	227191	downstream_TSS	Pancancer	coding_mRNA	1000	only	poisson	CpG_fraction,H3k9ac,H3k4me2,nucleosome,H3k4me3	1.11909	multiple
downstream_TSS[0,1]-downstream_TSS(5,50]|CpGme	0.135191	CpG_methylation	4.89209e-12	0.071754	0.198629	downstream_TSS[0,1]	downstream_TSS(5,50]	delta	0.0415699	0.202939	82700	227191	downstream_TSS	Pancancer	coding_mRNA	1000	only	poisson	CpG_fraction,H3k9ac,H3k4me2,nucleosome,H3k4me3	1.11909	multiple
downstream_TSS[0,1]-downstream_TSS(5,50]|DHS	0.0244798	DHS	0.993024	-0.0193384	0.0682979	downstream_TSS[0,1]	downstream_TSS(5,50]	delta	0.0269735	-0.0900622	82700	227191	downstream_TSS	Pancancer	coding_mRNA	1000	only	poisson	CpG_fraction,H3k9ac,H3k4me2,nucleosome,H3k4me3	1.11909	multiple
downstream_TSS[0,1]-downstream_TSS(5,50]|OR	-0.0815448	replication time	2.16357e-05	-0.136678	-0.0264114	downstream_TSS[0,1]	downstream_TSS(5,50]	delta	-0.0572583	-0.246779	82700	227191	downstream_TSS	Pancancer	coding_mRNA	1000	only	poisson	CpG_fraction,H3k9ac,H3k4me2,nucleosome,H3k4me3	1.11909	multiple
downstream_TSS[0,1]-downstream_TSS(5,50]|length	-0.0266882	length	0.998028	-0.0770358	0.0236594	downstream_TSS[0,1]	downstream_TSS(5,50]	delta	-0.016458	0.0166143	82700	227191	downstream_TSS	Pancancer	coding_mRNA	1000	only	poisson	CpG_fraction,H3k9ac,H3k4me2,nucleosome,H3k4me3	1.11909	multiple
upstream_TSS[0,1]-upstream_TSS(5,50]|chrchr8.9.15.16	-0.114595	maternal chromosome	0.998788	-0.334783	0.105592	upstream_TSS[0,1]	upstream_TSS(5,50]	delta	-0.0546667	-0.0268877	82700	227191	upstream_TSS	Pancancer	coding_mRNA	1000	only	poisson	CpG_fraction,H3k9ac,H3k4me2,nucleosome,H3k4me3	1.11909	multiple
upstream_TSS[0,1]-upstream_TSS(5,50]|chrchr1.13.18.20	0.108768	non-maternal chromosome	0.983808	-0.0782271	0.295764	upstream_TSS[0,1]	upstream_TSS(5,50]	delta	0.0603625	0.0298719	82700	227191	upstream_TSS	Pancancer	coding_mRNA	1000	only	poisson	CpG_fraction,H3k9ac,H3k4me2,nucleosome,H3k4me3	1.11909	multiple
upstream_TSS[0,1]-upstream_TSS(5,50]|GCskewTx	-0.0114479	GCskewTx	1	-0.0785214	0.0556256	upstream_TSS[0,1]	upstream_TSS(5,50]	delta	-0.0120747	0.0103533	82700	227191	upstream_TSS	Pancancer	coding_mRNA	1000	only	poisson	CpG_fraction,H3k9ac,H3k4me2,nucleosome,H3k4me3	1.11909	multiple
upstream_TSS[0,1]-upstream_TSS(5,50]|divergent_lncRNAyes	0.0314712	divergent_lncRNAyes	1	-0.301009	0.363952	upstream_TSS[0,1]	upstream_TSS(5,50]	delta	0.0199629	-0.0846436	82700	227191	upstream_TSS	Pancancer	coding_mRNA	1000	only	poisson	CpG_fraction,H3k9ac,H3k4me2,nucleosome,H3k4me3	1.11909	multiple
upstream_TSS[0,1]-upstream_TSS(5,50]|TSGyes	0.0670145	TSGyes	1	-0.622456	0.756485	upstream_TSS[0,1]	upstream_TSS(5,50]	delta	0.060697	0.0200785	82700	227191	upstream_TSS	Pancancer	coding_mRNA	1000	only	poisson	CpG_fraction,H3k9ac,H3k4me2,nucleosome,H3k4me3	1.11909	multiple
upstream_TSS[0,1]-upstream_TSS(5,50]|OGyes	0.337797	ONCOGENEyes	0.977695	-0.233365	0.908959	upstream_TSS[0,1]	upstream_TSS(5,50]	delta	0.193792	0.0536946	82700	227191	upstream_TSS	Pancancer	coding_mRNA	1000	only	poisson	CpG_fraction,H3k9ac,H3k4me2,nucleosome,H3k4me3	1.11909	multiple
upstream_TSS[0,1]-upstream_TSS(5,50]|essentialyes	-0.10937	essentialyes	1	-0.512464	0.293723	upstream_TSS[0,1]	upstream_TSS(5,50]	delta	-0.0202407	-0.010628	82700	227191	upstream_TSS	Pancancer	coding_mRNA	1000	only	poisson	CpG_fraction,H3k9ac,H3k4me2,nucleosome,H3k4me3	1.11909	multiple
upstream_TSS[0,1]-upstream_TSS(5,50]|DDPyes	-0.0411373	downstream divergent promoter yes	1	-0.351564	0.26929	upstream_TSS[0,1]	upstream_TSS(5,50]	delta	-0.0112816	-0.0605164	82700	227191	upstream_TSS	Pancancer	coding_mRNA	1000	only	poisson	CpG_fraction,H3k9ac,H3k4me2,nucleosome,H3k4me3	1.11909	multiple
upstream_TSS[0,1]-upstream_TSS(5,50]|UDPyes	-0.0304157	upstream divergent promoter yes	1	-0.290142	0.229311	upstream_TSS[0,1]	upstream_TSS(5,50]	delta	0.0299538	-0.10715	82700	227191	upstream_TSS	Pancancer	coding_mRNA	1000	only	poisson	CpG_fraction,H3k9ac,H3k4me2,nucleosome,H3k4me3	1.11909	multiple
upstream_TSS[0,1]-upstream_TSS(5,50]|PRO.seq_ratioTx	-0.0161792	PRO.seq_ratioTx	1	-0.230264	0.197906	upstream_TSS[0,1]	upstream_TSS(5,50]	delta	-0.00331305	-0.0152495	82700	227191	upstream_TSS	Pancancer	coding_mRNA	1000	only	poisson	CpG_fraction,H3k9ac,H3k4me2,nucleosome,H3k4me3	1.11909	multiple
upstream_TSS[0,1]-upstream_TSS(5,50]|H3k4me1	-0.0189456	H3k4me1	1	-0.156613	0.118721	upstream_TSS[0,1]	upstream_TSS(5,50]	delta	-0.0237174	-0.0353062	82700	227191	upstream_TSS	Pancancer	coding_mRNA	1000	only	poisson	CpG_fraction,H3k9ac,H3k4me2,nucleosome,H3k4me3	1.11909	multiple
upstream_TSS[0,1]-upstream_TSS(5,50]|H3k4me3	-0.00445925	H3k4me3	1	-0.640547	0.631628	upstream_TSS[0,1]	upstream_TSS(5,50]	delta	0.00826433	-0.0495813	82700	227191	upstream_TSS	Pancancer	coding_mRNA	1000	only	poisson	CpG_fraction,H3k9ac,H3k4me2,nucleosome,H3k4me3	1.11909	multiple
upstream_TSS[0,1]-upstream_TSS(5,50]|H3k9me1	0.0335754	H3k9me1	1	-0.0780924	0.145243	upstream_TSS[0,1]	upstream_TSS(5,50]	delta	0.0279072	-0.0072061	82700	227191	upstream_TSS	Pancancer	coding_mRNA	1000	only	poisson	CpG_fraction,H3k9ac,H3k4me2,nucleosome,H3k4me3	1.11909	multiple
upstream_TSS[0,1]-upstream_TSS(5,50]|H3k09me3	-0.0117828	H3k09me3	1	-0.17659	0.153024	upstream_TSS[0,1]	upstream_TSS(5,50]	delta	0.0159263	0.0817677	82700	227191	upstream_TSS	Pancancer	coding_mRNA	1000	only	poisson	CpG_fraction,H3k9ac,H3k4me2,nucleosome,H3k4me3	1.11909	multiple
upstream_TSS[0,1]-upstream_TSS(5,50]|H3k27ac	0.0137963	H3k27ac	1	-0.164029	0.191622	upstream_TSS[0,1]	upstream_TSS(5,50]	delta	0.0190407	0.0411452	82700	227191	upstream_TSS	Pancancer	coding_mRNA	1000	only	poisson	CpG_fraction,H3k9ac,H3k4me2,nucleosome,H3k4me3	1.11909	multiple
upstream_TSS[0,1]-upstream_TSS(5,50]|H3k27me3	0.00985657	H3k27me3	1	-0.0459411	0.0656542	upstream_TSS[0,1]	upstream_TSS(5,50]	delta	0.00785179	0.0258367	82700	227191	upstream_TSS	Pancancer	coding_mRNA	1000	only	poisson	CpG_fraction,H3k9ac,H3k4me2,nucleosome,H3k4me3	1.11909	multiple
upstream_TSS[0,1]-upstream_TSS(5,50]|H3k36me3	-0.0254242	H3k36me3	1	-0.211174	0.160326	upstream_TSS[0,1]	upstream_TSS(5,50]	delta	0.0201869	-0.0174804	82700	227191	upstream_TSS	Pancancer	coding_mRNA	1000	only	poisson	CpG_fraction,H3k9ac,H3k4me2,nucleosome,H3k4me3	1.11909	multiple
upstream_TSS[0,1]-upstream_TSS(5,50]|H3k79me2	0.723465	H3k79me2	0.359209	-0.161275	1.6082	upstream_TSS[0,1]	upstream_TSS(5,50]	delta	0.144942	-0.242059	82700	227191	upstream_TSS	Pancancer	coding_mRNA	1000	only	poisson	CpG_fraction,H3k9ac,H3k4me2,nucleosome,H3k4me3	1.11909	multiple
upstream_TSS[0,1]-upstream_TSS(5,50]|H4k20me1	0.0100253	H4k20me1	1	-0.157826	0.177876	upstream_TSS[0,1]	upstream_TSS(5,50]	delta	0.0262475	0.00504857	82700	227191	upstream_TSS	Pancancer	coding_mRNA	1000	only	poisson	CpG_fraction,H3k9ac,H3k4me2,nucleosome,H3k4me3	1.11909	multiple
upstream_TSS[0,1]-upstream_TSS(5,50]|RR	0.038199	recombination rate	0.999961	-0.0439024	0.1203	upstream_TSS[0,1]	upstream_TSS(5,50]	delta	0.0214962	0.00239343	82700	227191	upstream_TSS	Pancancer	coding_mRNA	1000	only	poisson	CpG_fraction,H3k9ac,H3k4me2,nucleosome,H3k4me3	1.11909	multiple
upstream_TSS[0,1]-upstream_TSS(5,50]|DBS	0.0616773	DSB	0.969489	-0.0408541	0.164209	upstream_TSS[0,1]	upstream_TSS(5,50]	delta	0.0214161	-0.0326552	82700	227191	upstream_TSS	Pancancer	coding_mRNA	1000	only	poisson	CpG_fraction,H3k9ac,H3k4me2,nucleosome,H3k4me3	1.11909	multiple
upstream_TSS[0,1]-upstream_TSS(5,50]|PRDM9	0.0196091	PRDM9	1	-0.0705559	0.109774	upstream_TSS[0,1]	upstream_TSS(5,50]	delta	0.0231633	0.00486579	82700	227191	upstream_TSS	Pancancer	coding_mRNA	1000	only	poisson	CpG_fraction,H3k9ac,H3k4me2,nucleosome,H3k4me3	1.11909	multiple
upstream_TSS[0,1]-upstream_TSS(5,50]|TRCanti	-0.0690658	T-R anti	1	-0.257874	0.119743	upstream_TSS[0,1]	upstream_TSS(5,50]	delta	-0.0292112	0.0202678	82700	227191	upstream_TSS	Pancancer	coding_mRNA	1000	only	poisson	CpG_fraction,H3k9ac,H3k4me2,nucleosome,H3k4me3	1.11909	multiple
upstream_TSS[0,1]-upstream_TSS(5,50]|TRCco	-0.0378849	T-R co	1	-0.224496	0.148726	upstream_TSS[0,1]	upstream_TSS(5,50]	delta	-0.0138677	0.020443	82700	227191	upstream_TSS	Pancancer	coding_mRNA	1000	only	poisson	CpG_fraction,H3k9ac,H3k4me2,nucleosome,H3k4me3	1.11909	multiple
upstream_TSS[0,1]-upstream_TSS(5,50]|H2A.Z	0.050459	H2A.Z	1	-0.118696	0.219614	upstream_TSS[0,1]	upstream_TSS(5,50]	delta	0.00808975	-0.0645606	82700	227191	upstream_TSS	Pancancer	coding_mRNA	1000	only	poisson	CpG_fraction,H3k9ac,H3k4me2,nucleosome,H3k4me3	1.11909	multiple
upstream_TSS[0,1]-upstream_TSS(5,50]|gquad	0.0254437	g-quadruplex	1	-0.071924	0.122811	upstream_TSS[0,1]	upstream_TSS(5,50]	delta	0.0156464	-0.0338968	82700	227191	upstream_TSS	Pancancer	coding_mRNA	1000	only	poisson	CpG_fraction,H3k9ac,H3k4me2,nucleosome,H3k4me3	1.11909	multiple
upstream_TSS[0,1]-upstream_TSS(5,50]|GERP	0.014385	GERP	1	-0.0625619	0.0913319	upstream_TSS[0,1]	upstream_TSS(5,50]	delta	0.00455461	0.000377819	82700	227191	upstream_TSS	Pancancer	coding_mRNA	1000	only	poisson	CpG_fraction,H3k9ac,H3k4me2,nucleosome,H3k4me3	1.11909	multiple
upstream_TSS[0,1]-upstream_TSS(5,50]|GC_fraction	-0.00917828	GC_fraction	1	-0.107773	0.0894169	upstream_TSS[0,1]	upstream_TSS(5,50]	delta	-0.0306282	0.0158453	82700	227191	upstream_TSS	Pancancer	coding_mRNA	1000	only	poisson	CpG_fraction,H3k9ac,H3k4me2,nucleosome,H3k4me3	1.11909	multiple
upstream_TSS[0,1]-upstream_TSS(5,50]|CpGI_fraction	-0.0527291	CpGI_fraction	0.993876	-0.147677	0.0422184	upstream_TSS[0,1]	upstream_TSS(5,50]	delta	0.012224	0.0283972	82700	227191	upstream_TSS	Pancancer	coding_mRNA	1000	only	poisson	CpG_fraction,H3k9ac,H3k4me2,nucleosome,H3k4me3	1.11909	multiple
upstream_TSS[0,1]-upstream_TSS(5,50]|expression	-0.00163588	expression	1	-0.0434638	0.040192	upstream_TSS[0,1]	upstream_TSS(5,50]	delta	-0.0028545	0.00225936	82700	227191	upstream_TSS	Pancancer	coding_mRNA	1000	only	poisson	CpG_fraction,H3k9ac,H3k4me2,nucleosome,H3k4me3	1.11909	multiple
upstream_TSS[0,1]-upstream_TSS(5,50]|TATA_promoter	0.00102052	TATA box prom score	1	-0.0750943	0.0771353	upstream_TSS[0,1]	upstream_TSS(5,50]	delta	-0.00523553	0.0145126	82700	227191	upstream_TSS	Pancancer	coding_mRNA	1000	only	poisson	CpG_fraction,H3k9ac,H3k4me2,nucleosome,H3k4me3	1.11909	multiple
upstream_TSS[0,1]-upstream_TSS(5,50]|CpGI_promoteryes	-0.0340309	CpGI_promoteryes	1	-0.210376	0.142314	upstream_TSS[0,1]	upstream_TSS(5,50]	delta	-0.0182293	-0.0308724	82700	227191	upstream_TSS	Pancancer	coding_mRNA	1000	only	poisson	CpG_fraction,H3k9ac,H3k4me2,nucleosome,H3k4me3	1.11909	multiple
upstream_TSS[0,1]-upstream_TSS(5,50]|CpGme	0.141677	CpG_methylation	0.000348631	0.0347287	0.248624	upstream_TSS[0,1]	upstream_TSS(5,50]	delta	0.0968641	0.202939	82700	227191	upstream_TSS	Pancancer	coding_mRNA	1000	only	poisson	CpG_fraction,H3k9ac,H3k4me2,nucleosome,H3k4me3	1.11909	multiple
upstream_TSS[0,1]-upstream_TSS(5,50]|DHS	0.138549	DHS	0.496056	-0.0398923	0.31699	upstream_TSS[0,1]	upstream_TSS(5,50]	delta	0.0545409	-0.0900622	82700	227191	upstream_TSS	Pancancer	coding_mRNA	1000	only	poisson	CpG_fraction,H3k9ac,H3k4me2,nucleosome,H3k4me3	1.11909	multiple
upstream_TSS[0,1]-upstream_TSS(5,50]|OR	-0.0804761	replication time	0.13243	-0.168119	0.00716698	upstream_TSS[0,1]	upstream_TSS(5,50]	delta	-0.0237522	-0.246779	82700	227191	upstream_TSS	Pancancer	coding_mRNA	1000	only	poisson	CpG_fraction,H3k9ac,H3k4me2,nucleosome,H3k4me3	1.11909	multiple
upstream_TSS[0,1]-upstream_TSS(5,50]|length	0.00848745	length	1	-0.0693069	0.0862818	upstream_TSS[0,1]	upstream_TSS(5,50]	delta	0.00735759	0.0166143	82700	227191	upstream_TSS	Pancancer	coding_mRNA	1000	only	poisson	CpG_fraction,H3k9ac,H3k4me2,nucleosome,H3k4me3	1.11909	multiple
downstream_TSS[0,1]+mainEffect|chrchr8.9.15.16	-0.0570125	maternal chromosome	0.999996	-0.187642	0.0736167	downstream_TSS[0,1]	mainEffect	sum	-0.0301248	-0.0268877	82700	227191	downstream_TSS	Pancancer	coding_mRNA	1000	only	poisson	CpG_fraction,H3k9ac,H3k4me2,nucleosome,H3k4me3	1.11909	multiple
upstream_TSS[0,1]+mainEffect|chrchr8.9.15.16	-0.0815544	maternal chromosome	1	-0.28484	0.121731	upstream_TSS[0,1]	mainEffect	sum	-0.0546667	-0.0268877	82700	227191	upstream_TSS	Pancancer	coding_mRNA	1000	only	poisson	CpG_fraction,H3k9ac,H3k4me2,nucleosome,H3k4me3	1.11909	multiple
downstream_TSS[0,1]+mainEffect|chrchr1.13.18.20	0.00895089	non-maternal chromosome	1	-0.107158	0.12506	downstream_TSS[0,1]	mainEffect	sum	-0.020921	0.0298719	82700	227191	downstream_TSS	Pancancer	coding_mRNA	1000	only	poisson	CpG_fraction,H3k9ac,H3k4me2,nucleosome,H3k4me3	1.11909	multiple
upstream_TSS[0,1]+mainEffect|chrchr1.13.18.20	0.0902344	non-maternal chromosome	0.997983	-0.0798478	0.260317	upstream_TSS[0,1]	mainEffect	sum	0.0603625	0.0298719	82700	227191	upstream_TSS	Pancancer	coding_mRNA	1000	only	poisson	CpG_fraction,H3k9ac,H3k4me2,nucleosome,H3k4me3	1.11909	multiple
downstream_TSS[0,1]+mainEffect|GCskewTx	0.0214356	GCskewTx	0.999962	-0.0246726	0.0675437	downstream_TSS[0,1]	mainEffect	sum	0.0110822	0.0103533	82700	227191	downstream_TSS	Pancancer	coding_mRNA	1000	only	poisson	CpG_fraction,H3k9ac,H3k4me2,nucleosome,H3k4me3	1.11909	multiple
upstream_TSS[0,1]+mainEffect|GCskewTx	-0.00172136	GCskewTx	1	-0.0612353	0.0577926	upstream_TSS[0,1]	mainEffect	sum	-0.0120747	0.0103533	82700	227191	upstream_TSS	Pancancer	coding_mRNA	1000	only	poisson	CpG_fraction,H3k9ac,H3k4me2,nucleosome,H3k4me3	1.11909	multiple
downstream_TSS[0,1]+mainEffect|divergent_lncRNAyes	-0.103923	divergent_lncRNAyes	0.150225	-0.218535	0.0106885	downstream_TSS[0,1]	mainEffect	sum	-0.0192797	-0.0846436	82700	227191	downstream_TSS	Pancancer	coding_mRNA	1000	only	poisson	CpG_fraction,H3k9ac,H3k4me2,nucleosome,H3k4me3	1.11909	multiple
upstream_TSS[0,1]+mainEffect|divergent_lncRNAyes	-0.0646807	divergent_lncRNAyes	1	-0.337802	0.208441	upstream_TSS[0,1]	mainEffect	sum	0.0199629	-0.0846436	82700	227191	upstream_TSS	Pancancer	coding_mRNA	1000	only	poisson	CpG_fraction,H3k9ac,H3k4me2,nucleosome,H3k4me3	1.11909	multiple
downstream_TSS[0,1]+mainEffect|TSGyes	-0.0296512	TSGyes	1	-0.405487	0.346185	downstream_TSS[0,1]	mainEffect	sum	-0.0497297	0.0200785	82700	227191	downstream_TSS	Pancancer	coding_mRNA	1000	only	poisson	CpG_fraction,H3k9ac,H3k4me2,nucleosome,H3k4me3	1.11909	multiple
upstream_TSS[0,1]+mainEffect|TSGyes	0.0807755	TSGyes	1	-0.539508	0.701059	upstream_TSS[0,1]	mainEffect	sum	0.060697	0.0200785	82700	227191	upstream_TSS	Pancancer	coding_mRNA	1000	only	poisson	CpG_fraction,H3k9ac,H3k4me2,nucleosome,H3k4me3	1.11909	multiple
downstream_TSS[0,1]+mainEffect|OGyes	-0.0302263	ONCOGENEyes	1	-0.402114	0.341662	downstream_TSS[0,1]	mainEffect	sum	-0.0839208	0.0536946	82700	227191	downstream_TSS	Pancancer	coding_mRNA	1000	only	poisson	CpG_fraction,H3k9ac,H3k4me2,nucleosome,H3k4me3	1.11909	multiple
upstream_TSS[0,1]+mainEffect|OGyes	0.247487	ONCOGENEyes	0.99993	-0.275393	0.770366	upstream_TSS[0,1]	mainEffect	sum	0.193792	0.0536946	82700	227191	upstream_TSS	Pancancer	coding_mRNA	1000	only	poisson	CpG_fraction,H3k9ac,H3k4me2,nucleosome,H3k4me3	1.11909	multiple
downstream_TSS[0,1]+mainEffect|essentialyes	0.00461535	essentialyes	1	-0.195493	0.204724	downstream_TSS[0,1]	mainEffect	sum	0.0152434	-0.010628	82700	227191	downstream_TSS	Pancancer	coding_mRNA	1000	only	poisson	CpG_fraction,H3k9ac,H3k4me2,nucleosome,H3k4me3	1.11909	multiple
upstream_TSS[0,1]+mainEffect|essentialyes	-0.0308688	essentialyes	1	-0.388562	0.326825	upstream_TSS[0,1]	mainEffect	sum	-0.0202407	-0.010628	82700	227191	upstream_TSS	Pancancer	coding_mRNA	1000	only	poisson	CpG_fraction,H3k9ac,H3k4me2,nucleosome,H3k4me3	1.11909	multiple
downstream_TSS[0,1]+mainEffect|DDPyes	-0.0583614	downstream divergent promoter yes	1	-0.215781	0.0990579	downstream_TSS[0,1]	mainEffect	sum	0.00215504	-0.0605164	82700	227191	downstream_TSS	Pancancer	coding_mRNA	1000	only	poisson	CpG_fraction,H3k9ac,H3k4me2,nucleosome,H3k4me3	1.11909	multiple
upstream_TSS[0,1]+mainEffect|DDPyes	-0.071798	downstream divergent promoter yes	1	-0.347571	0.203975	upstream_TSS[0,1]	mainEffect	sum	-0.0112816	-0.0605164	82700	227191	upstream_TSS	Pancancer	coding_mRNA	1000	only	poisson	CpG_fraction,H3k9ac,H3k4me2,nucleosome,H3k4me3	1.11909	multiple
downstream_TSS[0,1]+mainEffect|UDPyes	-0.14599	upstream divergent promoter yes	0.02382	-0.284067	-0.00791273	downstream_TSS[0,1]	mainEffect	sum	-0.0388399	-0.10715	82700	227191	downstream_TSS	Pancancer	coding_mRNA	1000	only	poisson	CpG_fraction,H3k9ac,H3k4me2,nucleosome,H3k4me3	1.11909	multiple
upstream_TSS[0,1]+mainEffect|UDPyes	-0.0771964	upstream divergent promoter yes	1	-0.308362	0.153969	upstream_TSS[0,1]	mainEffect	sum	0.0299538	-0.10715	82700	227191	upstream_TSS	Pancancer	coding_mRNA	1000	only	poisson	CpG_fraction,H3k9ac,H3k4me2,nucleosome,H3k4me3	1.11909	multiple
downstream_TSS[0,1]+mainEffect|PRO.seq_ratioTx	0.00290264	PRO.seq_ratioTx	1	-0.0686324	0.0744377	downstream_TSS[0,1]	mainEffect	sum	0.0181521	-0.0152495	82700	227191	downstream_TSS	Pancancer	coding_mRNA	1000	only	poisson	CpG_fraction,H3k9ac,H3k4me2,nucleosome,H3k4me3	1.11909	multiple
upstream_TSS[0,1]+mainEffect|PRO.seq_ratioTx	-0.0185625	PRO.seq_ratioTx	1	-0.204837	0.167712	upstream_TSS[0,1]	mainEffect	sum	-0.00331305	-0.0152495	82700	227191	upstream_TSS	Pancancer	coding_mRNA	1000	only	poisson	CpG_fraction,H3k9ac,H3k4me2,nucleosome,H3k4me3	1.11909	multiple
downstream_TSS[0,1]+mainEffect|H3k4me1	-0.0446443	H3k4me1	0.83763	-0.110687	0.0213983	downstream_TSS[0,1]	mainEffect	sum	-0.00933809	-0.0353062	82700	227191	downstream_TSS	Pancancer	coding_mRNA	1000	only	poisson	CpG_fraction,H3k9ac,H3k4me2,nucleosome,H3k4me3	1.11909	multiple
upstream_TSS[0,1]+mainEffect|H3k4me1	-0.0590236	H3k4me1	0.989677	-0.162788	0.0447407	upstream_TSS[0,1]	mainEffect	sum	-0.0237174	-0.0353062	82700	227191	upstream_TSS	Pancancer	coding_mRNA	1000	only	poisson	CpG_fraction,H3k9ac,H3k4me2,nucleosome,H3k4me3	1.11909	multiple
downstream_TSS[0,1]+mainEffect|H3k4me3	-0.0389683	H3k4me3	0.616667	-0.0914028	0.0134663	downstream_TSS[0,1]	mainEffect	sum	0.010613	-0.0495813	82700	227191	downstream_TSS	Pancancer	coding_mRNA	1000	only	poisson	CpG_fraction,H3k9ac,H3k4me2,nucleosome,H3k4me3	1.11909	multiple
upstream_TSS[0,1]+mainEffect|H3k4me3	-0.041317	H3k4me3	1	-0.186723	0.104089	upstream_TSS[0,1]	mainEffect	sum	0.00826433	-0.0495813	82700	227191	upstream_TSS	Pancancer	coding_mRNA	1000	only	poisson	CpG_fraction,H3k9ac,H3k4me2,nucleosome,H3k4me3	1.11909	multiple
downstream_TSS[0,1]+mainEffect|H3k9me1	-0.00132002	H3k9me1	1	-0.0707822	0.0681421	downstream_TSS[0,1]	mainEffect	sum	0.00588608	-0.0072061	82700	227191	downstream_TSS	Pancancer	coding_mRNA	1000	only	poisson	CpG_fraction,H3k9ac,H3k4me2,nucleosome,H3k4me3	1.11909	multiple
upstream_TSS[0,1]+mainEffect|H3k9me1	0.0207011	H3k9me1	1	-0.0786377	0.12004	upstream_TSS[0,1]	mainEffect	sum	0.0279072	-0.0072061	82700	227191	upstream_TSS	Pancancer	coding_mRNA	1000	only	poisson	CpG_fraction,H3k9ac,H3k4me2,nucleosome,H3k4me3	1.11909	multiple
downstream_TSS[0,1]+mainEffect|H3k09me3	0.0642464	H3k09me3	0.0852288	-0.00291079	0.131404	downstream_TSS[0,1]	mainEffect	sum	-0.0175213	0.0817677	82700	227191	downstream_TSS	Pancancer	coding_mRNA	1000	only	poisson	CpG_fraction,H3k9ac,H3k4me2,nucleosome,H3k4me3	1.11909	multiple
upstream_TSS[0,1]+mainEffect|H3k09me3	0.0976939	H3k09me3	0.935705	-0.0574527	0.252841	upstream_TSS[0,1]	mainEffect	sum	0.0159263	0.0817677	82700	227191	upstream_TSS	Pancancer	coding_mRNA	1000	only	poisson	CpG_fraction,H3k9ac,H3k4me2,nucleosome,H3k4me3	1.11909	multiple
downstream_TSS[0,1]+mainEffect|H3k27ac	0.033404	H3k27ac	0.0256947	0.00166254	0.0651456	downstream_TSS[0,1]	mainEffect	sum	-0.00774114	0.0411452	82700	227191	downstream_TSS	Pancancer	coding_mRNA	1000	only	poisson	CpG_fraction,H3k9ac,H3k4me2,nucleosome,H3k4me3	1.11909	multiple
upstream_TSS[0,1]+mainEffect|H3k27ac	0.0601859	H3k27ac	0.895864	-0.0321753	0.152547	upstream_TSS[0,1]	mainEffect	sum	0.0190407	0.0411452	82700	227191	upstream_TSS	Pancancer	coding_mRNA	1000	only	poisson	CpG_fraction,H3k9ac,H3k4me2,nucleosome,H3k4me3	1.11909	multiple
downstream_TSS[0,1]+mainEffect|H3k27me3	0.0281793	H3k27me3	3.74892e-05	0.00886388	0.0474947	downstream_TSS[0,1]	mainEffect	sum	0.00234258	0.0258367	82700	227191	downstream_TSS	Pancancer	coding_mRNA	1000	only	poisson	CpG_fraction,H3k9ac,H3k4me2,nucleosome,H3k4me3	1.11909	multiple
upstream_TSS[0,1]+mainEffect|H3k27me3	0.0336885	H3k27me3	0.0400653	0.000594683	0.0667824	upstream_TSS[0,1]	mainEffect	sum	0.00785179	0.0258367	82700	227191	upstream_TSS	Pancancer	coding_mRNA	1000	only	poisson	CpG_fraction,H3k9ac,H3k4me2,nucleosome,H3k4me3	1.11909	multiple
downstream_TSS[0,1]+mainEffect|H3k36me3	0.00328461	H3k36me3	1	-0.172996	0.179565	downstream_TSS[0,1]	mainEffect	sum	0.020765	-0.0174804	82700	227191	downstream_TSS	Pancancer	coding_mRNA	1000	only	poisson	CpG_fraction,H3k9ac,H3k4me2,nucleosome,H3k4me3	1.11909	multiple
upstream_TSS[0,1]+mainEffect|H3k36me3	0.00270652	H3k36me3	1	-0.153312	0.158725	upstream_TSS[0,1]	mainEffect	sum	0.0201869	-0.0174804	82700	227191	upstream_TSS	Pancancer	coding_mRNA	1000	only	poisson	CpG_fraction,H3k9ac,H3k4me2,nucleosome,H3k4me3	1.11909	multiple
downstream_TSS[0,1]+mainEffect|H3k79me2	-0.0297904	H3k79me2	1	-0.105695	0.0461139	downstream_TSS[0,1]	mainEffect	sum	0.212268	-0.242059	82700	227191	downstream_TSS	Pancancer	coding_mRNA	1000	only	poisson	CpG_fraction,H3k9ac,H3k4me2,nucleosome,H3k4me3	1.11909	multiple
upstream_TSS[0,1]+mainEffect|H3k79me2	-0.0971165	H3k79me2	1	-0.451467	0.257234	upstream_TSS[0,1]	mainEffect	sum	0.144942	-0.242059	82700	227191	upstream_TSS	Pancancer	coding_mRNA	1000	only	poisson	CpG_fraction,H3k9ac,H3k4me2,nucleosome,H3k4me3	1.11909	multiple
downstream_TSS[0,1]+mainEffect|H4k20me1	0.0283992	H4k20me1	1	-0.0461936	0.102992	downstream_TSS[0,1]	mainEffect	sum	0.0233506	0.00504857	82700	227191	downstream_TSS	Pancancer	coding_mRNA	1000	only	poisson	CpG_fraction,H3k9ac,H3k4me2,nucleosome,H3k4me3	1.11909	multiple
upstream_TSS[0,1]+mainEffect|H4k20me1	0.0312961	H4k20me1	1	-0.111988	0.17458	upstream_TSS[0,1]	mainEffect	sum	0.0262475	0.00504857	82700	227191	upstream_TSS	Pancancer	coding_mRNA	1000	only	poisson	CpG_fraction,H3k9ac,H3k4me2,nucleosome,H3k4me3	1.11909	multiple
downstream_TSS[0,1]+mainEffect|RR	0.0012617	recombination rate	1	-0.062469	0.0649924	downstream_TSS[0,1]	mainEffect	sum	-0.00113174	0.00239343	82700	227191	downstream_TSS	Pancancer	coding_mRNA	1000	only	poisson	CpG_fraction,H3k9ac,H3k4me2,nucleosome,H3k4me3	1.11909	multiple
upstream_TSS[0,1]+mainEffect|RR	0.0238896	recombination rate	1	-0.0525462	0.100325	upstream_TSS[0,1]	mainEffect	sum	0.0214962	0.00239343	82700	227191	upstream_TSS	Pancancer	coding_mRNA	1000	only	poisson	CpG_fraction,H3k9ac,H3k4me2,nucleosome,H3k4me3	1.11909	multiple
downstream_TSS[0,1]+mainEffect|DBS	-0.000549997	DSB	1	-0.0324024	0.0313024	downstream_TSS[0,1]	mainEffect	sum	0.0321052	-0.0326552	82700	227191	downstream_TSS	Pancancer	coding_mRNA	1000	only	poisson	CpG_fraction,H3k9ac,H3k4me2,nucleosome,H3k4me3	1.11909	multiple
upstream_TSS[0,1]+mainEffect|DBS	-0.0112391	DSB	1	-0.0703289	0.0478507	upstream_TSS[0,1]	mainEffect	sum	0.0214161	-0.0326552	82700	227191	upstream_TSS	Pancancer	coding_mRNA	1000	only	poisson	CpG_fraction,H3k9ac,H3k4me2,nucleosome,H3k4me3	1.11909	multiple
downstream_TSS[0,1]+mainEffect|PRDM9	-0.0145286	PRDM9	1	-0.0830132	0.053956	downstream_TSS[0,1]	mainEffect	sum	-0.0193944	0.00486579	82700	227191	downstream_TSS	Pancancer	coding_mRNA	1000	only	poisson	CpG_fraction,H3k9ac,H3k4me2,nucleosome,H3k4me3	1.11909	multiple
upstream_TSS[0,1]+mainEffect|PRDM9	0.0280291	PRDM9	1	-0.0588012	0.11486	upstream_TSS[0,1]	mainEffect	sum	0.0231633	0.00486579	82700	227191	upstream_TSS	Pancancer	coding_mRNA	1000	only	poisson	CpG_fraction,H3k9ac,H3k4me2,nucleosome,H3k4me3	1.11909	multiple
downstream_TSS[0,1]+mainEffect|TRCanti	0.0131038	T-R anti	1	-0.101687	0.127894	downstream_TSS[0,1]	mainEffect	sum	-0.00716402	0.0202678	82700	227191	downstream_TSS	Pancancer	coding_mRNA	1000	only	poisson	CpG_fraction,H3k9ac,H3k4me2,nucleosome,H3k4me3	1.11909	multiple
upstream_TSS[0,1]+mainEffect|TRCanti	-0.00894343	T-R anti	1	-0.180391	0.162505	upstream_TSS[0,1]	mainEffect	sum	-0.0292112	0.0202678	82700	227191	upstream_TSS	Pancancer	coding_mRNA	1000	only	poisson	CpG_fraction,H3k9ac,H3k4me2,nucleosome,H3k4me3	1.11909	multiple
downstream_TSS[0,1]+mainEffect|TRCco	0.0200892	T-R co	1	-0.0926666	0.132845	downstream_TSS[0,1]	mainEffect	sum	-0.000353827	0.020443	82700	227191	downstream_TSS	Pancancer	coding_mRNA	1000	only	poisson	CpG_fraction,H3k9ac,H3k4me2,nucleosome,H3k4me3	1.11909	multiple
upstream_TSS[0,1]+mainEffect|TRCco	0.00657526	T-R co	1	-0.162227	0.175377	upstream_TSS[0,1]	mainEffect	sum	-0.0138677	0.020443	82700	227191	upstream_TSS	Pancancer	coding_mRNA	1000	only	poisson	CpG_fraction,H3k9ac,H3k4me2,nucleosome,H3k4me3	1.11909	multiple
downstream_TSS[0,1]+mainEffect|H2A.Z	-0.0436605	H2A.Z	0.0095327	-0.0825569	-0.00476411	downstream_TSS[0,1]	mainEffect	sum	0.0209001	-0.0645606	82700	227191	downstream_TSS	Pancancer	coding_mRNA	1000	only	poisson	CpG_fraction,H3k9ac,H3k4me2,nucleosome,H3k4me3	1.11909	multiple
upstream_TSS[0,1]+mainEffect|H2A.Z	-0.0564709	H2A.Z	0.756232	-0.136791	0.0238495	upstream_TSS[0,1]	mainEffect	sum	0.00808975	-0.0645606	82700	227191	upstream_TSS	Pancancer	coding_mRNA	1000	only	poisson	CpG_fraction,H3k9ac,H3k4me2,nucleosome,H3k4me3	1.11909	multiple
downstream_TSS[0,1]+mainEffect|gquad	-0.0443179	g-quadruplex	1.54111e-05	-0.0739314	-0.0147044	downstream_TSS[0,1]	mainEffect	sum	-0.010421	-0.0338968	82700	227191	downstream_TSS	Pancancer	coding_mRNA	1000	only	poisson	CpG_fraction,H3k9ac,H3k4me2,nucleosome,H3k4me3	1.11909	multiple
upstream_TSS[0,1]+mainEffect|gquad	-0.0182504	g-quadruplex	1	-0.074355	0.0378541	upstream_TSS[0,1]	mainEffect	sum	0.0156464	-0.0338968	82700	227191	upstream_TSS	Pancancer	coding_mRNA	1000	only	poisson	CpG_fraction,H3k9ac,H3k4me2,nucleosome,H3k4me3	1.11909	multiple
downstream_TSS[0,1]+mainEffect|GERP	-0.00443329	GERP	1	-0.0312075	0.0223409	downstream_TSS[0,1]	mainEffect	sum	-0.00481111	0.000377819	82700	227191	downstream_TSS	Pancancer	coding_mRNA	1000	only	poisson	CpG_fraction,H3k9ac,H3k4me2,nucleosome,H3k4me3	1.11909	multiple
upstream_TSS[0,1]+mainEffect|GERP	0.00493243	GERP	1	-0.0615371	0.071402	upstream_TSS[0,1]	mainEffect	sum	0.00455461	0.000377819	82700	227191	upstream_TSS	Pancancer	coding_mRNA	1000	only	poisson	CpG_fraction,H3k9ac,H3k4me2,nucleosome,H3k4me3	1.11909	multiple
downstream_TSS[0,1]+mainEffect|GC_fraction	0.027564	GC_fraction	1	-0.0443528	0.0994808	downstream_TSS[0,1]	mainEffect	sum	0.0117187	0.0158453	82700	227191	downstream_TSS	Pancancer	coding_mRNA	1000	only	poisson	CpG_fraction,H3k9ac,H3k4me2,nucleosome,H3k4me3	1.11909	multiple
upstream_TSS[0,1]+mainEffect|GC_fraction	-0.0147828	GC_fraction	1	-0.101167	0.0716011	upstream_TSS[0,1]	mainEffect	sum	-0.0306282	0.0158453	82700	227191	upstream_TSS	Pancancer	coding_mRNA	1000	only	poisson	CpG_fraction,H3k9ac,H3k4me2,nucleosome,H3k4me3	1.11909	multiple
downstream_TSS[0,1]+mainEffect|CpGI_fraction	0.00061131	CpGI_fraction	1	-0.0326728	0.0338955	downstream_TSS[0,1]	mainEffect	sum	-0.0277859	0.0283972	82700	227191	downstream_TSS	Pancancer	coding_mRNA	1000	only	poisson	CpG_fraction,H3k9ac,H3k4me2,nucleosome,H3k4me3	1.11909	multiple
upstream_TSS[0,1]+mainEffect|CpGI_fraction	0.0406212	CpGI_fraction	0.738654	-0.0167117	0.0979541	upstream_TSS[0,1]	mainEffect	sum	0.012224	0.0283972	82700	227191	upstream_TSS	Pancancer	coding_mRNA	1000	only	poisson	CpG_fraction,H3k9ac,H3k4me2,nucleosome,H3k4me3	1.11909	multiple
downstream_TSS[0,1]+mainEffect|expression	0.00993136	expression	1	-0.0154924	0.0353551	downstream_TSS[0,1]	mainEffect	sum	0.007672	0.00225936	82700	227191	downstream_TSS	Pancancer	coding_mRNA	1000	only	poisson	CpG_fraction,H3k9ac,H3k4me2,nucleosome,H3k4me3	1.11909	multiple
upstream_TSS[0,1]+mainEffect|expression	-0.000595146	expression	1	-0.0388666	0.0376764	upstream_TSS[0,1]	mainEffect	sum	-0.0028545	0.00225936	82700	227191	upstream_TSS	Pancancer	coding_mRNA	1000	only	poisson	CpG_fraction,H3k9ac,H3k4me2,nucleosome,H3k4me3	1.11909	multiple
downstream_TSS[0,1]+mainEffect|TATA_promoter	0.0323877	TATA box prom score	0.742922	-0.0134083	0.0781836	downstream_TSS[0,1]	mainEffect	sum	0.0178751	0.0145126	82700	227191	downstream_TSS	Pancancer	coding_mRNA	1000	only	poisson	CpG_fraction,H3k9ac,H3k4me2,nucleosome,H3k4me3	1.11909	multiple
upstream_TSS[0,1]+mainEffect|TATA_promoter	0.00927707	TATA box prom score	1	-0.0608908	0.0794449	upstream_TSS[0,1]	mainEffect	sum	-0.00523553	0.0145126	82700	227191	upstream_TSS	Pancancer	coding_mRNA	1000	only	poisson	CpG_fraction,H3k9ac,H3k4me2,nucleosome,H3k4me3	1.11909	multiple
downstream_TSS[0,1]+mainEffect|CpGI_promoteryes	0.0106249	CpGI_promoteryes	1	-0.112522	0.133772	downstream_TSS[0,1]	mainEffect	sum	0.0414972	-0.0308724	82700	227191	downstream_TSS	Pancancer	coding_mRNA	1000	only	poisson	CpG_fraction,H3k9ac,H3k4me2,nucleosome,H3k4me3	1.11909	multiple
upstream_TSS[0,1]+mainEffect|CpGI_promoteryes	-0.0491017	CpGI_promoteryes	1	-0.213338	0.115134	upstream_TSS[0,1]	mainEffect	sum	-0.0182293	-0.0308724	82700	227191	upstream_TSS	Pancancer	coding_mRNA	1000	only	poisson	CpG_fraction,H3k9ac,H3k4me2,nucleosome,H3k4me3	1.11909	multiple
downstream_TSS[0,1]+mainEffect|CpGme	0.244509	CpG_methylation	0	0.186966	0.302051	downstream_TSS[0,1]	mainEffect	sum	0.0415699	0.202939	82700	227191	downstream_TSS	Pancancer	coding_mRNA	1000	only	poisson	CpG_fraction,H3k9ac,H3k4me2,nucleosome,H3k4me3	1.11909	multiple
upstream_TSS[0,1]+mainEffect|CpGme	0.299803	CpG_methylation	0	0.215646	0.38396	upstream_TSS[0,1]	mainEffect	sum	0.0968641	0.202939	82700	227191	upstream_TSS	Pancancer	coding_mRNA	1000	only	poisson	CpG_fraction,H3k9ac,H3k4me2,nucleosome,H3k4me3	1.11909	multiple
downstream_TSS[0,1]+mainEffect|DHS	-0.0630887	DHS	3.65198e-11	-0.0936407	-0.0325366	downstream_TSS[0,1]	mainEffect	sum	0.0269735	-0.0900622	82700	227191	downstream_TSS	Pancancer	coding_mRNA	1000	only	poisson	CpG_fraction,H3k9ac,H3k4me2,nucleosome,H3k4me3	1.11909	multiple
upstream_TSS[0,1]+mainEffect|DHS	-0.0355213	DHS	0.995124	-0.100097	0.0290541	upstream_TSS[0,1]	mainEffect	sum	0.0545409	-0.0900622	82700	227191	upstream_TSS	Pancancer	coding_mRNA	1000	only	poisson	CpG_fraction,H3k9ac,H3k4me2,nucleosome,H3k4me3	1.11909	multiple
downstream_TSS[0,1]+mainEffect|OR	-0.304037	replication time	0	-0.356061	-0.252014	downstream_TSS[0,1]	mainEffect	sum	-0.0572583	-0.246779	82700	227191	downstream_TSS	Pancancer	coding_mRNA	1000	only	poisson	CpG_fraction,H3k9ac,H3k4me2,nucleosome,H3k4me3	1.11909	multiple
upstream_TSS[0,1]+mainEffect|OR	-0.270531	replication time	0	-0.350214	-0.190849	upstream_TSS[0,1]	mainEffect	sum	-0.0237522	-0.246779	82700	227191	upstream_TSS	Pancancer	coding_mRNA	1000	only	poisson	CpG_fraction,H3k9ac,H3k4me2,nucleosome,H3k4me3	1.11909	multiple
downstream_TSS[0,1]+mainEffect|length	0.000156352	length	1	-0.0480433	0.0483561	downstream_TSS[0,1]	mainEffect	sum	-0.016458	0.0166143	82700	227191	downstream_TSS	Pancancer	coding_mRNA	1000	only	poisson	CpG_fraction,H3k9ac,H3k4me2,nucleosome,H3k4me3	1.11909	multiple
upstream_TSS[0,1]+mainEffect|length	0.0239719	length	1	-0.0501238	0.0980676	upstream_TSS[0,1]	mainEffect	sum	0.00735759	0.0166143	82700	227191	upstream_TSS	Pancancer	coding_mRNA	1000	only	poisson	CpG_fraction,H3k9ac,H3k4me2,nucleosome,H3k4me3	1.11909	multiple
downstream_TSS[0,1]-downstream_TSS(5,50]|chrchr8.9.15.16	-0.0021197	maternal chromosome	1	-0.252452	0.248212	downstream_TSS[0,1]	downstream_TSS(5,50]	delta	-0.00405178	0.058535	40259	226879	downstream_TSS	gDNM_pool_halldoryes	coding_mRNA	1000	no	nb	H3k4me3,CpG_fraction,H3k9ac,H3k4me2,CpGI_fraction	1.00004	multiple
downstream_TSS[0,1]-downstream_TSS(5,50]|chrchr1.13.18.20	-0.00232721	non-maternal chromosome	1	-0.238447	0.233793	downstream_TSS[0,1]	downstream_TSS(5,50]	delta	-0.00540894	-0.0356848	40259	226879	downstream_TSS	gDNM_pool_halldoryes	coding_mRNA	1000	no	nb	H3k4me3,CpG_fraction,H3k9ac,H3k4me2,CpGI_fraction	1.00004	multiple
downstream_TSS[0,1]-downstream_TSS(5,50]|GCskewTx	-0.0355973	GCskewTx	1	-0.125038	0.0538432	downstream_TSS[0,1]	downstream_TSS(5,50]	delta	-0.00812219	-0.0172048	40259	226879	downstream_TSS	gDNM_pool_halldoryes	coding_mRNA	1000	no	nb	H3k4me3,CpG_fraction,H3k9ac,H3k4me2,CpGI_fraction	1.00004	multiple
downstream_TSS[0,1]-downstream_TSS(5,50]|divergent_lncRNAyes	0.013855	divergent_lncRNAyes	1	-0.199215	0.226925	downstream_TSS[0,1]	downstream_TSS(5,50]	delta	0.0387604	-0.0217246	40259	226879	downstream_TSS	gDNM_pool_halldoryes	coding_mRNA	1000	no	nb	H3k4me3,CpG_fraction,H3k9ac,H3k4me2,CpGI_fraction	1.00004	multiple
downstream_TSS[0,1]-downstream_TSS(5,50]|TSGyes	0.33943	TSGyes	0.994987	-0.280722	0.959582	downstream_TSS[0,1]	downstream_TSS(5,50]	delta	0.208527	0.0960591	40259	226879	downstream_TSS	gDNM_pool_halldoryes	coding_mRNA	1000	no	nb	H3k4me3,CpG_fraction,H3k9ac,H3k4me2,CpGI_fraction	1.00004	multiple
downstream_TSS[0,1]-downstream_TSS(5,50]|OGyes	0.429681	ONCOGENEyes	0.789222	-0.192717	1.05208	downstream_TSS[0,1]	downstream_TSS(5,50]	delta	0.302368	0.129732	40259	226879	downstream_TSS	gDNM_pool_halldoryes	coding_mRNA	1000	no	nb	H3k4me3,CpG_fraction,H3k9ac,H3k4me2,CpGI_fraction	1.00004	multiple
downstream_TSS[0,1]-downstream_TSS(5,50]|essentialyes	0.0217574	essentialyes	1	-0.29424	0.337755	downstream_TSS[0,1]	downstream_TSS(5,50]	delta	0.00176969	-0.0106793	40259	226879	downstream_TSS	gDNM_pool_halldoryes	coding_mRNA	1000	no	nb	H3k4me3,CpG_fraction,H3k9ac,H3k4me2,CpGI_fraction	1.00004	multiple
downstream_TSS[0,1]-downstream_TSS(5,50]|DDPyes	-0.0175794	downstream divergent promoter yes	1	-0.277637	0.242479	downstream_TSS[0,1]	downstream_TSS(5,50]	delta	-0.0292287	0.0121142	40259	226879	downstream_TSS	gDNM_pool_halldoryes	coding_mRNA	1000	no	nb	H3k4me3,CpG_fraction,H3k9ac,H3k4me2,CpGI_fraction	1.00004	multiple
downstream_TSS[0,1]-downstream_TSS(5,50]|UDPyes	0.0590918	upstream divergent promoter yes	1	-0.173255	0.291439	downstream_TSS[0,1]	downstream_TSS(5,50]	delta	0.00403956	0.0754405	40259	226879	downstream_TSS	gDNM_pool_halldoryes	coding_mRNA	1000	no	nb	H3k4me3,CpG_fraction,H3k9ac,H3k4me2,CpGI_fraction	1.00004	multiple
downstream_TSS[0,1]-downstream_TSS(5,50]|PRO.seq_ratioTx	0.0492992	PRO.seq_ratioTx	0.999999	-0.0677729	0.166371	downstream_TSS[0,1]	downstream_TSS(5,50]	delta	0.0447927	-0.000848438	40259	226879	downstream_TSS	gDNM_pool_halldoryes	coding_mRNA	1000	no	nb	H3k4me3,CpG_fraction,H3k9ac,H3k4me2,CpGI_fraction	1.00004	multiple
downstream_TSS[0,1]-downstream_TSS(5,50]|H3k4me1	0.0253838	H3k4me1	1	-0.0873707	0.138138	downstream_TSS[0,1]	downstream_TSS(5,50]	delta	0.0231749	-0.0166808	40259	226879	downstream_TSS	gDNM_pool_halldoryes	coding_mRNA	1000	no	nb	H3k4me3,CpG_fraction,H3k9ac,H3k4me2,CpGI_fraction	1.00004	multiple
downstream_TSS[0,1]-downstream_TSS(5,50]|H3k9me1	-0.0421905	H3k9me1	1	-0.181779	0.0973976	downstream_TSS[0,1]	downstream_TSS(5,50]	delta	-0.0441389	0.00198137	40259	226879	downstream_TSS	gDNM_pool_halldoryes	coding_mRNA	1000	no	nb	H3k4me3,CpG_fraction,H3k9ac,H3k4me2,CpGI_fraction	1.00004	multiple
downstream_TSS[0,1]-downstream_TSS(5,50]|H3k09me3	0.042169	H3k09me3	1	-0.162698	0.247036	downstream_TSS[0,1]	downstream_TSS(5,50]	delta	0.0624712	-0.0320008	40259	226879	downstream_TSS	gDNM_pool_halldoryes	coding_mRNA	1000	no	nb	H3k4me3,CpG_fraction,H3k9ac,H3k4me2,CpGI_fraction	1.00004	multiple
downstream_TSS[0,1]-downstream_TSS(5,50]|H3k27ac	-0.0165502	H3k27ac	1	-0.0743778	0.0412775	downstream_TSS[0,1]	downstream_TSS(5,50]	delta	-0.0255515	0.0244356	40259	226879	downstream_TSS	gDNM_pool_halldoryes	coding_mRNA	1000	no	nb	H3k4me3,CpG_fraction,H3k9ac,H3k4me2,CpGI_fraction	1.00004	multiple
downstream_TSS[0,1]-downstream_TSS(5,50]|H3k27me3	0.0189065	H3k27me3	1	-0.033953	0.0717659	downstream_TSS[0,1]	downstream_TSS(5,50]	delta	0.0116951	0.00142341	40259	226879	downstream_TSS	gDNM_pool_halldoryes	coding_mRNA	1000	no	nb	H3k4me3,CpG_fraction,H3k9ac,H3k4me2,CpGI_fraction	1.00004	multiple
downstream_TSS[0,1]-downstream_TSS(5,50]|H3k36me3	-0.0438835	H3k36me3	1	-0.385411	0.297644	downstream_TSS[0,1]	downstream_TSS(5,50]	delta	-0.023579	0.00586636	40259	226879	downstream_TSS	gDNM_pool_halldoryes	coding_mRNA	1000	no	nb	H3k4me3,CpG_fraction,H3k9ac,H3k4me2,CpGI_fraction	1.00004	multiple
downstream_TSS[0,1]-downstream_TSS(5,50]|H3k79me2	-0.00358348	H3k79me2	1	-0.0969607	0.0897938	downstream_TSS[0,1]	downstream_TSS(5,50]	delta	0.00284301	0.00621121	40259	226879	downstream_TSS	gDNM_pool_halldoryes	coding_mRNA	1000	no	nb	H3k4me3,CpG_fraction,H3k9ac,H3k4me2,CpGI_fraction	1.00004	multiple
downstream_TSS[0,1]-downstream_TSS(5,50]|H4k20me1	-0.0180064	H4k20me1	1	-0.170662	0.134649	downstream_TSS[0,1]	downstream_TSS(5,50]	delta	-0.00471606	0.00627282	40259	226879	downstream_TSS	gDNM_pool_halldoryes	coding_mRNA	1000	no	nb	H3k4me3,CpG_fraction,H3k9ac,H3k4me2,CpGI_fraction	1.00004	multiple
downstream_TSS[0,1]-downstream_TSS(5,50]|RR	0.02836	recombination rate	1	-0.0849856	0.141706	downstream_TSS[0,1]	downstream_TSS(5,50]	delta	0.0178677	0.0164739	40259	226879	downstream_TSS	gDNM_pool_halldoryes	coding_mRNA	1000	no	nb	H3k4me3,CpG_fraction,H3k9ac,H3k4me2,CpGI_fraction	1.00004	multiple
downstream_TSS[0,1]-downstream_TSS(5,50]|DBS	0.0258355	DSB	1	-0.0388587	0.0905298	downstream_TSS[0,1]	downstream_TSS(5,50]	delta	0.0213549	0.0135851	40259	226879	downstream_TSS	gDNM_pool_halldoryes	coding_mRNA	1000	no	nb	H3k4me3,CpG_fraction,H3k9ac,H3k4me2,CpGI_fraction	1.00004	multiple
downstream_TSS[0,1]-downstream_TSS(5,50]|PRDM9	-0.0121415	PRDM9	1	-0.137478	0.113195	downstream_TSS[0,1]	downstream_TSS(5,50]	delta	0.00808713	-0.00170004	40259	226879	downstream_TSS	gDNM_pool_halldoryes	coding_mRNA	1000	no	nb	H3k4me3,CpG_fraction,H3k9ac,H3k4me2,CpGI_fraction	1.00004	multiple
downstream_TSS[0,1]-downstream_TSS(5,50]|TRCanti	-0.0153275	T-R anti	1	-0.2417	0.211045	downstream_TSS[0,1]	downstream_TSS(5,50]	delta	-0.033631	0.0112726	40259	226879	downstream_TSS	gDNM_pool_halldoryes	coding_mRNA	1000	no	nb	H3k4me3,CpG_fraction,H3k9ac,H3k4me2,CpGI_fraction	1.00004	multiple
downstream_TSS[0,1]-downstream_TSS(5,50]|TRCco	-0.00763771	T-R co	1	-0.23044	0.215165	downstream_TSS[0,1]	downstream_TSS(5,50]	delta	-0.0132093	-0.000232983	40259	226879	downstream_TSS	gDNM_pool_halldoryes	coding_mRNA	1000	no	nb	H3k4me3,CpG_fraction,H3k9ac,H3k4me2,CpGI_fraction	1.00004	multiple
downstream_TSS[0,1]-downstream_TSS(5,50]|H2A.Z	-0.0156446	H2A.Z	1	-0.0939883	0.0626991	downstream_TSS[0,1]	downstream_TSS(5,50]	delta	0.0305941	-0.0114311	40259	226879	downstream_TSS	gDNM_pool_halldoryes	coding_mRNA	1000	no	nb	H3k4me3,CpG_fraction,H3k9ac,H3k4me2,CpGI_fraction	1.00004	multiple
downstream_TSS[0,1]-downstream_TSS(5,50]|nucleosome	0.00322851	nucleosome	1	-0.155027	0.161484	downstream_TSS[0,1]	downstream_TSS(5,50]	delta	-0.00481928	0.00384951	40259	226879	downstream_TSS	gDNM_pool_halldoryes	coding_mRNA	1000	no	nb	H3k4me3,CpG_fraction,H3k9ac,H3k4me2,CpGI_fraction	1.00004	multiple
downstream_TSS[0,1]-downstream_TSS(5,50]|gquad	-0.00129776	g-quadruplex	1	-0.0741503	0.0715548	downstream_TSS[0,1]	downstream_TSS(5,50]	delta	-0.0255517	0.00494131	40259	226879	downstream_TSS	gDNM_pool_halldoryes	coding_mRNA	1000	no	nb	H3k4me3,CpG_fraction,H3k9ac,H3k4me2,CpGI_fraction	1.00004	multiple
downstream_TSS[0,1]-downstream_TSS(5,50]|GERP	0.00817426	GERP	1	-0.0514411	0.0677896	downstream_TSS[0,1]	downstream_TSS(5,50]	delta	0.0075683	0.00465007	40259	226879	downstream_TSS	gDNM_pool_halldoryes	coding_mRNA	1000	no	nb	H3k4me3,CpG_fraction,H3k9ac,H3k4me2,CpGI_fraction	1.00004	multiple
downstream_TSS[0,1]-downstream_TSS(5,50]|GC_fraction	0.0121887	GC_fraction	1	-0.130987	0.155364	downstream_TSS[0,1]	downstream_TSS(5,50]	delta	0.0104225	-0.00707449	40259	226879	downstream_TSS	gDNM_pool_halldoryes	coding_mRNA	1000	no	nb	H3k4me3,CpG_fraction,H3k9ac,H3k4me2,CpGI_fraction	1.00004	multiple
downstream_TSS[0,1]-downstream_TSS(5,50]|CpGI_fraction	0.00431203	CpGI_fraction	1	-0.0864039	0.0950279	downstream_TSS[0,1]	downstream_TSS(5,50]	delta	0.00162671	-0.00622261	40259	226879	downstream_TSS	gDNM_pool_halldoryes	coding_mRNA	1000	no	nb	H3k4me3,CpG_fraction,H3k9ac,H3k4me2,CpGI_fraction	1.00004	multiple
downstream_TSS[0,1]-downstream_TSS(5,50]|expression	0.0334252	expression	0.99998	-0.0403859	0.107236	downstream_TSS[0,1]	downstream_TSS(5,50]	delta	0.0303391	0.0135988	40259	226879	downstream_TSS	gDNM_pool_halldoryes	coding_mRNA	1000	no	nb	H3k4me3,CpG_fraction,H3k9ac,H3k4me2,CpGI_fraction	1.00004	multiple
downstream_TSS[0,1]-downstream_TSS(5,50]|TATA_promoter	0.0361552	TATA box prom score	1	-0.06119	0.1335	downstream_TSS[0,1]	downstream_TSS(5,50]	delta	0.0245875	0.0198883	40259	226879	downstream_TSS	gDNM_pool_halldoryes	coding_mRNA	1000	no	nb	H3k4me3,CpG_fraction,H3k9ac,H3k4me2,CpGI_fraction	1.00004	multiple
downstream_TSS[0,1]-downstream_TSS(5,50]|CpGI_promoteryes	0.0595366	CpGI_promoteryes	1	-0.186901	0.305974	downstream_TSS[0,1]	downstream_TSS(5,50]	delta	0.0588938	-0.0078209	40259	226879	downstream_TSS	gDNM_pool_halldoryes	coding_mRNA	1000	no	nb	H3k4me3,CpG_fraction,H3k9ac,H3k4me2,CpGI_fraction	1.00004	multiple
downstream_TSS[0,1]-downstream_TSS(5,50]|CpGme	0.0271284	CpG_methylation	1	-0.099101	0.153358	downstream_TSS[0,1]	downstream_TSS(5,50]	delta	0.0453711	-0.0122196	40259	226879	downstream_TSS	gDNM_pool_halldoryes	coding_mRNA	1000	no	nb	H3k4me3,CpG_fraction,H3k9ac,H3k4me2,CpGI_fraction	1.00004	multiple
downstream_TSS[0,1]-downstream_TSS(5,50]|DHS	-0.019149	DHS	1	-0.0946777	0.0563797	downstream_TSS[0,1]	downstream_TSS(5,50]	delta	-0.00949711	0.00803621	40259	226879	downstream_TSS	gDNM_pool_halldoryes	coding_mRNA	1000	no	nb	H3k4me3,CpG_fraction,H3k9ac,H3k4me2,CpGI_fraction	1.00004	multiple
downstream_TSS[0,1]-downstream_TSS(5,50]|OR	-0.0360984	replication time	1	-0.15078	0.0785827	downstream_TSS[0,1]	downstream_TSS(5,50]	delta	-0.00804438	-0.0565719	40259	226879	downstream_TSS	gDNM_pool_halldoryes	coding_mRNA	1000	no	nb	H3k4me3,CpG_fraction,H3k9ac,H3k4me2,CpGI_fraction	1.00004	multiple
downstream_TSS[0,1]-downstream_TSS(5,50]|length	0.00708208	length	1	-0.104315	0.118479	downstream_TSS[0,1]	downstream_TSS(5,50]	delta	0.0109251	0.0159767	40259	226879	downstream_TSS	gDNM_pool_halldoryes	coding_mRNA	1000	no	nb	H3k4me3,CpG_fraction,H3k9ac,H3k4me2,CpGI_fraction	1.00004	multiple
upstream_TSS[0,1]-upstream_TSS(5,50]|chrchr8.9.15.16	-0.159676	maternal chromosome	1	-0.54951	0.230158	upstream_TSS[0,1]	upstream_TSS(5,50]	delta	-0.0768461	0.058535	40259	226879	upstream_TSS	gDNM_pool_halldoryes	coding_mRNA	1000	no	nb	H3k4me3,CpG_fraction,H3k9ac,H3k4me2,CpGI_fraction	1.00004	multiple
upstream_TSS[0,1]-upstream_TSS(5,50]|chrchr1.13.18.20	0.0589495	non-maternal chromosome	1	-0.281498	0.399397	upstream_TSS[0,1]	upstream_TSS(5,50]	delta	0.0337201	-0.0356848	40259	226879	upstream_TSS	gDNM_pool_halldoryes	coding_mRNA	1000	no	nb	H3k4me3,CpG_fraction,H3k9ac,H3k4me2,CpGI_fraction	1.00004	multiple
upstream_TSS[0,1]-upstream_TSS(5,50]|GCskewTx	-0.0262782	GCskewTx	1	-0.151352	0.0987952	upstream_TSS[0,1]	upstream_TSS(5,50]	delta	-0.0228156	-0.0172048	40259	226879	upstream_TSS	gDNM_pool_halldoryes	coding_mRNA	1000	no	nb	H3k4me3,CpG_fraction,H3k9ac,H3k4me2,CpGI_fraction	1.00004	multiple
upstream_TSS[0,1]-upstream_TSS(5,50]|divergent_lncRNAyes	-0.330363	divergent_lncRNAyes	0.995437	-0.936237	0.275511	upstream_TSS[0,1]	upstream_TSS(5,50]	delta	-0.197014	-0.0217246	40259	226879	upstream_TSS	gDNM_pool_halldoryes	coding_mRNA	1000	no	nb	H3k4me3,CpG_fraction,H3k9ac,H3k4me2,CpGI_fraction	1.00004	multiple
upstream_TSS[0,1]-upstream_TSS(5,50]|TSGyes	0.485262	TSGyes	0.999997	-0.641777	1.6123	upstream_TSS[0,1]	upstream_TSS(5,50]	delta	0.203818	0.0960591	40259	226879	upstream_TSS	gDNM_pool_halldoryes	coding_mRNA	1000	no	nb	H3k4me3,CpG_fraction,H3k9ac,H3k4me2,CpGI_fraction	1.00004	multiple
upstream_TSS[0,1]-upstream_TSS(5,50]|OGyes	-0.182061	ONCOGENEyes	1	-1.35928	0.995155	upstream_TSS[0,1]	upstream_TSS(5,50]	delta	-0.178558	0.129732	40259	226879	upstream_TSS	gDNM_pool_halldoryes	coding_mRNA	1000	no	nb	H3k4me3,CpG_fraction,H3k9ac,H3k4me2,CpGI_fraction	1.00004	multiple
upstream_TSS[0,1]-upstream_TSS(5,50]|essentialyes	0.214538	essentialyes	1	-0.422189	0.851266	upstream_TSS[0,1]	upstream_TSS(5,50]	delta	0.116378	-0.0106793	40259	226879	upstream_TSS	gDNM_pool_halldoryes	coding_mRNA	1000	no	nb	H3k4me3,CpG_fraction,H3k9ac,H3k4me2,CpGI_fraction	1.00004	multiple
upstream_TSS[0,1]-upstream_TSS(5,50]|DDPyes	0.193753	downstream divergent promoter yes	1	-0.289108	0.676613	upstream_TSS[0,1]	upstream_TSS(5,50]	delta	0.117315	0.0121142	40259	226879	upstream_TSS	gDNM_pool_halldoryes	coding_mRNA	1000	no	nb	H3k4me3,CpG_fraction,H3k9ac,H3k4me2,CpGI_fraction	1.00004	multiple
upstream_TSS[0,1]-upstream_TSS(5,50]|UDPyes	0.169811	upstream divergent promoter yes	1	-0.255999	0.595621	upstream_TSS[0,1]	upstream_TSS(5,50]	delta	0.110412	0.0754405	40259	226879	upstream_TSS	gDNM_pool_halldoryes	coding_mRNA	1000	no	nb	H3k4me3,CpG_fraction,H3k9ac,H3k4me2,CpGI_fraction	1.00004	multiple
upstream_TSS[0,1]-upstream_TSS(5,50]|PRO.seq_ratioTx	-0.0471042	PRO.seq_ratioTx	1	-0.385841	0.291633	upstream_TSS[0,1]	upstream_TSS(5,50]	delta	-0.0436953	-0.000848438	40259	226879	upstream_TSS	gDNM_pool_halldoryes	coding_mRNA	1000	no	nb	H3k4me3,CpG_fraction,H3k9ac,H3k4me2,CpGI_fraction	1.00004	multiple
upstream_TSS[0,1]-upstream_TSS(5,50]|H3k4me1	-0.136909	H3k4me1	0.850408	-0.341653	0.0678358	upstream_TSS[0,1]	upstream_TSS(5,50]	delta	-0.0789373	-0.0166808	40259	226879	upstream_TSS	gDNM_pool_halldoryes	coding_mRNA	1000	no	nb	H3k4me3,CpG_fraction,H3k9ac,H3k4me2,CpGI_fraction	1.00004	multiple
upstream_TSS[0,1]-upstream_TSS(5,50]|H3k9me1	-0.00152259	H3k9me1	1	-0.207679	0.204634	upstream_TSS[0,1]	upstream_TSS(5,50]	delta	0.0222824	0.00198137	40259	226879	upstream_TSS	gDNM_pool_halldoryes	coding_mRNA	1000	no	nb	H3k4me3,CpG_fraction,H3k9ac,H3k4me2,CpGI_fraction	1.00004	multiple
upstream_TSS[0,1]-upstream_TSS(5,50]|H3k09me3	-0.159366	H3k09me3	1	-0.633608	0.314877	upstream_TSS[0,1]	upstream_TSS(5,50]	delta	-0.12107	-0.0320008	40259	226879	upstream_TSS	gDNM_pool_halldoryes	coding_mRNA	1000	no	nb	H3k4me3,CpG_fraction,H3k9ac,H3k4me2,CpGI_fraction	1.00004	multiple
upstream_TSS[0,1]-upstream_TSS(5,50]|H3k27ac	0.053662	H3k27ac	1	-0.172752	0.280076	upstream_TSS[0,1]	upstream_TSS(5,50]	delta	0.0441074	0.0244356	40259	226879	upstream_TSS	gDNM_pool_halldoryes	coding_mRNA	1000	no	nb	H3k4me3,CpG_fraction,H3k9ac,H3k4me2,CpGI_fraction	1.00004	multiple
upstream_TSS[0,1]-upstream_TSS(5,50]|H3k27me3	-0.00826063	H3k27me3	1	-0.119786	0.103265	upstream_TSS[0,1]	upstream_TSS(5,50]	delta	-0.00637216	0.00142341	40259	226879	upstream_TSS	gDNM_pool_halldoryes	coding_mRNA	1000	no	nb	H3k4me3,CpG_fraction,H3k9ac,H3k4me2,CpGI_fraction	1.00004	multiple
upstream_TSS[0,1]-upstream_TSS(5,50]|H3k36me3	0.0607034	H3k36me3	1	-0.329202	0.450608	upstream_TSS[0,1]	upstream_TSS(5,50]	delta	0.0319889	0.00586636	40259	226879	upstream_TSS	gDNM_pool_halldoryes	coding_mRNA	1000	no	nb	H3k4me3,CpG_fraction,H3k9ac,H3k4me2,CpGI_fraction	1.00004	multiple
upstream_TSS[0,1]-upstream_TSS(5,50]|H3k79me2	0.131161	H3k79me2	1	-1.09668	1.359	upstream_TSS[0,1]	upstream_TSS(5,50]	delta	0.0609456	0.00621121	40259	226879	upstream_TSS	gDNM_pool_halldoryes	coding_mRNA	1000	no	nb	H3k4me3,CpG_fraction,H3k9ac,H3k4me2,CpGI_fraction	1.00004	multiple
upstream_TSS[0,1]-upstream_TSS(5,50]|H4k20me1	-0.065637	H4k20me1	1	-0.391632	0.260358	upstream_TSS[0,1]	upstream_TSS(5,50]	delta	-0.0371057	0.00627282	40259	226879	upstream_TSS	gDNM_pool_halldoryes	coding_mRNA	1000	no	nb	H3k4me3,CpG_fraction,H3k9ac,H3k4me2,CpGI_fraction	1.00004	multiple
upstream_TSS[0,1]-upstream_TSS(5,50]|RR	-0.0136014	recombination rate	1	-0.173511	0.146308	upstream_TSS[0,1]	upstream_TSS(5,50]	delta	-0.0104884	0.0164739	40259	226879	upstream_TSS	gDNM_pool_halldoryes	coding_mRNA	1000	no	nb	H3k4me3,CpG_fraction,H3k9ac,H3k4me2,CpGI_fraction	1.00004	multiple
upstream_TSS[0,1]-upstream_TSS(5,50]|DBS	0.015556	DSB	1	-0.121392	0.152504	upstream_TSS[0,1]	upstream_TSS(5,50]	delta	-0.000659174	0.0135851	40259	226879	upstream_TSS	gDNM_pool_halldoryes	coding_mRNA	1000	no	nb	H3k4me3,CpG_fraction,H3k9ac,H3k4me2,CpGI_fraction	1.00004	multiple
upstream_TSS[0,1]-upstream_TSS(5,50]|PRDM9	0.0159475	PRDM9	1	-0.191353	0.223248	upstream_TSS[0,1]	upstream_TSS(5,50]	delta	-0.00618417	-0.00170004	40259	226879	upstream_TSS	gDNM_pool_halldoryes	coding_mRNA	1000	no	nb	H3k4me3,CpG_fraction,H3k9ac,H3k4me2,CpGI_fraction	1.00004	multiple
upstream_TSS[0,1]-upstream_TSS(5,50]|TRCanti	0.0515126	T-R anti	1	-0.287749	0.390774	upstream_TSS[0,1]	upstream_TSS(5,50]	delta	0.0517236	0.0112726	40259	226879	upstream_TSS	gDNM_pool_halldoryes	coding_mRNA	1000	no	nb	H3k4me3,CpG_fraction,H3k9ac,H3k4me2,CpGI_fraction	1.00004	multiple
upstream_TSS[0,1]-upstream_TSS(5,50]|TRCco	-0.00878626	T-R co	1	-0.347194	0.329621	upstream_TSS[0,1]	upstream_TSS(5,50]	delta	0.00499729	-0.000232983	40259	226879	upstream_TSS	gDNM_pool_halldoryes	coding_mRNA	1000	no	nb	H3k4me3,CpG_fraction,H3k9ac,H3k4me2,CpGI_fraction	1.00004	multiple
upstream_TSS[0,1]-upstream_TSS(5,50]|H2A.Z	0.130179	H2A.Z	0.995219	-0.108085	0.368443	upstream_TSS[0,1]	upstream_TSS(5,50]	delta	0.0266734	-0.0114311	40259	226879	upstream_TSS	gDNM_pool_halldoryes	coding_mRNA	1000	no	nb	H3k4me3,CpG_fraction,H3k9ac,H3k4me2,CpGI_fraction	1.00004	multiple
upstream_TSS[0,1]-upstream_TSS(5,50]|nucleosome	0.0358628	nucleosome	1	-0.185865	0.257591	upstream_TSS[0,1]	upstream_TSS(5,50]	delta	0.0243649	0.00384951	40259	226879	upstream_TSS	gDNM_pool_halldoryes	coding_mRNA	1000	no	nb	H3k4me3,CpG_fraction,H3k9ac,H3k4me2,CpGI_fraction	1.00004	multiple
upstream_TSS[0,1]-upstream_TSS(5,50]|gquad	-0.0500868	g-quadruplex	1	-0.244159	0.143986	upstream_TSS[0,1]	upstream_TSS(5,50]	delta	-0.00014063	0.00494131	40259	226879	upstream_TSS	gDNM_pool_halldoryes	coding_mRNA	1000	no	nb	H3k4me3,CpG_fraction,H3k9ac,H3k4me2,CpGI_fraction	1.00004	multiple
upstream_TSS[0,1]-upstream_TSS(5,50]|GERP	0.0496474	GERP	1	-0.0837944	0.183089	upstream_TSS[0,1]	upstream_TSS(5,50]	delta	0.0213425	0.00465007	40259	226879	upstream_TSS	gDNM_pool_halldoryes	coding_mRNA	1000	no	nb	H3k4me3,CpG_fraction,H3k9ac,H3k4me2,CpGI_fraction	1.00004	multiple
upstream_TSS[0,1]-upstream_TSS(5,50]|GC_fraction	0.0423207	GC_fraction	1	-0.162664	0.247305	upstream_TSS[0,1]	upstream_TSS(5,50]	delta	0.0168322	-0.00707449	40259	226879	upstream_TSS	gDNM_pool_halldoryes	coding_mRNA	1000	no	nb	H3k4me3,CpG_fraction,H3k9ac,H3k4me2,CpGI_fraction	1.00004	multiple
upstream_TSS[0,1]-upstream_TSS(5,50]|CpGI_fraction	-0.0977528	CpGI_fraction	1	-0.34584	0.150335	upstream_TSS[0,1]	upstream_TSS(5,50]	delta	-0.0483471	-0.00622261	40259	226879	upstream_TSS	gDNM_pool_halldoryes	coding_mRNA	1000	no	nb	H3k4me3,CpG_fraction,H3k9ac,H3k4me2,CpGI_fraction	1.00004	multiple
upstream_TSS[0,1]-upstream_TSS(5,50]|expression	0.0239318	expression	1	-0.114688	0.162552	upstream_TSS[0,1]	upstream_TSS(5,50]	delta	-0.00166066	0.0135988	40259	226879	upstream_TSS	gDNM_pool_halldoryes	coding_mRNA	1000	no	nb	H3k4me3,CpG_fraction,H3k9ac,H3k4me2,CpGI_fraction	1.00004	multiple
upstream_TSS[0,1]-upstream_TSS(5,50]|TATA_promoter	-0.0123734	TATA box prom score	1	-0.155411	0.130664	upstream_TSS[0,1]	upstream_TSS(5,50]	delta	-0.0126966	0.0198883	40259	226879	upstream_TSS	gDNM_pool_halldoryes	coding_mRNA	1000	no	nb	H3k4me3,CpG_fraction,H3k9ac,H3k4me2,CpGI_fraction	1.00004	multiple
upstream_TSS[0,1]-upstream_TSS(5,50]|CpGI_promoteryes	-0.0724478	CpGI_promoteryes	1	-0.393469	0.248573	upstream_TSS[0,1]	upstream_TSS(5,50]	delta	-0.0653494	-0.0078209	40259	226879	upstream_TSS	gDNM_pool_halldoryes	coding_mRNA	1000	no	nb	H3k4me3,CpG_fraction,H3k9ac,H3k4me2,CpGI_fraction	1.00004	multiple
upstream_TSS[0,1]-upstream_TSS(5,50]|CpGme	-0.0346347	CpG_methylation	1	-0.203333	0.134063	upstream_TSS[0,1]	upstream_TSS(5,50]	delta	-0.0491242	-0.0122196	40259	226879	upstream_TSS	gDNM_pool_halldoryes	coding_mRNA	1000	no	nb	H3k4me3,CpG_fraction,H3k9ac,H3k4me2,CpGI_fraction	1.00004	multiple
upstream_TSS[0,1]-upstream_TSS(5,50]|DHS	0.0764717	DHS	1	-0.170034	0.322977	upstream_TSS[0,1]	upstream_TSS(5,50]	delta	0.0381585	0.00803621	40259	226879	upstream_TSS	gDNM_pool_halldoryes	coding_mRNA	1000	no	nb	H3k4me3,CpG_fraction,H3k9ac,H3k4me2,CpGI_fraction	1.00004	multiple
upstream_TSS[0,1]-upstream_TSS(5,50]|OR	-0.0452024	replication time	1	-0.211308	0.120904	upstream_TSS[0,1]	upstream_TSS(5,50]	delta	-0.032606	-0.0565719	40259	226879	upstream_TSS	gDNM_pool_halldoryes	coding_mRNA	1000	no	nb	H3k4me3,CpG_fraction,H3k9ac,H3k4me2,CpGI_fraction	1.00004	multiple
upstream_TSS[0,1]-upstream_TSS(5,50]|length	-0.00983485	length	1	-0.167706	0.148036	upstream_TSS[0,1]	upstream_TSS(5,50]	delta	-0.0123015	0.0159767	40259	226879	upstream_TSS	gDNM_pool_halldoryes	coding_mRNA	1000	no	nb	H3k4me3,CpG_fraction,H3k9ac,H3k4me2,CpGI_fraction	1.00004	multiple
downstream_TSS[0,1]+mainEffect|chrchr8.9.15.16	0.0544832	maternal chromosome	1	-0.189792	0.298759	downstream_TSS[0,1]	mainEffect	sum	-0.00405178	0.058535	40259	226879	downstream_TSS	gDNM_pool_halldoryes	coding_mRNA	1000	no	nb	H3k4me3,CpG_fraction,H3k9ac,H3k4me2,CpGI_fraction	1.00004	multiple
upstream_TSS[0,1]+mainEffect|chrchr8.9.15.16	-0.018311	maternal chromosome	1	-0.385626	0.349004	upstream_TSS[0,1]	mainEffect	sum	-0.0768461	0.058535	40259	226879	upstream_TSS	gDNM_pool_halldoryes	coding_mRNA	1000	no	nb	H3k4me3,CpG_fraction,H3k9ac,H3k4me2,CpGI_fraction	1.00004	multiple
downstream_TSS[0,1]+mainEffect|chrchr1.13.18.20	-0.0410937	non-maternal chromosome	1	-0.271024	0.188837	downstream_TSS[0,1]	mainEffect	sum	-0.00540894	-0.0356848	40259	226879	downstream_TSS	gDNM_pool_halldoryes	coding_mRNA	1000	no	nb	H3k4me3,CpG_fraction,H3k9ac,H3k4me2,CpGI_fraction	1.00004	multiple
upstream_TSS[0,1]+mainEffect|chrchr1.13.18.20	-0.00196469	non-maternal chromosome	1	-0.319112	0.315182	upstream_TSS[0,1]	mainEffect	sum	0.0337201	-0.0356848	40259	226879	upstream_TSS	gDNM_pool_halldoryes	coding_mRNA	1000	no	nb	H3k4me3,CpG_fraction,H3k9ac,H3k4me2,CpGI_fraction	1.00004	multiple
downstream_TSS[0,1]+mainEffect|GCskewTx	-0.025327	GCskewTx	1	-0.112209	0.0615552	downstream_TSS[0,1]	mainEffect	sum	-0.00812219	-0.0172048	40259	226879	downstream_TSS	gDNM_pool_halldoryes	coding_mRNA	1000	no	nb	H3k4me3,CpG_fraction,H3k9ac,H3k4me2,CpGI_fraction	1.00004	multiple
upstream_TSS[0,1]+mainEffect|GCskewTx	-0.0400203	GCskewTx	1	-0.154922	0.0748811	upstream_TSS[0,1]	mainEffect	sum	-0.0228156	-0.0172048	40259	226879	upstream_TSS	gDNM_pool_halldoryes	coding_mRNA	1000	no	nb	H3k4me3,CpG_fraction,H3k9ac,H3k4me2,CpGI_fraction	1.00004	multiple
downstream_TSS[0,1]+mainEffect|divergent_lncRNAyes	0.0170358	divergent_lncRNAyes	1	-0.191331	0.225402	downstream_TSS[0,1]	mainEffect	sum	0.0387604	-0.0217246	40259	226879	downstream_TSS	gDNM_pool_halldoryes	coding_mRNA	1000	no	nb	H3k4me3,CpG_fraction,H3k9ac,H3k4me2,CpGI_fraction	1.00004	multiple
upstream_TSS[0,1]+mainEffect|divergent_lncRNAyes	-0.218739	divergent_lncRNAyes	1	-0.763168	0.32569	upstream_TSS[0,1]	mainEffect	sum	-0.197014	-0.0217246	40259	226879	upstream_TSS	gDNM_pool_halldoryes	coding_mRNA	1000	no	nb	H3k4me3,CpG_fraction,H3k9ac,H3k4me2,CpGI_fraction	1.00004	multiple
downstream_TSS[0,1]+mainEffect|TSGyes	0.304587	TSGyes	0.99942	-0.300802	0.909975	downstream_TSS[0,1]	mainEffect	sum	0.208527	0.0960591	40259	226879	downstream_TSS	gDNM_pool_halldoryes	coding_mRNA	1000	no	nb	H3k4me3,CpG_fraction,H3k9ac,H3k4me2,CpGI_fraction	1.00004	multiple
upstream_TSS[0,1]+mainEffect|TSGyes	0.299878	TSGyes	1	-0.703015	1.30277	upstream_TSS[0,1]	mainEffect	sum	0.203818	0.0960591	40259	226879	upstream_TSS	gDNM_pool_halldoryes	coding_mRNA	1000	no	nb	H3k4me3,CpG_fraction,H3k9ac,H3k4me2,CpGI_fraction	1.00004	multiple
downstream_TSS[0,1]+mainEffect|OGyes	0.432099	ONCOGENEyes	0.708812	-0.172033	1.03623	downstream_TSS[0,1]	mainEffect	sum	0.302368	0.129732	40259	226879	downstream_TSS	gDNM_pool_halldoryes	coding_mRNA	1000	no	nb	H3k4me3,CpG_fraction,H3k9ac,H3k4me2,CpGI_fraction	1.00004	multiple
upstream_TSS[0,1]+mainEffect|OGyes	-0.048826	ONCOGENEyes	1	-1.17679	1.07914	upstream_TSS[0,1]	mainEffect	sum	-0.178558	0.129732	40259	226879	upstream_TSS	gDNM_pool_halldoryes	coding_mRNA	1000	no	nb	H3k4me3,CpG_fraction,H3k9ac,H3k4me2,CpGI_fraction	1.00004	multiple
downstream_TSS[0,1]+mainEffect|essentialyes	-0.00890957	essentialyes	1	-0.316173	0.298354	downstream_TSS[0,1]	mainEffect	sum	0.00176969	-0.0106793	40259	226879	downstream_TSS	gDNM_pool_halldoryes	coding_mRNA	1000	no	nb	H3k4me3,CpG_fraction,H3k9ac,H3k4me2,CpGI_fraction	1.00004	multiple
upstream_TSS[0,1]+mainEffect|essentialyes	0.105699	essentialyes	1	-0.453608	0.665006	upstream_TSS[0,1]	mainEffect	sum	0.116378	-0.0106793	40259	226879	upstream_TSS	gDNM_pool_halldoryes	coding_mRNA	1000	no	nb	H3k4me3,CpG_fraction,H3k9ac,H3k4me2,CpGI_fraction	1.00004	multiple
downstream_TSS[0,1]+mainEffect|DDPyes	-0.0171145	downstream divergent promoter yes	1	-0.2708	0.236571	downstream_TSS[0,1]	mainEffect	sum	-0.0292287	0.0121142	40259	226879	downstream_TSS	gDNM_pool_halldoryes	coding_mRNA	1000	no	nb	H3k4me3,CpG_fraction,H3k9ac,H3k4me2,CpGI_fraction	1.00004	multiple
upstream_TSS[0,1]+mainEffect|DDPyes	0.12943	downstream divergent promoter yes	1	-0.301136	0.559996	upstream_TSS[0,1]	mainEffect	sum	0.117315	0.0121142	40259	226879	upstream_TSS	gDNM_pool_halldoryes	coding_mRNA	1000	no	nb	H3k4me3,CpG_fraction,H3k9ac,H3k4me2,CpGI_fraction	1.00004	multiple
downstream_TSS[0,1]+mainEffect|UDPyes	0.0794801	upstream divergent promoter yes	1	-0.146848	0.305808	downstream_TSS[0,1]	mainEffect	sum	0.00403956	0.0754405	40259	226879	downstream_TSS	gDNM_pool_halldoryes	coding_mRNA	1000	no	nb	H3k4me3,CpG_fraction,H3k9ac,H3k4me2,CpGI_fraction	1.00004	multiple
upstream_TSS[0,1]+mainEffect|UDPyes	0.185852	upstream divergent promoter yes	0.999847	-0.200488	0.572193	upstream_TSS[0,1]	mainEffect	sum	0.110412	0.0754405	40259	226879	upstream_TSS	gDNM_pool_halldoryes	coding_mRNA	1000	no	nb	H3k4me3,CpG_fraction,H3k9ac,H3k4me2,CpGI_fraction	1.00004	multiple
downstream_TSS[0,1]+mainEffect|PRO.seq_ratioTx	0.0439443	PRO.seq_ratioTx	1	-0.0707834	0.158672	downstream_TSS[0,1]	mainEffect	sum	0.0447927	-0.000848438	40259	226879	downstream_TSS	gDNM_pool_halldoryes	coding_mRNA	1000	no	nb	H3k4me3,CpG_fraction,H3k9ac,H3k4me2,CpGI_fraction	1.00004	multiple
upstream_TSS[0,1]+mainEffect|PRO.seq_ratioTx	-0.0445437	PRO.seq_ratioTx	1	-0.34477	0.255683	upstream_TSS[0,1]	mainEffect	sum	-0.0436953	-0.000848438	40259	226879	upstream_TSS	gDNM_pool_halldoryes	coding_mRNA	1000	no	nb	H3k4me3,CpG_fraction,H3k9ac,H3k4me2,CpGI_fraction	1.00004	multiple
downstream_TSS[0,1]+mainEffect|H3k4me1	0.00649407	H3k4me1	1	-0.102559	0.115548	downstream_TSS[0,1]	mainEffect	sum	0.0231749	-0.0166808	40259	226879	downstream_TSS	gDNM_pool_halldoryes	coding_mRNA	1000	no	nb	H3k4me3,CpG_fraction,H3k9ac,H3k4me2,CpGI_fraction	1.00004	multiple
upstream_TSS[0,1]+mainEffect|H3k4me1	-0.0956181	H3k4me1	0.975587	-0.257307	0.0660708	upstream_TSS[0,1]	mainEffect	sum	-0.0789373	-0.0166808	40259	226879	upstream_TSS	gDNM_pool_halldoryes	coding_mRNA	1000	no	nb	H3k4me3,CpG_fraction,H3k9ac,H3k4me2,CpGI_fraction	1.00004	multiple
downstream_TSS[0,1]+mainEffect|H3k9me1	-0.0421575	H3k9me1	1	-0.17932	0.095005	downstream_TSS[0,1]	mainEffect	sum	-0.0441389	0.00198137	40259	226879	downstream_TSS	gDNM_pool_halldoryes	coding_mRNA	1000	no	nb	H3k4me3,CpG_fraction,H3k9ac,H3k4me2,CpGI_fraction	1.00004	multiple
upstream_TSS[0,1]+mainEffect|H3k9me1	0.0242638	H3k9me1	1	-0.164482	0.21301	upstream_TSS[0,1]	mainEffect	sum	0.0222824	0.00198137	40259	226879	upstream_TSS	gDNM_pool_halldoryes	coding_mRNA	1000	no	nb	H3k4me3,CpG_fraction,H3k9ac,H3k4me2,CpGI_fraction	1.00004	multiple
downstream_TSS[0,1]+mainEffect|H3k09me3	0.0304704	H3k09me3	1	-0.172151	0.233092	downstream_TSS[0,1]	mainEffect	sum	0.0624712	-0.0320008	40259	226879	downstream_TSS	gDNM_pool_halldoryes	coding_mRNA	1000	no	nb	H3k4me3,CpG_fraction,H3k9ac,H3k4me2,CpGI_fraction	1.00004	multiple
upstream_TSS[0,1]+mainEffect|H3k09me3	-0.15307	H3k09me3	1	-0.610734	0.304593	upstream_TSS[0,1]	mainEffect	sum	-0.12107	-0.0320008	40259	226879	upstream_TSS	gDNM_pool_halldoryes	coding_mRNA	1000	no	nb	H3k4me3,CpG_fraction,H3k9ac,H3k4me2,CpGI_fraction	1.00004	multiple
downstream_TSS[0,1]+mainEffect|H3k27ac	-0.00111586	H3k27ac	1	-0.046943	0.0447113	downstream_TSS[0,1]	mainEffect	sum	-0.0255515	0.0244356	40259	226879	downstream_TSS	gDNM_pool_halldoryes	coding_mRNA	1000	no	nb	H3k4me3,CpG_fraction,H3k9ac,H3k4me2,CpGI_fraction	1.00004	multiple
upstream_TSS[0,1]+mainEffect|H3k27ac	0.068543	H3k27ac	0.976483	-0.0476401	0.184726	upstream_TSS[0,1]	mainEffect	sum	0.0441074	0.0244356	40259	226879	upstream_TSS	gDNM_pool_halldoryes	coding_mRNA	1000	no	nb	H3k4me3,CpG_fraction,H3k9ac,H3k4me2,CpGI_fraction	1.00004	multiple
downstream_TSS[0,1]+mainEffect|H3k27me3	0.0131185	H3k27me3	1	-0.0328003	0.0590372	downstream_TSS[0,1]	mainEffect	sum	0.0116951	0.00142341	40259	226879	downstream_TSS	gDNM_pool_halldoryes	coding_mRNA	1000	no	nb	H3k4me3,CpG_fraction,H3k9ac,H3k4me2,CpGI_fraction	1.00004	multiple
upstream_TSS[0,1]+mainEffect|H3k27me3	-0.00494876	H3k27me3	1	-0.0793977	0.0695002	upstream_TSS[0,1]	mainEffect	sum	-0.00637216	0.00142341	40259	226879	upstream_TSS	gDNM_pool_halldoryes	coding_mRNA	1000	no	nb	H3k4me3,CpG_fraction,H3k9ac,H3k4me2,CpGI_fraction	1.00004	multiple
downstream_TSS[0,1]+mainEffect|H3k36me3	-0.0177127	H3k36me3	1	-0.358517	0.323092	downstream_TSS[0,1]	mainEffect	sum	-0.023579	0.00586636	40259	226879	downstream_TSS	gDNM_pool_halldoryes	coding_mRNA	1000	no	nb	H3k4me3,CpG_fraction,H3k9ac,H3k4me2,CpGI_fraction	1.00004	multiple
upstream_TSS[0,1]+mainEffect|H3k36me3	0.0378553	H3k36me3	1	-0.314548	0.390259	upstream_TSS[0,1]	mainEffect	sum	0.0319889	0.00586636	40259	226879	upstream_TSS	gDNM_pool_halldoryes	coding_mRNA	1000	no	nb	H3k4me3,CpG_fraction,H3k9ac,H3k4me2,CpGI_fraction	1.00004	multiple
downstream_TSS[0,1]+mainEffect|H3k79me2	0.00905422	H3k79me2	1	-0.0799207	0.0980291	downstream_TSS[0,1]	mainEffect	sum	0.00284301	0.00621121	40259	226879	downstream_TSS	gDNM_pool_halldoryes	coding_mRNA	1000	no	nb	H3k4me3,CpG_fraction,H3k9ac,H3k4me2,CpGI_fraction	1.00004	multiple
upstream_TSS[0,1]+mainEffect|H3k79me2	0.0671568	H3k79me2	1	-0.281714	0.416028	upstream_TSS[0,1]	mainEffect	sum	0.0609456	0.00621121	40259	226879	upstream_TSS	gDNM_pool_halldoryes	coding_mRNA	1000	no	nb	H3k4me3,CpG_fraction,H3k9ac,H3k4me2,CpGI_fraction	1.00004	multiple
downstream_TSS[0,1]+mainEffect|H4k20me1	0.00155676	H4k20me1	1	-0.147508	0.150622	downstream_TSS[0,1]	mainEffect	sum	-0.00471606	0.00627282	40259	226879	downstream_TSS	gDNM_pool_halldoryes	coding_mRNA	1000	no	nb	H3k4me3,CpG_fraction,H3k9ac,H3k4me2,CpGI_fraction	1.00004	multiple
upstream_TSS[0,1]+mainEffect|H4k20me1	-0.0308328	H4k20me1	1	-0.32212	0.260454	upstream_TSS[0,1]	mainEffect	sum	-0.0371057	0.00627282	40259	226879	upstream_TSS	gDNM_pool_halldoryes	coding_mRNA	1000	no	nb	H3k4me3,CpG_fraction,H3k9ac,H3k4me2,CpGI_fraction	1.00004	multiple
downstream_TSS[0,1]+mainEffect|RR	0.0343416	recombination rate	1	-0.0774561	0.146139	downstream_TSS[0,1]	mainEffect	sum	0.0178677	0.0164739	40259	226879	downstream_TSS	gDNM_pool_halldoryes	coding_mRNA	1000	no	nb	H3k4me3,CpG_fraction,H3k9ac,H3k4me2,CpGI_fraction	1.00004	multiple
upstream_TSS[0,1]+mainEffect|RR	0.00598555	recombination rate	1	-0.146598	0.158569	upstream_TSS[0,1]	mainEffect	sum	-0.0104884	0.0164739	40259	226879	upstream_TSS	gDNM_pool_halldoryes	coding_mRNA	1000	no	nb	H3k4me3,CpG_fraction,H3k9ac,H3k4me2,CpGI_fraction	1.00004	multiple
downstream_TSS[0,1]+mainEffect|DBS	0.0349401	DSB	0.90693	-0.019334	0.0892141	downstream_TSS[0,1]	mainEffect	sum	0.0213549	0.0135851	40259	226879	downstream_TSS	gDNM_pool_halldoryes	coding_mRNA	1000	no	nb	H3k4me3,CpG_fraction,H3k9ac,H3k4me2,CpGI_fraction	1.00004	multiple
upstream_TSS[0,1]+mainEffect|DBS	0.012926	DSB	1	-0.0815991	0.107451	upstream_TSS[0,1]	mainEffect	sum	-0.000659174	0.0135851	40259	226879	upstream_TSS	gDNM_pool_halldoryes	coding_mRNA	1000	no	nb	H3k4me3,CpG_fraction,H3k9ac,H3k4me2,CpGI_fraction	1.00004	multiple
downstream_TSS[0,1]+mainEffect|PRDM9	0.0063871	PRDM9	1	-0.117814	0.130588	downstream_TSS[0,1]	mainEffect	sum	0.00808713	-0.00170004	40259	226879	downstream_TSS	gDNM_pool_halldoryes	coding_mRNA	1000	no	nb	H3k4me3,CpG_fraction,H3k9ac,H3k4me2,CpGI_fraction	1.00004	multiple
upstream_TSS[0,1]+mainEffect|PRDM9	-0.0078842	PRDM9	1	-0.202298	0.18653	upstream_TSS[0,1]	mainEffect	sum	-0.00618417	-0.00170004	40259	226879	upstream_TSS	gDNM_pool_halldoryes	coding_mRNA	1000	no	nb	H3k4me3,CpG_fraction,H3k9ac,H3k4me2,CpGI_fraction	1.00004	multiple
downstream_TSS[0,1]+mainEffect|TRCanti	-0.0223585	T-R anti	1	-0.242469	0.197752	downstream_TSS[0,1]	mainEffect	sum	-0.033631	0.0112726	40259	226879	downstream_TSS	gDNM_pool_halldoryes	coding_mRNA	1000	no	nb	H3k4me3,CpG_fraction,H3k9ac,H3k4me2,CpGI_fraction	1.00004	multiple
upstream_TSS[0,1]+mainEffect|TRCanti	0.0629962	T-R anti	1	-0.253134	0.379127	upstream_TSS[0,1]	mainEffect	sum	0.0517236	0.0112726	40259	226879	upstream_TSS	gDNM_pool_halldoryes	coding_mRNA	1000	no	nb	H3k4me3,CpG_fraction,H3k9ac,H3k4me2,CpGI_fraction	1.00004	multiple
downstream_TSS[0,1]+mainEffect|TRCco	-0.0134423	T-R co	1	-0.230574	0.203689	downstream_TSS[0,1]	mainEffect	sum	-0.0132093	-0.000232983	40259	226879	downstream_TSS	gDNM_pool_halldoryes	coding_mRNA	1000	no	nb	H3k4me3,CpG_fraction,H3k9ac,H3k4me2,CpGI_fraction	1.00004	multiple
upstream_TSS[0,1]+mainEffect|TRCco	0.00476431	T-R co	1	-0.311104	0.320632	upstream_TSS[0,1]	mainEffect	sum	0.00499729	-0.000232983	40259	226879	upstream_TSS	gDNM_pool_halldoryes	coding_mRNA	1000	no	nb	H3k4me3,CpG_fraction,H3k9ac,H3k4me2,CpGI_fraction	1.00004	multiple
downstream_TSS[0,1]+mainEffect|H2A.Z	0.0191629	H2A.Z	1	-0.0361388	0.0744646	downstream_TSS[0,1]	mainEffect	sum	0.0305941	-0.0114311	40259	226879	downstream_TSS	gDNM_pool_halldoryes	coding_mRNA	1000	no	nb	H3k4me3,CpG_fraction,H3k9ac,H3k4me2,CpGI_fraction	1.00004	multiple
upstream_TSS[0,1]+mainEffect|H2A.Z	0.0152422	H2A.Z	1	-0.0948112	0.125296	upstream_TSS[0,1]	mainEffect	sum	0.0266734	-0.0114311	40259	226879	upstream_TSS	gDNM_pool_halldoryes	coding_mRNA	1000	no	nb	H3k4me3,CpG_fraction,H3k9ac,H3k4me2,CpGI_fraction	1.00004	multiple
downstream_TSS[0,1]+mainEffect|nucleosome	-0.000969773	nucleosome	1	-0.156019	0.154079	downstream_TSS[0,1]	mainEffect	sum	-0.00481928	0.00384951	40259	226879	downstream_TSS	gDNM_pool_halldoryes	coding_mRNA	1000	no	nb	H3k4me3,CpG_fraction,H3k9ac,H3k4me2,CpGI_fraction	1.00004	multiple
upstream_TSS[0,1]+mainEffect|nucleosome	0.0282145	nucleosome	1	-0.176039	0.232467	upstream_TSS[0,1]	mainEffect	sum	0.0243649	0.00384951	40259	226879	upstream_TSS	gDNM_pool_halldoryes	coding_mRNA	1000	no	nb	H3k4me3,CpG_fraction,H3k9ac,H3k4me2,CpGI_fraction	1.00004	multiple
downstream_TSS[0,1]+mainEffect|gquad	-0.0206103	g-quadruplex	1	-0.0814711	0.0402504	downstream_TSS[0,1]	mainEffect	sum	-0.0255517	0.00494131	40259	226879	downstream_TSS	gDNM_pool_halldoryes	coding_mRNA	1000	no	nb	H3k4me3,CpG_fraction,H3k9ac,H3k4me2,CpGI_fraction	1.00004	multiple
upstream_TSS[0,1]+mainEffect|gquad	0.00480068	g-quadruplex	1	-0.10656	0.116162	upstream_TSS[0,1]	mainEffect	sum	-0.00014063	0.00494131	40259	226879	upstream_TSS	gDNM_pool_halldoryes	coding_mRNA	1000	no	nb	H3k4me3,CpG_fraction,H3k9ac,H3k4me2,CpGI_fraction	1.00004	multiple
downstream_TSS[0,1]+mainEffect|GERP	0.0122184	GERP	1	-0.0440239	0.0684606	downstream_TSS[0,1]	mainEffect	sum	0.0075683	0.00465007	40259	226879	downstream_TSS	gDNM_pool_halldoryes	coding_mRNA	1000	no	nb	H3k4me3,CpG_fraction,H3k9ac,H3k4me2,CpGI_fraction	1.00004	multiple
upstream_TSS[0,1]+mainEffect|GERP	0.0259926	GERP	1	-0.0923232	0.144308	upstream_TSS[0,1]	mainEffect	sum	0.0213425	0.00465007	40259	226879	upstream_TSS	gDNM_pool_halldoryes	coding_mRNA	1000	no	nb	H3k4me3,CpG_fraction,H3k9ac,H3k4me2,CpGI_fraction	1.00004	multiple
downstream_TSS[0,1]+mainEffect|GC_fraction	0.00334805	GC_fraction	1	-0.135311	0.142007	downstream_TSS[0,1]	mainEffect	sum	0.0104225	-0.00707449	40259	226879	downstream_TSS	gDNM_pool_halldoryes	coding_mRNA	1000	no	nb	H3k4me3,CpG_fraction,H3k9ac,H3k4me2,CpGI_fraction	1.00004	multiple
upstream_TSS[0,1]+mainEffect|GC_fraction	0.00975768	GC_fraction	1	-0.171361	0.190877	upstream_TSS[0,1]	mainEffect	sum	0.0168322	-0.00707449	40259	226879	upstream_TSS	gDNM_pool_halldoryes	coding_mRNA	1000	no	nb	H3k4me3,CpG_fraction,H3k9ac,H3k4me2,CpGI_fraction	1.00004	multiple
downstream_TSS[0,1]+mainEffect|CpGI_fraction	-0.0045959	CpGI_fraction	1	-0.0762853	0.0670935	downstream_TSS[0,1]	mainEffect	sum	0.00162671	-0.00622261	40259	226879	downstream_TSS	gDNM_pool_halldoryes	coding_mRNA	1000	no	nb	H3k4me3,CpG_fraction,H3k9ac,H3k4me2,CpGI_fraction	1.00004	multiple
upstream_TSS[0,1]+mainEffect|CpGI_fraction	-0.0545697	CpGI_fraction	1	-0.189202	0.0800621	upstream_TSS[0,1]	mainEffect	sum	-0.0483471	-0.00622261	40259	226879	upstream_TSS	gDNM_pool_halldoryes	coding_mRNA	1000	no	nb	H3k4me3,CpG_fraction,H3k9ac,H3k4me2,CpGI_fraction	1.00004	multiple
downstream_TSS[0,1]+mainEffect|expression	0.043938	expression	0.948465	-0.0271443	0.11502	downstream_TSS[0,1]	mainEffect	sum	0.0303391	0.0135988	40259	226879	downstream_TSS	gDNM_pool_halldoryes	coding_mRNA	1000	no	nb	H3k4me3,CpG_fraction,H3k9ac,H3k4me2,CpGI_fraction	1.00004	multiple
upstream_TSS[0,1]+mainEffect|expression	0.0119382	expression	1	-0.118112	0.141989	upstream_TSS[0,1]	mainEffect	sum	-0.00166066	0.0135988	40259	226879	upstream_TSS	gDNM_pool_halldoryes	coding_mRNA	1000	no	nb	H3k4me3,CpG_fraction,H3k9ac,H3k4me2,CpGI_fraction	1.00004	multiple
downstream_TSS[0,1]+mainEffect|TATA_promoter	0.0444758	TATA box prom score	0.999937	-0.0505766	0.139528	downstream_TSS[0,1]	mainEffect	sum	0.0245875	0.0198883	40259	226879	downstream_TSS	gDNM_pool_halldoryes	coding_mRNA	1000	no	nb	H3k4me3,CpG_fraction,H3k9ac,H3k4me2,CpGI_fraction	1.00004	multiple
upstream_TSS[0,1]+mainEffect|TATA_promoter	0.00719172	TATA box prom score	1	-0.128251	0.142635	upstream_TSS[0,1]	mainEffect	sum	-0.0126966	0.0198883	40259	226879	upstream_TSS	gDNM_pool_halldoryes	coding_mRNA	1000	no	nb	H3k4me3,CpG_fraction,H3k9ac,H3k4me2,CpGI_fraction	1.00004	multiple
downstream_TSS[0,1]+mainEffect|CpGI_promoteryes	0.0510729	CpGI_promoteryes	1	-0.190605	0.292751	downstream_TSS[0,1]	mainEffect	sum	0.0588938	-0.0078209	40259	226879	downstream_TSS	gDNM_pool_halldoryes	coding_mRNA	1000	no	nb	H3k4me3,CpG_fraction,H3k9ac,H3k4me2,CpGI_fraction	1.00004	multiple
upstream_TSS[0,1]+mainEffect|CpGI_promoteryes	-0.0731703	CpGI_promoteryes	1	-0.37772	0.231379	upstream_TSS[0,1]	mainEffect	sum	-0.0653494	-0.0078209	40259	226879	upstream_TSS	gDNM_pool_halldoryes	coding_mRNA	1000	no	nb	H3k4me3,CpG_fraction,H3k9ac,H3k4me2,CpGI_fraction	1.00004	multiple
downstream_TSS[0,1]+mainEffect|CpGme	0.0331515	CpG_methylation	1	-0.0892535	0.155556	downstream_TSS[0,1]	mainEffect	sum	0.0453711	-0.0122196	40259	226879	downstream_TSS	gDNM_pool_halldoryes	coding_mRNA	1000	no	nb	H3k4me3,CpG_fraction,H3k9ac,H3k4me2,CpGI_fraction	1.00004	multiple
upstream_TSS[0,1]+mainEffect|CpGme	-0.0613438	CpG_methylation	1	-0.216001	0.0933134	upstream_TSS[0,1]	mainEffect	sum	-0.0491242	-0.0122196	40259	226879	upstream_TSS	gDNM_pool_halldoryes	coding_mRNA	1000	no	nb	H3k4me3,CpG_fraction,H3k9ac,H3k4me2,CpGI_fraction	1.00004	multiple
downstream_TSS[0,1]+mainEffect|DHS	-0.0014609	DHS	1	-0.0569116	0.0539898	downstream_TSS[0,1]	mainEffect	sum	-0.00949711	0.00803621	40259	226879	downstream_TSS	gDNM_pool_halldoryes	coding_mRNA	1000	no	nb	H3k4me3,CpG_fraction,H3k9ac,H3k4me2,CpGI_fraction	1.00004	multiple
upstream_TSS[0,1]+mainEffect|DHS	0.0461947	DHS	0.999992	-0.0585361	0.150925	upstream_TSS[0,1]	mainEffect	sum	0.0381585	0.00803621	40259	226879	upstream_TSS	gDNM_pool_halldoryes	coding_mRNA	1000	no	nb	H3k4me3,CpG_fraction,H3k9ac,H3k4me2,CpGI_fraction	1.00004	multiple
downstream_TSS[0,1]+mainEffect|OR	-0.0646163	replication time	0.983762	-0.176297	0.0470643	downstream_TSS[0,1]	mainEffect	sum	-0.00804438	-0.0565719	40259	226879	downstream_TSS	gDNM_pool_halldoryes	coding_mRNA	1000	no	nb	H3k4me3,CpG_fraction,H3k9ac,H3k4me2,CpGI_fraction	1.00004	multiple
upstream_TSS[0,1]+mainEffect|OR	-0.089178	replication time	0.987213	-0.245142	0.0667859	upstream_TSS[0,1]	mainEffect	sum	-0.032606	-0.0565719	40259	226879	upstream_TSS	gDNM_pool_halldoryes	coding_mRNA	1000	no	nb	H3k4me3,CpG_fraction,H3k9ac,H3k4me2,CpGI_fraction	1.00004	multiple
downstream_TSS[0,1]+mainEffect|length	0.0269018	length	1	-0.0823645	0.136168	downstream_TSS[0,1]	mainEffect	sum	0.0109251	0.0159767	40259	226879	downstream_TSS	gDNM_pool_halldoryes	coding_mRNA	1000	no	nb	H3k4me3,CpG_fraction,H3k9ac,H3k4me2,CpGI_fraction	1.00004	multiple
upstream_TSS[0,1]+mainEffect|length	0.00367527	length	1	-0.148971	0.156322	upstream_TSS[0,1]	mainEffect	sum	-0.0123015	0.0159767	40259	226879	upstream_TSS	gDNM_pool_halldoryes	coding_mRNA	1000	no	nb	H3k4me3,CpG_fraction,H3k9ac,H3k4me2,CpGI_fraction	1.00004	multiple
downstream_TSS[0,1]-downstream_TSS(5,50]|chrchr8.9.15.16	0.0129424	maternal chromosome	0.999767	-0.0133109	0.0391956	downstream_TSS[0,1]	downstream_TSS(5,50]	delta	0.00811702	0.0148781	1859641	217574	downstream_TSS	G_ERV	coding_mRNA	1000	only	poisson	H3k9ac,CpG_fraction,H3k4me2,H3k4me3,CpGme	0.879032	multiple
downstream_TSS[0,1]-downstream_TSS(5,50]|chrchr1.13.18.20	-0.00719099	non-maternal chromosome	1	-0.0320321	0.0176501	downstream_TSS[0,1]	downstream_TSS(5,50]	delta	-0.0180235	0.0134051	1859641	217574	downstream_TSS	G_ERV	coding_mRNA	1000	only	poisson	H3k9ac,CpG_fraction,H3k4me2,H3k4me3,CpGme	0.879032	multiple
downstream_TSS[0,1]-downstream_TSS(5,50]|GCskewTx	0.00996922	GCskewTx	0.0254171	0.000494397	0.0194441	downstream_TSS[0,1]	downstream_TSS(5,50]	delta	0.00756368	0.00390045	1859641	217574	downstream_TSS	G_ERV	coding_mRNA	1000	only	poisson	H3k9ac,CpG_fraction,H3k4me2,H3k4me3,CpGme	0.879032	multiple
downstream_TSS[0,1]-downstream_TSS(5,50]|divergent_lncRNAyes	-0.0176317	divergent_lncRNAyes	0.393501	-0.0394653	0.00420192	downstream_TSS[0,1]	downstream_TSS(5,50]	delta	-0.00508214	-0.00747539	1859641	217574	downstream_TSS	G_ERV	coding_mRNA	1000	only	poisson	H3k9ac,CpG_fraction,H3k4me2,H3k4me3,CpGme	0.879032	multiple
downstream_TSS[0,1]-downstream_TSS(5,50]|TSGyes	0.00907804	TSGyes	1	-0.0620466	0.0802027	downstream_TSS[0,1]	downstream_TSS(5,50]	delta	0.0401196	-0.0152834	1859641	217574	downstream_TSS	G_ERV	coding_mRNA	1000	only	poisson	H3k9ac,CpG_fraction,H3k4me2,H3k4me3,CpGme	0.879032	multiple
downstream_TSS[0,1]-downstream_TSS(5,50]|OGyes	-0.0300903	ONCOGENEyes	1	-0.104836	0.0446552	downstream_TSS[0,1]	downstream_TSS(5,50]	delta	-0.0320674	0.0117244	1859641	217574	downstream_TSS	G_ERV	coding_mRNA	1000	only	poisson	H3k9ac,CpG_fraction,H3k4me2,H3k4me3,CpGme	0.879032	multiple
downstream_TSS[0,1]-downstream_TSS(5,50]|essentialyes	-0.0255357	essentialyes	0.641004	-0.0601677	0.00909631	downstream_TSS[0,1]	downstream_TSS(5,50]	delta	-0.0181048	-0.0149544	1859641	217574	downstream_TSS	G_ERV	coding_mRNA	1000	only	poisson	H3k9ac,CpG_fraction,H3k4me2,H3k4me3,CpGme	0.879032	multiple
downstream_TSS[0,1]-downstream_TSS(5,50]|DDPyes	0.0272121	downstream divergent promoter yes	0.0475438	9.35339e-05	0.0543306	downstream_TSS[0,1]	downstream_TSS(5,50]	delta	0.0257648	-0.000787982	1859641	217574	downstream_TSS	G_ERV	coding_mRNA	1000	only	poisson	H3k9ac,CpG_fraction,H3k4me2,H3k4me3,CpGme	0.879032	multiple
downstream_TSS[0,1]-downstream_TSS(5,50]|UDPyes	-0.0348424	upstream divergent promoter yes	7.5285e-05	-0.0594964	-0.0101885	downstream_TSS[0,1]	downstream_TSS(5,50]	delta	-0.0322381	-0.00631211	1859641	217574	downstream_TSS	G_ERV	coding_mRNA	1000	only	poisson	H3k9ac,CpG_fraction,H3k4me2,H3k4me3,CpGme	0.879032	multiple
downstream_TSS[0,1]-downstream_TSS(5,50]|PRO.seq_ratioTx	-0.000869961	PRO.seq_ratioTx	1	-0.0130324	0.0112925	downstream_TSS[0,1]	downstream_TSS(5,50]	delta	0.0122847	-0.0139918	1859641	217574	downstream_TSS	G_ERV	coding_mRNA	1000	only	poisson	H3k9ac,CpG_fraction,H3k4me2,H3k4me3,CpGme	0.879032	multiple
downstream_TSS[0,1]-downstream_TSS(5,50]|H3k4me1	-0.00781227	H3k4me1	0.966887	-0.0207116	0.00508703	downstream_TSS[0,1]	downstream_TSS(5,50]	delta	-0.000532455	0.0113342	1859641	217574	downstream_TSS	G_ERV	coding_mRNA	1000	only	poisson	H3k9ac,CpG_fraction,H3k4me2,H3k4me3,CpGme	0.879032	multiple
downstream_TSS[0,1]-downstream_TSS(5,50]|H3k9me1	-0.0015876	H3k9me1	1	-0.0161833	0.0130081	downstream_TSS[0,1]	downstream_TSS(5,50]	delta	-0.00101328	-0.00116858	1859641	217574	downstream_TSS	G_ERV	coding_mRNA	1000	only	poisson	H3k9ac,CpG_fraction,H3k4me2,H3k4me3,CpGme	0.879032	multiple
downstream_TSS[0,1]-downstream_TSS(5,50]|H3k09me3	-0.0254094	H3k09me3	0.00744369	-0.0477002	-0.00311854	downstream_TSS[0,1]	downstream_TSS(5,50]	delta	-0.0231956	-0.0286398	1859641	217574	downstream_TSS	G_ERV	coding_mRNA	1000	only	poisson	H3k9ac,CpG_fraction,H3k4me2,H3k4me3,CpGme	0.879032	multiple
downstream_TSS[0,1]-downstream_TSS(5,50]|H3k27ac	0.00758982	H3k27ac	0.00446765	0.00113947	0.0140402	downstream_TSS[0,1]	downstream_TSS(5,50]	delta	-0.00134185	0.0106647	1859641	217574	downstream_TSS	G_ERV	coding_mRNA	1000	only	poisson	H3k9ac,CpG_fraction,H3k4me2,H3k4me3,CpGme	0.879032	multiple
downstream_TSS[0,1]-downstream_TSS(5,50]|H3k27me3	0.0201636	H3k27me3	0	0.0147092	0.025618	downstream_TSS[0,1]	downstream_TSS(5,50]	delta	0.00720083	-0.013308	1859641	217574	downstream_TSS	G_ERV	coding_mRNA	1000	only	poisson	H3k9ac,CpG_fraction,H3k4me2,H3k4me3,CpGme	0.879032	multiple
downstream_TSS[0,1]-downstream_TSS(5,50]|H3k36me3	0.0256194	H3k36me3	0.688306	-0.00976966	0.0610084	downstream_TSS[0,1]	downstream_TSS(5,50]	delta	0.0272542	-0.0111948	1859641	217574	downstream_TSS	G_ERV	coding_mRNA	1000	only	poisson	H3k9ac,CpG_fraction,H3k4me2,H3k4me3,CpGme	0.879032	multiple
downstream_TSS[0,1]-downstream_TSS(5,50]|H3k79me2	0.00755646	H3k79me2	0.770445	-0.00324398	0.0183569	downstream_TSS[0,1]	downstream_TSS(5,50]	delta	-0.00205726	-0.0108634	1859641	217574	downstream_TSS	G_ERV	coding_mRNA	1000	only	poisson	H3k9ac,CpG_fraction,H3k4me2,H3k4me3,CpGme	0.879032	multiple
downstream_TSS[0,1]-downstream_TSS(5,50]|H4k20me1	0.0139851	H4k20me1	0.14658	-0.00138858	0.0293587	downstream_TSS[0,1]	downstream_TSS(5,50]	delta	0.0133148	0.0168012	1859641	217574	downstream_TSS	G_ERV	coding_mRNA	1000	only	poisson	H3k9ac,CpG_fraction,H3k4me2,H3k4me3,CpGme	0.879032	multiple
downstream_TSS[0,1]-downstream_TSS(5,50]|RR	0.0207967	recombination rate	4.53268e-06	0.00744376	0.0341497	downstream_TSS[0,1]	downstream_TSS(5,50]	delta	0.0102993	0.00712716	1859641	217574	downstream_TSS	G_ERV	coding_mRNA	1000	only	poisson	H3k9ac,CpG_fraction,H3k4me2,H3k4me3,CpGme	0.879032	multiple
downstream_TSS[0,1]-downstream_TSS(5,50]|DBS	0.00738326	DSB	0.0404096	0.000127407	0.0146391	downstream_TSS[0,1]	downstream_TSS(5,50]	delta	0.00482916	0.00364115	1859641	217574	downstream_TSS	G_ERV	coding_mRNA	1000	only	poisson	H3k9ac,CpG_fraction,H3k4me2,H3k4me3,CpGme	0.879032	multiple
downstream_TSS[0,1]-downstream_TSS(5,50]|PRDM9	0.000763715	PRDM9	1	-0.0114729	0.0130003	downstream_TSS[0,1]	downstream_TSS(5,50]	delta	-0.000289617	0.000687976	1859641	217574	downstream_TSS	G_ERV	coding_mRNA	1000	only	poisson	H3k9ac,CpG_fraction,H3k4me2,H3k4me3,CpGme	0.879032	multiple
downstream_TSS[0,1]-downstream_TSS(5,50]|TRCanti	0.00914231	T-R anti	1	-0.0146272	0.0329119	downstream_TSS[0,1]	downstream_TSS(5,50]	delta	0.00741751	0.00193858	1859641	217574	downstream_TSS	G_ERV	coding_mRNA	1000	only	poisson	H3k9ac,CpG_fraction,H3k4me2,H3k4me3,CpGme	0.879032	multiple
downstream_TSS[0,1]-downstream_TSS(5,50]|TRCco	0.00314039	T-R co	1	-0.0203742	0.026655	downstream_TSS[0,1]	downstream_TSS(5,50]	delta	0.00166807	-0.00515806	1859641	217574	downstream_TSS	G_ERV	coding_mRNA	1000	only	poisson	H3k9ac,CpG_fraction,H3k4me2,H3k4me3,CpGme	0.879032	multiple
downstream_TSS[0,1]-downstream_TSS(5,50]|H2A.Z	0.051554	H2A.Z	0	0.0424392	0.0606689	downstream_TSS[0,1]	downstream_TSS(5,50]	delta	0.0201913	-0.0363961	1859641	217574	downstream_TSS	G_ERV	coding_mRNA	1000	only	poisson	H3k9ac,CpG_fraction,H3k4me2,H3k4me3,CpGme	0.879032	multiple
downstream_TSS[0,1]-downstream_TSS(5,50]|nucleosome	0.0379247	nucleosome	4.59521e-13	0.0208216	0.0550278	downstream_TSS[0,1]	downstream_TSS(5,50]	delta	0.00843935	0.0713723	1859641	217574	downstream_TSS	G_ERV	coding_mRNA	1000	only	poisson	H3k9ac,CpG_fraction,H3k4me2,H3k4me3,CpGme	0.879032	multiple
downstream_TSS[0,1]-downstream_TSS(5,50]|gquad	-0.00114621	g-quadruplex	1	-0.00798192	0.00568949	downstream_TSS[0,1]	downstream_TSS(5,50]	delta	-0.000913864	0.000955026	1859641	217574	downstream_TSS	G_ERV	coding_mRNA	1000	only	poisson	H3k9ac,CpG_fraction,H3k4me2,H3k4me3,CpGme	0.879032	multiple
downstream_TSS[0,1]-downstream_TSS(5,50]|GERP	-0.00953526	GERP	1.35573e-05	-0.0158768	-0.00319375	downstream_TSS[0,1]	downstream_TSS(5,50]	delta	-0.0137699	0.00535683	1859641	217574	downstream_TSS	G_ERV	coding_mRNA	1000	only	poisson	H3k9ac,CpG_fraction,H3k4me2,H3k4me3,CpGme	0.879032	multiple
downstream_TSS[0,1]-downstream_TSS(5,50]|GC_fraction	-0.0171253	GC_fraction	0.0211253	-0.0331623	-0.00108835	downstream_TSS[0,1]	downstream_TSS(5,50]	delta	-0.00795348	-0.00623146	1859641	217574	downstream_TSS	G_ERV	coding_mRNA	1000	only	poisson	H3k9ac,CpG_fraction,H3k4me2,H3k4me3,CpGme	0.879032	multiple
downstream_TSS[0,1]-downstream_TSS(5,50]|CpGI_fraction	0.0535962	CpGI_fraction	0	0.0447205	0.0624719	downstream_TSS[0,1]	downstream_TSS(5,50]	delta	0.0368179	-0.0542482	1859641	217574	downstream_TSS	G_ERV	coding_mRNA	1000	only	poisson	H3k9ac,CpG_fraction,H3k4me2,H3k4me3,CpGme	0.879032	multiple
downstream_TSS[0,1]-downstream_TSS(5,50]|expression	0.00111473	expression	1	-0.0079995	0.010229	downstream_TSS[0,1]	downstream_TSS(5,50]	delta	0.0024044	-0.00355034	1859641	217574	downstream_TSS	G_ERV	coding_mRNA	1000	only	poisson	H3k9ac,CpG_fraction,H3k4me2,H3k4me3,CpGme	0.879032	multiple
downstream_TSS[0,1]-downstream_TSS(5,50]|TATA_promoter	0.0271783	TATA box prom score	0	0.0172225	0.037134	downstream_TSS[0,1]	downstream_TSS(5,50]	delta	0.00674777	0.0174345	1859641	217574	downstream_TSS	G_ERV	coding_mRNA	1000	only	poisson	H3k9ac,CpG_fraction,H3k4me2,H3k4me3,CpGme	0.879032	multiple
downstream_TSS[0,1]-downstream_TSS(5,50]|CpGI_promoteryes	-0.0726361	CpGI_promoteryes	0	-0.099118	-0.0461542	downstream_TSS[0,1]	downstream_TSS(5,50]	delta	-0.022219	-0.0484761	1859641	217574	downstream_TSS	G_ERV	coding_mRNA	1000	only	poisson	H3k9ac,CpG_fraction,H3k4me2,H3k4me3,CpGme	0.879032	multiple
downstream_TSS[0,1]-downstream_TSS(5,50]|CpGme	0.137805	CpG_methylation	0	0.123597	0.152013	downstream_TSS[0,1]	downstream_TSS(5,50]	delta	0.0792264	0.112452	1859641	217574	downstream_TSS	G_ERV	coding_mRNA	1000	only	poisson	H3k9ac,CpG_fraction,H3k4me2,H3k4me3,CpGme	0.879032	multiple
downstream_TSS[0,1]-downstream_TSS(5,50]|DHS	0.0383623	DHS	0	0.0307653	0.0459593	downstream_TSS[0,1]	downstream_TSS(5,50]	delta	0.0315517	-0.0327114	1859641	217574	downstream_TSS	G_ERV	coding_mRNA	1000	only	poisson	H3k9ac,CpG_fraction,H3k4me2,H3k4me3,CpGme	0.879032	multiple
downstream_TSS[0,1]-downstream_TSS(5,50]|OR	-0.000127764	replication time	1	-0.0128198	0.0125643	downstream_TSS[0,1]	downstream_TSS(5,50]	delta	-0.00461942	0.0111793	1859641	217574	downstream_TSS	G_ERV	coding_mRNA	1000	only	poisson	H3k9ac,CpG_fraction,H3k4me2,H3k4me3,CpGme	0.879032	multiple
downstream_TSS[0,1]-downstream_TSS(5,50]|length	0.00473684	length	1	-0.00825196	0.0177256	downstream_TSS[0,1]	downstream_TSS(5,50]	delta	0.00775678	-0.00352718	1859641	217574	downstream_TSS	G_ERV	coding_mRNA	1000	only	poisson	H3k9ac,CpG_fraction,H3k4me2,H3k4me3,CpGme	0.879032	multiple
upstream_TSS[0,1]-upstream_TSS(5,50]|chrchr8.9.15.16	0.0275426	maternal chromosome	0.9894	-0.0207012	0.0757864	upstream_TSS[0,1]	upstream_TSS(5,50]	delta	0.0121254	0.0148781	1859641	217574	upstream_TSS	G_ERV	coding_mRNA	1000	only	poisson	H3k9ac,CpG_fraction,H3k4me2,H3k4me3,CpGme	0.879032	multiple
upstream_TSS[0,1]-upstream_TSS(5,50]|chrchr1.13.18.20	0.0273391	non-maternal chromosome	0.946219	-0.0164987	0.071177	upstream_TSS[0,1]	upstream_TSS(5,50]	delta	0.0280976	0.0134051	1859641	217574	upstream_TSS	G_ERV	coding_mRNA	1000	only	poisson	H3k9ac,CpG_fraction,H3k4me2,H3k4me3,CpGme	0.879032	multiple
upstream_TSS[0,1]-upstream_TSS(5,50]|GCskewTx	0.000676954	GCskewTx	1	-0.0143352	0.0156891	upstream_TSS[0,1]	upstream_TSS(5,50]	delta	-0.00224059	0.00390045	1859641	217574	upstream_TSS	G_ERV	coding_mRNA	1000	only	poisson	H3k9ac,CpG_fraction,H3k4me2,H3k4me3,CpGme	0.879032	multiple
upstream_TSS[0,1]-upstream_TSS(5,50]|divergent_lncRNAyes	-0.0561279	divergent_lncRNAyes	0.432797	-0.126681	0.014425	upstream_TSS[0,1]	upstream_TSS(5,50]	delta	-0.0317977	-0.00747539	1859641	217574	upstream_TSS	G_ERV	coding_mRNA	1000	only	poisson	H3k9ac,CpG_fraction,H3k4me2,H3k4me3,CpGme	0.879032	multiple
upstream_TSS[0,1]-upstream_TSS(5,50]|TSGyes	-0.0604471	TSGyes	1	-0.223562	0.102668	upstream_TSS[0,1]	upstream_TSS(5,50]	delta	-0.0658041	-0.0152834	1859641	217574	upstream_TSS	G_ERV	coding_mRNA	1000	only	poisson	H3k9ac,CpG_fraction,H3k4me2,H3k4me3,CpGme	0.879032	multiple
upstream_TSS[0,1]-upstream_TSS(5,50]|OGyes	0.0334518	ONCOGENEyes	1	-0.110271	0.177175	upstream_TSS[0,1]	upstream_TSS(5,50]	delta	0.0337482	0.0117244	1859641	217574	upstream_TSS	G_ERV	coding_mRNA	1000	only	poisson	H3k9ac,CpG_fraction,H3k4me2,H3k4me3,CpGme	0.879032	multiple
upstream_TSS[0,1]-upstream_TSS(5,50]|essentialyes	-0.0628731	essentialyes	0.483088	-0.143389	0.0176424	upstream_TSS[0,1]	upstream_TSS(5,50]	delta	-0.0260996	-0.0149544	1859641	217574	upstream_TSS	G_ERV	coding_mRNA	1000	only	poisson	H3k9ac,CpG_fraction,H3k4me2,H3k4me3,CpGme	0.879032	multiple
upstream_TSS[0,1]-upstream_TSS(5,50]|DDPyes	-0.00932758	downstream divergent promoter yes	1	-0.0724716	0.0538164	upstream_TSS[0,1]	upstream_TSS(5,50]	delta	-0.0168226	-0.000787982	1859641	217574	upstream_TSS	G_ERV	coding_mRNA	1000	only	poisson	H3k9ac,CpG_fraction,H3k4me2,H3k4me3,CpGme	0.879032	multiple
upstream_TSS[0,1]-upstream_TSS(5,50]|UDPyes	0.010088	upstream divergent promoter yes	1	-0.0436781	0.0638541	upstream_TSS[0,1]	upstream_TSS(5,50]	delta	0.0198608	-0.00631211	1859641	217574	upstream_TSS	G_ERV	coding_mRNA	1000	only	poisson	H3k9ac,CpG_fraction,H3k4me2,H3k4me3,CpGme	0.879032	multiple
upstream_TSS[0,1]-upstream_TSS(5,50]|PRO.seq_ratioTx	-0.0553527	PRO.seq_ratioTx	0.00233359	-0.100715	-0.00999035	upstream_TSS[0,1]	upstream_TSS(5,50]	delta	-0.040396	-0.0139918	1859641	217574	upstream_TSS	G_ERV	coding_mRNA	1000	only	poisson	H3k9ac,CpG_fraction,H3k4me2,H3k4me3,CpGme	0.879032	multiple
upstream_TSS[0,1]-upstream_TSS(5,50]|H3k4me1	-0.00975583	H3k4me1	1	-0.0378514	0.0183397	upstream_TSS[0,1]	upstream_TSS(5,50]	delta	-0.00825159	0.0113342	1859641	217574	upstream_TSS	G_ERV	coding_mRNA	1000	only	poisson	H3k9ac,CpG_fraction,H3k4me2,H3k4me3,CpGme	0.879032	multiple
upstream_TSS[0,1]-upstream_TSS(5,50]|H3k9me1	-0.00331341	H3k9me1	1	-0.0289458	0.022319	upstream_TSS[0,1]	upstream_TSS(5,50]	delta	-0.00143723	-0.00116858	1859641	217574	upstream_TSS	G_ERV	coding_mRNA	1000	only	poisson	H3k9ac,CpG_fraction,H3k4me2,H3k4me3,CpGme	0.879032	multiple
upstream_TSS[0,1]-upstream_TSS(5,50]|H3k09me3	0.00888077	H3k09me3	1	-0.0381078	0.0558694	upstream_TSS[0,1]	upstream_TSS(5,50]	delta	0.0149313	-0.0286398	1859641	217574	upstream_TSS	G_ERV	coding_mRNA	1000	only	poisson	H3k9ac,CpG_fraction,H3k4me2,H3k4me3,CpGme	0.879032	multiple
upstream_TSS[0,1]-upstream_TSS(5,50]|H3k27ac	-0.00450112	H3k27ac	1	-0.0373935	0.0283913	upstream_TSS[0,1]	upstream_TSS(5,50]	delta	0.00288621	0.0106647	1859641	217574	upstream_TSS	G_ERV	coding_mRNA	1000	only	poisson	H3k9ac,CpG_fraction,H3k4me2,H3k4me3,CpGme	0.879032	multiple
upstream_TSS[0,1]-upstream_TSS(5,50]|H3k27me3	0.00121121	H3k27me3	1	-0.0135152	0.0159376	upstream_TSS[0,1]	upstream_TSS(5,50]	delta	0.00348657	-0.013308	1859641	217574	upstream_TSS	G_ERV	coding_mRNA	1000	only	poisson	H3k9ac,CpG_fraction,H3k4me2,H3k4me3,CpGme	0.879032	multiple
upstream_TSS[0,1]-upstream_TSS(5,50]|H3k36me3	-0.024157	H3k36me3	0.999939	-0.0752244	0.0269103	upstream_TSS[0,1]	upstream_TSS(5,50]	delta	-0.026523	-0.0111948	1859641	217574	upstream_TSS	G_ERV	coding_mRNA	1000	only	poisson	H3k9ac,CpG_fraction,H3k4me2,H3k4me3,CpGme	0.879032	multiple
upstream_TSS[0,1]-upstream_TSS(5,50]|H3k79me2	-0.0156875	H3k79me2	1	-0.221666	0.190291	upstream_TSS[0,1]	upstream_TSS(5,50]	delta	-0.00200825	-0.0108634	1859641	217574	upstream_TSS	G_ERV	coding_mRNA	1000	only	poisson	H3k9ac,CpG_fraction,H3k4me2,H3k4me3,CpGme	0.879032	multiple
upstream_TSS[0,1]-upstream_TSS(5,50]|H4k20me1	0.0089964	H4k20me1	1	-0.0313126	0.0493054	upstream_TSS[0,1]	upstream_TSS(5,50]	delta	-0.0018241	0.0168012	1859641	217574	upstream_TSS	G_ERV	coding_mRNA	1000	only	poisson	H3k9ac,CpG_fraction,H3k4me2,H3k4me3,CpGme	0.879032	multiple
upstream_TSS[0,1]-upstream_TSS(5,50]|RR	0.0153316	recombination rate	0.415237	-0.00381112	0.0344742	upstream_TSS[0,1]	upstream_TSS(5,50]	delta	0.00776483	0.00712716	1859641	217574	upstream_TSS	G_ERV	coding_mRNA	1000	only	poisson	H3k9ac,CpG_fraction,H3k4me2,H3k4me3,CpGme	0.879032	multiple
upstream_TSS[0,1]-upstream_TSS(5,50]|DBS	0.00650731	DSB	1	-0.0113435	0.0243582	upstream_TSS[0,1]	upstream_TSS(5,50]	delta	0.00211613	0.00364115	1859641	217574	upstream_TSS	G_ERV	coding_mRNA	1000	only	poisson	H3k9ac,CpG_fraction,H3k4me2,H3k4me3,CpGme	0.879032	multiple
upstream_TSS[0,1]-upstream_TSS(5,50]|PRDM9	0.0107551	PRDM9	0.999818	-0.0112373	0.0327474	upstream_TSS[0,1]	upstream_TSS(5,50]	delta	0.00604902	0.000687976	1859641	217574	upstream_TSS	G_ERV	coding_mRNA	1000	only	poisson	H3k9ac,CpG_fraction,H3k4me2,H3k4me3,CpGme	0.879032	multiple
upstream_TSS[0,1]-upstream_TSS(5,50]|TRCanti	0.00757363	T-R anti	1	-0.0354976	0.0506448	upstream_TSS[0,1]	upstream_TSS(5,50]	delta	0.000940459	0.00193858	1859641	217574	upstream_TSS	G_ERV	coding_mRNA	1000	only	poisson	H3k9ac,CpG_fraction,H3k4me2,H3k4me3,CpGme	0.879032	multiple
upstream_TSS[0,1]-upstream_TSS(5,50]|TRCco	0.0154316	T-R co	1	-0.027453	0.0583161	upstream_TSS[0,1]	upstream_TSS(5,50]	delta	0.0076179	-0.00515806	1859641	217574	upstream_TSS	G_ERV	coding_mRNA	1000	only	poisson	H3k9ac,CpG_fraction,H3k4me2,H3k4me3,CpGme	0.879032	multiple
upstream_TSS[0,1]-upstream_TSS(5,50]|H2A.Z	0.0156389	H2A.Z	0.999523	-0.0153411	0.0466188	upstream_TSS[0,1]	upstream_TSS(5,50]	delta	0.0134052	-0.0363961	1859641	217574	upstream_TSS	G_ERV	coding_mRNA	1000	only	poisson	H3k9ac,CpG_fraction,H3k4me2,H3k4me3,CpGme	0.879032	multiple
upstream_TSS[0,1]-upstream_TSS(5,50]|nucleosome	0.0632712	nucleosome	1.21014e-14	0.0365058	0.0900367	upstream_TSS[0,1]	upstream_TSS(5,50]	delta	0.0421586	0.0713723	1859641	217574	upstream_TSS	G_ERV	coding_mRNA	1000	only	poisson	H3k9ac,CpG_fraction,H3k4me2,H3k4me3,CpGme	0.879032	multiple
upstream_TSS[0,1]-upstream_TSS(5,50]|gquad	-0.0150838	g-quadruplex	0.726664	-0.0362395	0.00607198	upstream_TSS[0,1]	upstream_TSS(5,50]	delta	-0.00720112	0.000955026	1859641	217574	upstream_TSS	G_ERV	coding_mRNA	1000	only	poisson	H3k9ac,CpG_fraction,H3k4me2,H3k4me3,CpGme	0.879032	multiple
upstream_TSS[0,1]-upstream_TSS(5,50]|GERP	-0.0038444	GERP	1	-0.0223586	0.0146698	upstream_TSS[0,1]	upstream_TSS(5,50]	delta	0.00708006	0.00535683	1859641	217574	upstream_TSS	G_ERV	coding_mRNA	1000	only	poisson	H3k9ac,CpG_fraction,H3k4me2,H3k4me3,CpGme	0.879032	multiple
upstream_TSS[0,1]-upstream_TSS(5,50]|GC_fraction	-0.00968576	GC_fraction	1	-0.033936	0.0145645	upstream_TSS[0,1]	upstream_TSS(5,50]	delta	-0.00545207	-0.00623146	1859641	217574	upstream_TSS	G_ERV	coding_mRNA	1000	only	poisson	H3k9ac,CpG_fraction,H3k4me2,H3k4me3,CpGme	0.879032	multiple
upstream_TSS[0,1]-upstream_TSS(5,50]|CpGI_fraction	0.0874956	CpGI_fraction	0	0.0596833	0.115308	upstream_TSS[0,1]	upstream_TSS(5,50]	delta	0.033728	-0.0542482	1859641	217574	upstream_TSS	G_ERV	coding_mRNA	1000	only	poisson	H3k9ac,CpG_fraction,H3k4me2,H3k4me3,CpGme	0.879032	multiple
upstream_TSS[0,1]-upstream_TSS(5,50]|expression	-0.00937108	expression	0.998879	-0.0273795	0.00863734	upstream_TSS[0,1]	upstream_TSS(5,50]	delta	-0.00653258	-0.00355034	1859641	217574	upstream_TSS	G_ERV	coding_mRNA	1000	only	poisson	H3k9ac,CpG_fraction,H3k4me2,H3k4me3,CpGme	0.879032	multiple
upstream_TSS[0,1]-upstream_TSS(5,50]|TATA_promoter	0.0510123	TATA box prom score	0	0.0334855	0.0685391	upstream_TSS[0,1]	upstream_TSS(5,50]	delta	0.0323475	0.0174345	1859641	217574	upstream_TSS	G_ERV	coding_mRNA	1000	only	poisson	H3k9ac,CpG_fraction,H3k4me2,H3k4me3,CpGme	0.879032	multiple
upstream_TSS[0,1]-upstream_TSS(5,50]|CpGI_promoteryes	-0.125047	CpGI_promoteryes	0	-0.1664	-0.0836942	upstream_TSS[0,1]	upstream_TSS(5,50]	delta	-0.0766226	-0.0484761	1859641	217574	upstream_TSS	G_ERV	coding_mRNA	1000	only	poisson	H3k9ac,CpG_fraction,H3k4me2,H3k4me3,CpGme	0.879032	multiple
upstream_TSS[0,1]-upstream_TSS(5,50]|CpGme	0.103425	CpG_methylation	0	0.078218	0.128632	upstream_TSS[0,1]	upstream_TSS(5,50]	delta	0.0413888	0.112452	1859641	217574	upstream_TSS	G_ERV	coding_mRNA	1000	only	poisson	H3k9ac,CpG_fraction,H3k4me2,H3k4me3,CpGme	0.879032	multiple
upstream_TSS[0,1]-upstream_TSS(5,50]|DHS	0.0369218	DHS	0.000471942	0.00874802	0.0650955	upstream_TSS[0,1]	upstream_TSS(5,50]	delta	0.00609035	-0.0327114	1859641	217574	upstream_TSS	G_ERV	coding_mRNA	1000	only	poisson	H3k9ac,CpG_fraction,H3k4me2,H3k4me3,CpGme	0.879032	multiple
upstream_TSS[0,1]-upstream_TSS(5,50]|OR	0.0193751	replication time	0.220788	-0.00288298	0.0416332	upstream_TSS[0,1]	upstream_TSS(5,50]	delta	0.0142431	0.0111793	1859641	217574	upstream_TSS	G_ERV	coding_mRNA	1000	only	poisson	H3k9ac,CpG_fraction,H3k4me2,H3k4me3,CpGme	0.879032	multiple
upstream_TSS[0,1]-upstream_TSS(5,50]|length	-0.0236933	length	0.0223424	-0.0459981	-0.00138842	upstream_TSS[0,1]	upstream_TSS(5,50]	delta	-0.017235	-0.00352718	1859641	217574	upstream_TSS	G_ERV	coding_mRNA	1000	only	poisson	H3k9ac,CpG_fraction,H3k4me2,H3k4me3,CpGme	0.879032	multiple
downstream_TSS[0,1]+mainEffect|chrchr8.9.15.16	0.0229951	maternal chromosome	0.130104	-0.00199175	0.047982	downstream_TSS[0,1]	mainEffect	sum	0.00811702	0.0148781	1859641	217574	downstream_TSS	G_ERV	coding_mRNA	1000	only	poisson	H3k9ac,CpG_fraction,H3k4me2,H3k4me3,CpGme	0.879032	multiple
upstream_TSS[0,1]+mainEffect|chrchr8.9.15.16	0.0270035	maternal chromosome	0.935686	-0.0158028	0.0698098	upstream_TSS[0,1]	mainEffect	sum	0.0121254	0.0148781	1859641	217574	upstream_TSS	G_ERV	coding_mRNA	1000	only	poisson	H3k9ac,CpG_fraction,H3k4me2,H3k4me3,CpGme	0.879032	multiple
downstream_TSS[0,1]+mainEffect|chrchr1.13.18.20	-0.00461845	non-maternal chromosome	1	-0.0281648	0.0189279	downstream_TSS[0,1]	mainEffect	sum	-0.0180235	0.0134051	1859641	217574	downstream_TSS	G_ERV	coding_mRNA	1000	only	poisson	H3k9ac,CpG_fraction,H3k4me2,H3k4me3,CpGme	0.879032	multiple
upstream_TSS[0,1]+mainEffect|chrchr1.13.18.20	0.0415026	non-maternal chromosome	0.0215681	0.00250553	0.0804998	upstream_TSS[0,1]	mainEffect	sum	0.0280976	0.0134051	1859641	217574	upstream_TSS	G_ERV	coding_mRNA	1000	only	poisson	H3k9ac,CpG_fraction,H3k4me2,H3k4me3,CpGme	0.879032	multiple
downstream_TSS[0,1]+mainEffect|GCskewTx	0.0114641	GCskewTx	0.000819038	0.00251287	0.0204154	downstream_TSS[0,1]	mainEffect	sum	0.00756368	0.00390045	1859641	217574	downstream_TSS	G_ERV	coding_mRNA	1000	only	poisson	H3k9ac,CpG_fraction,H3k4me2,H3k4me3,CpGme	0.879032	multiple
upstream_TSS[0,1]+mainEffect|GCskewTx	0.00165986	GCskewTx	1	-0.0110157	0.0143355	upstream_TSS[0,1]	mainEffect	sum	-0.00224059	0.00390045	1859641	217574	upstream_TSS	G_ERV	coding_mRNA	1000	only	poisson	H3k9ac,CpG_fraction,H3k4me2,H3k4me3,CpGme	0.879032	multiple
downstream_TSS[0,1]+mainEffect|divergent_lncRNAyes	-0.0125575	divergent_lncRNAyes	0.968786	-0.0333603	0.00824518	downstream_TSS[0,1]	mainEffect	sum	-0.00508214	-0.00747539	1859641	217574	downstream_TSS	G_ERV	coding_mRNA	1000	only	poisson	H3k9ac,CpG_fraction,H3k4me2,H3k4me3,CpGme	0.879032	multiple
upstream_TSS[0,1]+mainEffect|divergent_lncRNAyes	-0.039273	divergent_lncRNAyes	0.745248	-0.0947843	0.0162383	upstream_TSS[0,1]	mainEffect	sum	-0.0317977	-0.00747539	1859641	217574	upstream_TSS	G_ERV	coding_mRNA	1000	only	poisson	H3k9ac,CpG_fraction,H3k4me2,H3k4me3,CpGme	0.879032	multiple
downstream_TSS[0,1]+mainEffect|TSGyes	0.0248362	TSGyes	1	-0.0433893	0.0930617	downstream_TSS[0,1]	mainEffect	sum	0.0401196	-0.0152834	1859641	217574	downstream_TSS	G_ERV	coding_mRNA	1000	only	poisson	H3k9ac,CpG_fraction,H3k4me2,H3k4me3,CpGme	0.879032	multiple
upstream_TSS[0,1]+mainEffect|TSGyes	-0.0810875	TSGyes	0.991482	-0.224563	0.062388	upstream_TSS[0,1]	mainEffect	sum	-0.0658041	-0.0152834	1859641	217574	upstream_TSS	G_ERV	coding_mRNA	1000	only	poisson	H3k9ac,CpG_fraction,H3k4me2,H3k4me3,CpGme	0.879032	multiple
downstream_TSS[0,1]+mainEffect|OGyes	-0.020343	ONCOGENEyes	1	-0.0919861	0.0513001	downstream_TSS[0,1]	mainEffect	sum	-0.0320674	0.0117244	1859641	217574	downstream_TSS	G_ERV	coding_mRNA	1000	only	poisson	H3k9ac,CpG_fraction,H3k4me2,H3k4me3,CpGme	0.879032	multiple
upstream_TSS[0,1]+mainEffect|OGyes	0.0454726	ONCOGENEyes	1	-0.0876758	0.178621	upstream_TSS[0,1]	mainEffect	sum	0.0337482	0.0117244	1859641	217574	upstream_TSS	G_ERV	coding_mRNA	1000	only	poisson	H3k9ac,CpG_fraction,H3k4me2,H3k4me3,CpGme	0.879032	multiple
downstream_TSS[0,1]+mainEffect|essentialyes	-0.0330592	essentialyes	0.0456946	-0.0659018	-0.00021661	downstream_TSS[0,1]	mainEffect	sum	-0.0181048	-0.0149544	1859641	217574	downstream_TSS	G_ERV	coding_mRNA	1000	only	poisson	H3k9ac,CpG_fraction,H3k4me2,H3k4me3,CpGme	0.879032	multiple
upstream_TSS[0,1]+mainEffect|essentialyes	-0.0410539	essentialyes	0.960059	-0.108095	0.0259868	upstream_TSS[0,1]	mainEffect	sum	-0.0260996	-0.0149544	1859641	217574	upstream_TSS	G_ERV	coding_mRNA	1000	only	poisson	H3k9ac,CpG_fraction,H3k4me2,H3k4me3,CpGme	0.879032	multiple
downstream_TSS[0,1]+mainEffect|DDPyes	0.0249768	downstream divergent promoter yes	0.0717719	-0.000735895	0.0506896	downstream_TSS[0,1]	mainEffect	sum	0.0257648	-0.000787982	1859641	217574	downstream_TSS	G_ERV	coding_mRNA	1000	only	poisson	H3k9ac,CpG_fraction,H3k4me2,H3k4me3,CpGme	0.879032	multiple
upstream_TSS[0,1]+mainEffect|DDPyes	-0.0176106	downstream divergent promoter yes	1	-0.0704559	0.0352348	upstream_TSS[0,1]	mainEffect	sum	-0.0168226	-0.000787982	1859641	217574	upstream_TSS	G_ERV	coding_mRNA	1000	only	poisson	H3k9ac,CpG_fraction,H3k4me2,H3k4me3,CpGme	0.879032	multiple
downstream_TSS[0,1]+mainEffect|UDPyes	-0.0385502	upstream divergent promoter yes	6.23137e-07	-0.0618982	-0.0152022	downstream_TSS[0,1]	mainEffect	sum	-0.0322381	-0.00631211	1859641	217574	downstream_TSS	G_ERV	coding_mRNA	1000	only	poisson	H3k9ac,CpG_fraction,H3k4me2,H3k4me3,CpGme	0.879032	multiple
upstream_TSS[0,1]+mainEffect|UDPyes	0.0135487	upstream divergent promoter yes	1	-0.0317478	0.0588452	upstream_TSS[0,1]	mainEffect	sum	0.0198608	-0.00631211	1859641	217574	upstream_TSS	G_ERV	coding_mRNA	1000	only	poisson	H3k9ac,CpG_fraction,H3k4me2,H3k4me3,CpGme	0.879032	multiple
downstream_TSS[0,1]+mainEffect|PRO.seq_ratioTx	-0.00170714	PRO.seq_ratioTx	1	-0.0133384	0.00992416	downstream_TSS[0,1]	mainEffect	sum	0.0122847	-0.0139918	1859641	217574	downstream_TSS	G_ERV	coding_mRNA	1000	only	poisson	H3k9ac,CpG_fraction,H3k4me2,H3k4me3,CpGme	0.879032	multiple
upstream_TSS[0,1]+mainEffect|PRO.seq_ratioTx	-0.0543878	PRO.seq_ratioTx	3.03323e-05	-0.0915632	-0.0172123	upstream_TSS[0,1]	mainEffect	sum	-0.040396	-0.0139918	1859641	217574	upstream_TSS	G_ERV	coding_mRNA	1000	only	poisson	H3k9ac,CpG_fraction,H3k4me2,H3k4me3,CpGme	0.879032	multiple
downstream_TSS[0,1]+mainEffect|H3k4me1	0.0108018	H3k4me1	0.210097	-0.00153893	0.0231425	downstream_TSS[0,1]	mainEffect	sum	-0.000532455	0.0113342	1859641	217574	downstream_TSS	G_ERV	coding_mRNA	1000	only	poisson	H3k9ac,CpG_fraction,H3k4me2,H3k4me3,CpGme	0.879032	multiple
upstream_TSS[0,1]+mainEffect|H3k4me1	0.00308262	H3k4me1	1	-0.0172936	0.0234588	upstream_TSS[0,1]	mainEffect	sum	-0.00825159	0.0113342	1859641	217574	upstream_TSS	G_ERV	coding_mRNA	1000	only	poisson	H3k9ac,CpG_fraction,H3k4me2,H3k4me3,CpGme	0.879032	multiple
downstream_TSS[0,1]+mainEffect|H3k9me1	-0.00218185	H3k9me1	1	-0.0163074	0.0119437	downstream_TSS[0,1]	mainEffect	sum	-0.00101328	-0.00116858	1859641	217574	downstream_TSS	G_ERV	coding_mRNA	1000	only	poisson	H3k9ac,CpG_fraction,H3k4me2,H3k4me3,CpGme	0.879032	multiple
upstream_TSS[0,1]+mainEffect|H3k9me1	-0.00260581	H3k9me1	1	-0.0245641	0.0193525	upstream_TSS[0,1]	mainEffect	sum	-0.00143723	-0.00116858	1859641	217574	upstream_TSS	G_ERV	coding_mRNA	1000	only	poisson	H3k9ac,CpG_fraction,H3k4me2,H3k4me3,CpGme	0.879032	multiple
downstream_TSS[0,1]+mainEffect|H3k09me3	-0.0518353	H3k09me3	1.31006e-14	-0.0737266	-0.0299441	downstream_TSS[0,1]	mainEffect	sum	-0.0231956	-0.0286398	1859641	217574	downstream_TSS	G_ERV	coding_mRNA	1000	only	poisson	H3k9ac,CpG_fraction,H3k4me2,H3k4me3,CpGme	0.879032	multiple
upstream_TSS[0,1]+mainEffect|H3k09me3	-0.0137085	H3k09me3	1	-0.0574352	0.0300182	upstream_TSS[0,1]	mainEffect	sum	0.0149313	-0.0286398	1859641	217574	upstream_TSS	G_ERV	coding_mRNA	1000	only	poisson	H3k9ac,CpG_fraction,H3k4me2,H3k4me3,CpGme	0.879032	multiple
downstream_TSS[0,1]+mainEffect|H3k27ac	0.0093228	H3k27ac	8.93379e-10	0.00449535	0.0141503	downstream_TSS[0,1]	mainEffect	sum	-0.00134185	0.0106647	1859641	217574	downstream_TSS	G_ERV	coding_mRNA	1000	only	poisson	H3k9ac,CpG_fraction,H3k4me2,H3k4me3,CpGme	0.879032	multiple
upstream_TSS[0,1]+mainEffect|H3k27ac	0.0135509	H3k27ac	0.220892	-0.00201818	0.0291199	upstream_TSS[0,1]	mainEffect	sum	0.00288621	0.0106647	1859641	217574	upstream_TSS	G_ERV	coding_mRNA	1000	only	poisson	H3k9ac,CpG_fraction,H3k4me2,H3k4me3,CpGme	0.879032	multiple
downstream_TSS[0,1]+mainEffect|H3k27me3	-0.00610717	H3k27me3	0.000263698	-0.0106377	-0.00157667	downstream_TSS[0,1]	mainEffect	sum	0.00720083	-0.013308	1859641	217574	downstream_TSS	G_ERV	coding_mRNA	1000	only	poisson	H3k9ac,CpG_fraction,H3k4me2,H3k4me3,CpGme	0.879032	multiple
upstream_TSS[0,1]+mainEffect|H3k27me3	-0.00982143	H3k27me3	0.00405823	-0.0181218	-0.0015211	upstream_TSS[0,1]	mainEffect	sum	0.00348657	-0.013308	1859641	217574	upstream_TSS	G_ERV	coding_mRNA	1000	only	poisson	H3k9ac,CpG_fraction,H3k4me2,H3k4me3,CpGme	0.879032	multiple
downstream_TSS[0,1]+mainEffect|H3k36me3	0.0160593	H3k36me3	0.999984	-0.019186	0.0513047	downstream_TSS[0,1]	mainEffect	sum	0.0272542	-0.0111948	1859641	217574	downstream_TSS	G_ERV	coding_mRNA	1000	only	poisson	H3k9ac,CpG_fraction,H3k4me2,H3k4me3,CpGme	0.879032	multiple
upstream_TSS[0,1]+mainEffect|H3k36me3	-0.0377178	H3k36me3	0.170906	-0.0798356	0.00439999	upstream_TSS[0,1]	mainEffect	sum	-0.026523	-0.0111948	1859641	217574	upstream_TSS	G_ERV	coding_mRNA	1000	only	poisson	H3k9ac,CpG_fraction,H3k4me2,H3k4me3,CpGme	0.879032	multiple
downstream_TSS[0,1]+mainEffect|H3k79me2	-0.0129206	H3k79me2	0.000603514	-0.0228594	-0.00298183	downstream_TSS[0,1]	mainEffect	sum	-0.00205726	-0.0108634	1859641	217574	downstream_TSS	G_ERV	coding_mRNA	1000	only	poisson	H3k9ac,CpG_fraction,H3k4me2,H3k4me3,CpGme	0.879032	multiple
upstream_TSS[0,1]+mainEffect|H3k79me2	-0.0128716	H3k79me2	1	-0.0581473	0.0324041	upstream_TSS[0,1]	mainEffect	sum	-0.00200825	-0.0108634	1859641	217574	upstream_TSS	G_ERV	coding_mRNA	1000	only	poisson	H3k9ac,CpG_fraction,H3k4me2,H3k4me3,CpGme	0.879032	multiple
downstream_TSS[0,1]+mainEffect|H4k20me1	0.030116	H4k20me1	4.91687e-11	0.0154127	0.0448193	downstream_TSS[0,1]	mainEffect	sum	0.0133148	0.0168012	1859641	217574	downstream_TSS	G_ERV	coding_mRNA	1000	only	poisson	H3k9ac,CpG_fraction,H3k4me2,H3k4me3,CpGme	0.879032	multiple
upstream_TSS[0,1]+mainEffect|H4k20me1	0.0149771	H4k20me1	0.999983	-0.0178559	0.0478101	upstream_TSS[0,1]	mainEffect	sum	-0.0018241	0.0168012	1859641	217574	upstream_TSS	G_ERV	coding_mRNA	1000	only	poisson	H3k9ac,CpG_fraction,H3k4me2,H3k4me3,CpGme	0.879032	multiple
downstream_TSS[0,1]+mainEffect|RR	0.0174265	recombination rate	0.000317587	0.00436634	0.0304866	downstream_TSS[0,1]	mainEffect	sum	0.0102993	0.00712716	1859641	217574	downstream_TSS	G_ERV	coding_mRNA	1000	only	poisson	H3k9ac,CpG_fraction,H3k4me2,H3k4me3,CpGme	0.879032	multiple
upstream_TSS[0,1]+mainEffect|RR	0.014892	recombination rate	0.304822	-0.00290426	0.0326882	upstream_TSS[0,1]	mainEffect	sum	0.00776483	0.00712716	1859641	217574	upstream_TSS	G_ERV	coding_mRNA	1000	only	poisson	H3k9ac,CpG_fraction,H3k4me2,H3k4me3,CpGme	0.879032	multiple
downstream_TSS[0,1]+mainEffect|DBS	0.0084703	DSB	3.3004e-05	0.00279312	0.0141475	downstream_TSS[0,1]	mainEffect	sum	0.00482916	0.00364115	1859641	217574	downstream_TSS	G_ERV	coding_mRNA	1000	only	poisson	H3k9ac,CpG_fraction,H3k4me2,H3k4me3,CpGme	0.879032	multiple
upstream_TSS[0,1]+mainEffect|DBS	0.00575728	DSB	0.999417	-0.00556613	0.0170807	upstream_TSS[0,1]	mainEffect	sum	0.00211613	0.00364115	1859641	217574	upstream_TSS	G_ERV	coding_mRNA	1000	only	poisson	H3k9ac,CpG_fraction,H3k4me2,H3k4me3,CpGme	0.879032	multiple
downstream_TSS[0,1]+mainEffect|PRDM9	0.000398359	PRDM9	1	-0.0116121	0.0124088	downstream_TSS[0,1]	mainEffect	sum	-0.000289617	0.000687976	1859641	217574	downstream_TSS	G_ERV	coding_mRNA	1000	only	poisson	H3k9ac,CpG_fraction,H3k4me2,H3k4me3,CpGme	0.879032	multiple
upstream_TSS[0,1]+mainEffect|PRDM9	0.006737	PRDM9	1	-0.0140413	0.0275153	upstream_TSS[0,1]	mainEffect	sum	0.00604902	0.000687976	1859641	217574	upstream_TSS	G_ERV	coding_mRNA	1000	only	poisson	H3k9ac,CpG_fraction,H3k4me2,H3k4me3,CpGme	0.879032	multiple
downstream_TSS[0,1]+mainEffect|TRCanti	0.00935609	T-R anti	1	-0.0131365	0.0318486	downstream_TSS[0,1]	mainEffect	sum	0.00741751	0.00193858	1859641	217574	downstream_TSS	G_ERV	coding_mRNA	1000	only	poisson	H3k9ac,CpG_fraction,H3k4me2,H3k4me3,CpGme	0.879032	multiple
upstream_TSS[0,1]+mainEffect|TRCanti	0.00287903	T-R anti	1	-0.0351443	0.0409024	upstream_TSS[0,1]	mainEffect	sum	0.000940459	0.00193858	1859641	217574	upstream_TSS	G_ERV	coding_mRNA	1000	only	poisson	H3k9ac,CpG_fraction,H3k4me2,H3k4me3,CpGme	0.879032	multiple
downstream_TSS[0,1]+mainEffect|TRCco	-0.00348999	T-R co	1	-0.0258172	0.0188372	downstream_TSS[0,1]	mainEffect	sum	0.00166807	-0.00515806	1859641	217574	downstream_TSS	G_ERV	coding_mRNA	1000	only	poisson	H3k9ac,CpG_fraction,H3k4me2,H3k4me3,CpGme	0.879032	multiple
upstream_TSS[0,1]+mainEffect|TRCco	0.00245984	T-R co	1	-0.0353402	0.0402599	upstream_TSS[0,1]	mainEffect	sum	0.0076179	-0.00515806	1859641	217574	upstream_TSS	G_ERV	coding_mRNA	1000	only	poisson	H3k9ac,CpG_fraction,H3k4me2,H3k4me3,CpGme	0.879032	multiple
downstream_TSS[0,1]+mainEffect|H2A.Z	-0.0162049	H2A.Z	0	-0.0221561	-0.0102537	downstream_TSS[0,1]	mainEffect	sum	0.0201913	-0.0363961	1859641	217574	downstream_TSS	G_ERV	coding_mRNA	1000	only	poisson	H3k9ac,CpG_fraction,H3k4me2,H3k4me3,CpGme	0.879032	multiple
upstream_TSS[0,1]+mainEffect|H2A.Z	-0.0229909	H2A.Z	1.15542e-07	-0.0363394	-0.00964246	upstream_TSS[0,1]	mainEffect	sum	0.0134052	-0.0363961	1859641	217574	upstream_TSS	G_ERV	coding_mRNA	1000	only	poisson	H3k9ac,CpG_fraction,H3k4me2,H3k4me3,CpGme	0.879032	multiple
downstream_TSS[0,1]+mainEffect|nucleosome	0.0798116	nucleosome	0	0.0632996	0.0963236	downstream_TSS[0,1]	mainEffect	sum	0.00843935	0.0713723	1859641	217574	downstream_TSS	G_ERV	coding_mRNA	1000	only	poisson	H3k9ac,CpG_fraction,H3k4me2,H3k4me3,CpGme	0.879032	multiple
upstream_TSS[0,1]+mainEffect|nucleosome	0.113531	nucleosome	0	0.0900697	0.136992	upstream_TSS[0,1]	mainEffect	sum	0.0421586	0.0713723	1859641	217574	upstream_TSS	G_ERV	coding_mRNA	1000	only	poisson	H3k9ac,CpG_fraction,H3k4me2,H3k4me3,CpGme	0.879032	multiple
downstream_TSS[0,1]+mainEffect|gquad	4.1162e-05	g-quadruplex	1	-0.00569938	0.0057817	downstream_TSS[0,1]	mainEffect	sum	-0.000913864	0.000955026	1859641	217574	downstream_TSS	G_ERV	coding_mRNA	1000	only	poisson	H3k9ac,CpG_fraction,H3k4me2,H3k4me3,CpGme	0.879032	multiple
upstream_TSS[0,1]+mainEffect|gquad	-0.00624609	g-quadruplex	0.998611	-0.0181553	0.00566313	upstream_TSS[0,1]	mainEffect	sum	-0.00720112	0.000955026	1859641	217574	upstream_TSS	G_ERV	coding_mRNA	1000	only	poisson	H3k9ac,CpG_fraction,H3k4me2,H3k4me3,CpGme	0.879032	multiple
downstream_TSS[0,1]+mainEffect|GERP	-0.00841306	GERP	2.33805e-05	-0.0140763	-0.00274981	downstream_TSS[0,1]	mainEffect	sum	-0.0137699	0.00535683	1859641	217574	downstream_TSS	G_ERV	coding_mRNA	1000	only	poisson	H3k9ac,CpG_fraction,H3k4me2,H3k4me3,CpGme	0.879032	multiple
upstream_TSS[0,1]+mainEffect|GERP	0.0124369	GERP	0.413305	-0.00308121	0.027955	upstream_TSS[0,1]	mainEffect	sum	0.00708006	0.00535683	1859641	217574	upstream_TSS	G_ERV	coding_mRNA	1000	only	poisson	H3k9ac,CpG_fraction,H3k4me2,H3k4me3,CpGme	0.879032	multiple
downstream_TSS[0,1]+mainEffect|GC_fraction	-0.0141849	GC_fraction	0.117711	-0.0294472	0.00107727	downstream_TSS[0,1]	mainEffect	sum	-0.00795348	-0.00623146	1859641	217574	downstream_TSS	G_ERV	coding_mRNA	1000	only	poisson	H3k9ac,CpG_fraction,H3k4me2,H3k4me3,CpGme	0.879032	multiple
upstream_TSS[0,1]+mainEffect|GC_fraction	-0.0116835	GC_fraction	0.964107	-0.0308812	0.00751413	upstream_TSS[0,1]	mainEffect	sum	-0.00545207	-0.00623146	1859641	217574	upstream_TSS	G_ERV	coding_mRNA	1000	only	poisson	H3k9ac,CpG_fraction,H3k4me2,H3k4me3,CpGme	0.879032	multiple
downstream_TSS[0,1]+mainEffect|CpGI_fraction	-0.0174303	CpGI_fraction	1.9984e-15	-0.0246841	-0.0101765	downstream_TSS[0,1]	mainEffect	sum	0.0368179	-0.0542482	1859641	217574	downstream_TSS	G_ERV	coding_mRNA	1000	only	poisson	H3k9ac,CpG_fraction,H3k4me2,H3k4me3,CpGme	0.879032	multiple
upstream_TSS[0,1]+mainEffect|CpGI_fraction	-0.0205203	CpGI_fraction	1.77115e-05	-0.0342889	-0.00675165	upstream_TSS[0,1]	mainEffect	sum	0.033728	-0.0542482	1859641	217574	upstream_TSS	G_ERV	coding_mRNA	1000	only	poisson	H3k9ac,CpG_fraction,H3k4me2,H3k4me3,CpGme	0.879032	multiple
downstream_TSS[0,1]+mainEffect|expression	-0.00114594	expression	1	-0.00964069	0.00734881	downstream_TSS[0,1]	mainEffect	sum	0.0024044	-0.00355034	1859641	217574	downstream_TSS	G_ERV	coding_mRNA	1000	only	poisson	H3k9ac,CpG_fraction,H3k4me2,H3k4me3,CpGme	0.879032	multiple
upstream_TSS[0,1]+mainEffect|expression	-0.0100829	expression	0.952814	-0.0263829	0.00621707	upstream_TSS[0,1]	mainEffect	sum	-0.00653258	-0.00355034	1859641	217574	upstream_TSS	G_ERV	coding_mRNA	1000	only	poisson	H3k9ac,CpG_fraction,H3k4me2,H3k4me3,CpGme	0.879032	multiple
downstream_TSS[0,1]+mainEffect|TATA_promoter	0.0241823	TATA box prom score	1.11022e-16	0.014707	0.0336576	downstream_TSS[0,1]	mainEffect	sum	0.00674777	0.0174345	1859641	217574	downstream_TSS	G_ERV	coding_mRNA	1000	only	poisson	H3k9ac,CpG_fraction,H3k4me2,H3k4me3,CpGme	0.879032	multiple
upstream_TSS[0,1]+mainEffect|TATA_promoter	0.049782	TATA box prom score	0	0.0339436	0.0656205	upstream_TSS[0,1]	mainEffect	sum	0.0323475	0.0174345	1859641	217574	upstream_TSS	G_ERV	coding_mRNA	1000	only	poisson	H3k9ac,CpG_fraction,H3k4me2,H3k4me3,CpGme	0.879032	multiple
downstream_TSS[0,1]+mainEffect|CpGI_promoteryes	-0.0706951	CpGI_promoteryes	0	-0.0961821	-0.0452081	downstream_TSS[0,1]	mainEffect	sum	-0.022219	-0.0484761	1859641	217574	downstream_TSS	G_ERV	coding_mRNA	1000	only	poisson	H3k9ac,CpG_fraction,H3k4me2,H3k4me3,CpGme	0.879032	multiple
upstream_TSS[0,1]+mainEffect|CpGI_promoteryes	-0.125099	CpGI_promoteryes	0	-0.162862	-0.0873352	upstream_TSS[0,1]	mainEffect	sum	-0.0766226	-0.0484761	1859641	217574	upstream_TSS	G_ERV	coding_mRNA	1000	only	poisson	H3k9ac,CpG_fraction,H3k4me2,H3k4me3,CpGme	0.879032	multiple
downstream_TSS[0,1]+mainEffect|CpGme	0.191678	CpG_methylation	0	0.178459	0.204898	downstream_TSS[0,1]	mainEffect	sum	0.0792264	0.112452	1859641	217574	downstream_TSS	G_ERV	coding_mRNA	1000	only	poisson	H3k9ac,CpG_fraction,H3k4me2,H3k4me3,CpGme	0.879032	multiple
upstream_TSS[0,1]+mainEffect|CpGme	0.153841	CpG_methylation	0	0.134066	0.173616	upstream_TSS[0,1]	mainEffect	sum	0.0413888	0.112452	1859641	217574	upstream_TSS	G_ERV	coding_mRNA	1000	only	poisson	H3k9ac,CpG_fraction,H3k4me2,H3k4me3,CpGme	0.879032	multiple
downstream_TSS[0,1]+mainEffect|DHS	-0.00115976	DHS	1	-0.0066361	0.00431657	downstream_TSS[0,1]	mainEffect	sum	0.0315517	-0.0327114	1859641	217574	downstream_TSS	G_ERV	coding_mRNA	1000	only	poisson	H3k9ac,CpG_fraction,H3k4me2,H3k4me3,CpGme	0.879032	multiple
upstream_TSS[0,1]+mainEffect|DHS	-0.0266211	DHS	8.83182e-13	-0.0387551	-0.014487	upstream_TSS[0,1]	mainEffect	sum	0.00609035	-0.0327114	1859641	217574	upstream_TSS	G_ERV	coding_mRNA	1000	only	poisson	H3k9ac,CpG_fraction,H3k4me2,H3k4me3,CpGme	0.879032	multiple
downstream_TSS[0,1]+mainEffect|OR	0.00655984	replication time	0.99617	-0.00545923	0.0185789	downstream_TSS[0,1]	mainEffect	sum	-0.00461942	0.0111793	1859641	217574	downstream_TSS	G_ERV	coding_mRNA	1000	only	poisson	H3k9ac,CpG_fraction,H3k4me2,H3k4me3,CpGme	0.879032	multiple
upstream_TSS[0,1]+mainEffect|OR	0.0254223	replication time	0.000896842	0.00543637	0.0454083	upstream_TSS[0,1]	mainEffect	sum	0.0142431	0.0111793	1859641	217574	upstream_TSS	G_ERV	coding_mRNA	1000	only	poisson	H3k9ac,CpG_fraction,H3k4me2,H3k4me3,CpGme	0.879032	multiple
downstream_TSS[0,1]+mainEffect|length	0.00422961	length	1	-0.00819023	0.0166494	downstream_TSS[0,1]	mainEffect	sum	0.00775678	-0.00352718	1859641	217574	downstream_TSS	G_ERV	coding_mRNA	1000	only	poisson	H3k9ac,CpG_fraction,H3k4me2,H3k4me3,CpGme	0.879032	multiple
upstream_TSS[0,1]+mainEffect|length	-0.0207622	length	0.0608938	-0.0418451	0.000320729	upstream_TSS[0,1]	mainEffect	sum	-0.017235	-0.00352718	1859641	217574	upstream_TSS	G_ERV	coding_mRNA	1000	only	poisson	H3k9ac,CpG_fraction,H3k4me2,H3k4me3,CpGme	0.879032	multiple
downstream_TSS[0,1]-downstream_TSS(5,50]|chrchr8.9.15.16	0.0177753	maternal chromosome	0.577065	-0.00579914	0.0413497	downstream_TSS[0,1]	downstream_TSS(5,50]	delta	0.0154856	0.011122	2172604	217574	downstream_TSS	UKBB	coding_mRNA	1000	only	poisson	CpG_fraction,H3k9ac,H3k4me2,H3k4me3,CpGI_fraction	0.684512	multiple
downstream_TSS[0,1]-downstream_TSS(5,50]|chrchr1.13.18.20	-0.00419152	non-maternal chromosome	1	-0.0265724	0.0181893	downstream_TSS[0,1]	downstream_TSS(5,50]	delta	-0.0162587	0.0137951	2172604	217574	downstream_TSS	UKBB	coding_mRNA	1000	only	poisson	CpG_fraction,H3k9ac,H3k4me2,H3k4me3,CpGI_fraction	0.684512	multiple
downstream_TSS[0,1]-downstream_TSS(5,50]|GCskewTx	0.00120678	GCskewTx	1	-0.00730345	0.00971701	downstream_TSS[0,1]	downstream_TSS(5,50]	delta	0.00456054	-0.00137628	2172604	217574	downstream_TSS	UKBB	coding_mRNA	1000	only	poisson	CpG_fraction,H3k9ac,H3k4me2,H3k4me3,CpGI_fraction	0.684512	multiple
downstream_TSS[0,1]-downstream_TSS(5,50]|divergent_lncRNAyes	-0.00829002	divergent_lncRNAyes	0.999999	-0.0278471	0.0112671	downstream_TSS[0,1]	downstream_TSS(5,50]	delta	-0.0131567	0.00763162	2172604	217574	downstream_TSS	UKBB	coding_mRNA	1000	only	poisson	CpG_fraction,H3k9ac,H3k4me2,H3k4me3,CpGI_fraction	0.684512	multiple
downstream_TSS[0,1]-downstream_TSS(5,50]|TSGyes	-0.0120922	TSGyes	1	-0.0760914	0.051907	downstream_TSS[0,1]	downstream_TSS(5,50]	delta	0.0114203	-0.0143762	2172604	217574	downstream_TSS	UKBB	coding_mRNA	1000	only	poisson	CpG_fraction,H3k9ac,H3k4me2,H3k4me3,CpGI_fraction	0.684512	multiple
downstream_TSS[0,1]-downstream_TSS(5,50]|OGyes	0.0293317	ONCOGENEyes	0.999983	-0.0349689	0.0936324	downstream_TSS[0,1]	downstream_TSS(5,50]	delta	-0.00277392	0.0360839	2172604	217574	downstream_TSS	UKBB	coding_mRNA	1000	only	poisson	CpG_fraction,H3k9ac,H3k4me2,H3k4me3,CpGI_fraction	0.684512	multiple
downstream_TSS[0,1]-downstream_TSS(5,50]|essentialyes	-0.00428426	essentialyes	1	-0.0356753	0.0271068	downstream_TSS[0,1]	downstream_TSS(5,50]	delta	-0.000628392	-0.0124855	2172604	217574	downstream_TSS	UKBB	coding_mRNA	1000	only	poisson	CpG_fraction,H3k9ac,H3k4me2,H3k4me3,CpGI_fraction	0.684512	multiple
downstream_TSS[0,1]-downstream_TSS(5,50]|DDPyes	0.0247094	downstream divergent promoter yes	0.0418228	0.000318395	0.0491003	downstream_TSS[0,1]	downstream_TSS(5,50]	delta	0.0193202	0.00417082	2172604	217574	downstream_TSS	UKBB	coding_mRNA	1000	only	poisson	CpG_fraction,H3k9ac,H3k4me2,H3k4me3,CpGI_fraction	0.684512	multiple
downstream_TSS[0,1]-downstream_TSS(5,50]|UDPyes	-0.0229986	upstream divergent promoter yes	0.0312349	-0.0452211	-0.000776006	downstream_TSS[0,1]	downstream_TSS(5,50]	delta	-0.0129516	-0.0108399	2172604	217574	downstream_TSS	UKBB	coding_mRNA	1000	only	poisson	CpG_fraction,H3k9ac,H3k4me2,H3k4me3,CpGI_fraction	0.684512	multiple
downstream_TSS[0,1]-downstream_TSS(5,50]|PRO.seq_ratioTx	0.00900759	PRO.seq_ratioTx	0.327328	-0.00187458	0.0198898	downstream_TSS[0,1]	downstream_TSS(5,50]	delta	0.0202084	-0.0111141	2172604	217574	downstream_TSS	UKBB	coding_mRNA	1000	only	poisson	CpG_fraction,H3k9ac,H3k4me2,H3k4me3,CpGI_fraction	0.684512	multiple
downstream_TSS[0,1]-downstream_TSS(5,50]|H3k4me1	-0.0166354	H3k4me1	0.000120749	-0.0285716	-0.00469922	downstream_TSS[0,1]	downstream_TSS(5,50]	delta	-0.00653583	0.00749911	2172604	217574	downstream_TSS	UKBB	coding_mRNA	1000	only	poisson	CpG_fraction,H3k9ac,H3k4me2,H3k4me3,CpGI_fraction	0.684512	multiple
downstream_TSS[0,1]-downstream_TSS(5,50]|H3k9me1	-0.0107401	H3k9me1	0.402587	-0.0241052	0.00262506	downstream_TSS[0,1]	downstream_TSS(5,50]	delta	-0.00630263	-0.00529625	2172604	217574	downstream_TSS	UKBB	coding_mRNA	1000	only	poisson	CpG_fraction,H3k9ac,H3k4me2,H3k4me3,CpGI_fraction	0.684512	multiple
downstream_TSS[0,1]-downstream_TSS(5,50]|H3k09me3	-0.0407699	H3k09me3	4.51571e-08	-0.0639082	-0.0176316	downstream_TSS[0,1]	downstream_TSS(5,50]	delta	-0.028529	-0.0224405	2172604	217574	downstream_TSS	UKBB	coding_mRNA	1000	only	poisson	CpG_fraction,H3k9ac,H3k4me2,H3k4me3,CpGI_fraction	0.684512	multiple
downstream_TSS[0,1]-downstream_TSS(5,50]|H3k27ac	0.00441095	H3k27ac	0.626061	-0.00154564	0.0103675	downstream_TSS[0,1]	downstream_TSS(5,50]	delta	-0.00579582	0.0103338	2172604	217574	downstream_TSS	UKBB	coding_mRNA	1000	only	poisson	CpG_fraction,H3k9ac,H3k4me2,H3k4me3,CpGI_fraction	0.684512	multiple
downstream_TSS[0,1]-downstream_TSS(5,50]|H3k27me3	0.0173786	H3k27me3	0	0.0123527	0.0224045	downstream_TSS[0,1]	downstream_TSS(5,50]	delta	0.00616473	-0.0178786	2172604	217574	downstream_TSS	UKBB	coding_mRNA	1000	only	poisson	CpG_fraction,H3k9ac,H3k4me2,H3k4me3,CpGI_fraction	0.684512	multiple
downstream_TSS[0,1]-downstream_TSS(5,50]|H3k36me3	0.0138096	H3k36me3	0.999998	-0.0183745	0.0459938	downstream_TSS[0,1]	downstream_TSS(5,50]	delta	0.0180238	-0.0141318	2172604	217574	downstream_TSS	UKBB	coding_mRNA	1000	only	poisson	CpG_fraction,H3k9ac,H3k4me2,H3k4me3,CpGI_fraction	0.684512	multiple
downstream_TSS[0,1]-downstream_TSS(5,50]|H3k79me2	0.00926978	H3k79me2	0.107768	-0.000636482	0.019176	downstream_TSS[0,1]	downstream_TSS(5,50]	delta	-0.00693658	-0.00152311	2172604	217574	downstream_TSS	UKBB	coding_mRNA	1000	only	poisson	CpG_fraction,H3k9ac,H3k4me2,H3k4me3,CpGI_fraction	0.684512	multiple
downstream_TSS[0,1]-downstream_TSS(5,50]|H4k20me1	-0.00486967	H4k20me1	1	-0.0188859	0.00914657	downstream_TSS[0,1]	downstream_TSS(5,50]	delta	-0.000588308	0.00628696	2172604	217574	downstream_TSS	UKBB	coding_mRNA	1000	only	poisson	CpG_fraction,H3k9ac,H3k4me2,H3k4me3,CpGI_fraction	0.684512	multiple
downstream_TSS[0,1]-downstream_TSS(5,50]|RR	0.0125017	recombination rate	0.0403758	0.000197956	0.0248055	downstream_TSS[0,1]	downstream_TSS(5,50]	delta	0.00570862	0.00508731	2172604	217574	downstream_TSS	UKBB	coding_mRNA	1000	only	poisson	CpG_fraction,H3k9ac,H3k4me2,H3k4me3,CpGI_fraction	0.684512	multiple
downstream_TSS[0,1]-downstream_TSS(5,50]|DBS	-0.00170564	DSB	1	-0.00834619	0.0049349	downstream_TSS[0,1]	downstream_TSS(5,50]	delta	0.000725466	-0.00272156	2172604	217574	downstream_TSS	UKBB	coding_mRNA	1000	only	poisson	CpG_fraction,H3k9ac,H3k4me2,H3k4me3,CpGI_fraction	0.684512	multiple
downstream_TSS[0,1]-downstream_TSS(5,50]|PRDM9	0.00386561	PRDM9	1	-0.00701408	0.0147453	downstream_TSS[0,1]	downstream_TSS(5,50]	delta	0.00163045	0.00165174	2172604	217574	downstream_TSS	UKBB	coding_mRNA	1000	only	poisson	CpG_fraction,H3k9ac,H3k4me2,H3k4me3,CpGI_fraction	0.684512	multiple
downstream_TSS[0,1]-downstream_TSS(5,50]|TRCanti	9.13782e-05	T-R anti	1	-0.0213167	0.0214995	downstream_TSS[0,1]	downstream_TSS(5,50]	delta	-0.0018041	0.000813782	2172604	217574	downstream_TSS	UKBB	coding_mRNA	1000	only	poisson	CpG_fraction,H3k9ac,H3k4me2,H3k4me3,CpGI_fraction	0.684512	multiple
downstream_TSS[0,1]-downstream_TSS(5,50]|TRCco	-0.000142663	T-R co	1	-0.021279	0.0209937	downstream_TSS[0,1]	downstream_TSS(5,50]	delta	-0.00121123	-0.00612015	2172604	217574	downstream_TSS	UKBB	coding_mRNA	1000	only	poisson	CpG_fraction,H3k9ac,H3k4me2,H3k4me3,CpGI_fraction	0.684512	multiple
downstream_TSS[0,1]-downstream_TSS(5,50]|H2A.Z	0.0481834	H2A.Z	0	0.0398183	0.0565486	downstream_TSS[0,1]	downstream_TSS(5,50]	delta	0.0173729	-0.0418413	2172604	217574	downstream_TSS	UKBB	coding_mRNA	1000	only	poisson	CpG_fraction,H3k9ac,H3k4me2,H3k4me3,CpGI_fraction	0.684512	multiple
downstream_TSS[0,1]-downstream_TSS(5,50]|nucleosome	0.0340383	nucleosome	1.76059e-12	0.0183205	0.0497561	downstream_TSS[0,1]	downstream_TSS(5,50]	delta	0.00754811	0.0450185	2172604	217574	downstream_TSS	UKBB	coding_mRNA	1000	only	poisson	CpG_fraction,H3k9ac,H3k4me2,H3k4me3,CpGI_fraction	0.684512	multiple
downstream_TSS[0,1]-downstream_TSS(5,50]|gquad	0.000632194	g-quadruplex	1	-0.00548511	0.0067495	downstream_TSS[0,1]	downstream_TSS(5,50]	delta	-0.00174621	0.00338995	2172604	217574	downstream_TSS	UKBB	coding_mRNA	1000	only	poisson	CpG_fraction,H3k9ac,H3k4me2,H3k4me3,CpGI_fraction	0.684512	multiple
downstream_TSS[0,1]-downstream_TSS(5,50]|GERP	-0.000372427	GERP	1	-0.00605661	0.00531176	downstream_TSS[0,1]	downstream_TSS(5,50]	delta	-0.00785648	0.00487888	2172604	217574	downstream_TSS	UKBB	coding_mRNA	1000	only	poisson	CpG_fraction,H3k9ac,H3k4me2,H3k4me3,CpGI_fraction	0.684512	multiple
downstream_TSS[0,1]-downstream_TSS(5,50]|GC_fraction	0.0180863	GC_fraction	0.0013855	0.00353763	0.032635	downstream_TSS[0,1]	downstream_TSS(5,50]	delta	0.0151707	0.013321	2172604	217574	downstream_TSS	UKBB	coding_mRNA	1000	only	poisson	CpG_fraction,H3k9ac,H3k4me2,H3k4me3,CpGI_fraction	0.684512	multiple
downstream_TSS[0,1]-downstream_TSS(5,50]|CpGI_fraction	0.0395131	CpGI_fraction	0	0.03148	0.0475463	downstream_TSS[0,1]	downstream_TSS(5,50]	delta	0.0269199	-0.0516286	2172604	217574	downstream_TSS	UKBB	coding_mRNA	1000	only	poisson	CpG_fraction,H3k9ac,H3k4me2,H3k4me3,CpGI_fraction	0.684512	multiple
downstream_TSS[0,1]-downstream_TSS(5,50]|expression	-0.00146605	expression	1	-0.00974694	0.00681484	downstream_TSS[0,1]	downstream_TSS(5,50]	delta	0.00100566	-0.00268606	2172604	217574	downstream_TSS	UKBB	coding_mRNA	1000	only	poisson	CpG_fraction,H3k9ac,H3k4me2,H3k4me3,CpGI_fraction	0.684512	multiple
downstream_TSS[0,1]-downstream_TSS(5,50]|TATA_promoter	0.0208066	TATA box prom score	2.67564e-14	0.0118514	0.0297618	downstream_TSS[0,1]	downstream_TSS(5,50]	delta	0.0068356	0.0117678	2172604	217574	downstream_TSS	UKBB	coding_mRNA	1000	only	poisson	CpG_fraction,H3k9ac,H3k4me2,H3k4me3,CpGI_fraction	0.684512	multiple
downstream_TSS[0,1]-downstream_TSS(5,50]|CpGI_promoteryes	-0.0926649	CpGI_promoteryes	0	-0.116448	-0.0688813	downstream_TSS[0,1]	downstream_TSS(5,50]	delta	-0.0345693	-0.0562659	2172604	217574	downstream_TSS	UKBB	coding_mRNA	1000	only	poisson	CpG_fraction,H3k9ac,H3k4me2,H3k4me3,CpGI_fraction	0.684512	multiple
downstream_TSS[0,1]-downstream_TSS(5,50]|CpGme	0.11339	CpG_methylation	0	0.100394	0.126387	downstream_TSS[0,1]	downstream_TSS(5,50]	delta	0.0621186	0.102517	2172604	217574	downstream_TSS	UKBB	coding_mRNA	1000	only	poisson	CpG_fraction,H3k9ac,H3k4me2,H3k4me3,CpGI_fraction	0.684512	multiple
downstream_TSS[0,1]-downstream_TSS(5,50]|DHS	0.0326907	DHS	0	0.0258181	0.0395632	downstream_TSS[0,1]	downstream_TSS(5,50]	delta	0.0252435	-0.0271426	2172604	217574	downstream_TSS	UKBB	coding_mRNA	1000	only	poisson	CpG_fraction,H3k9ac,H3k4me2,H3k4me3,CpGI_fraction	0.684512	multiple
downstream_TSS[0,1]-downstream_TSS(5,50]|OR	-0.00422739	replication time	1	-0.015721	0.00726619	downstream_TSS[0,1]	downstream_TSS(5,50]	delta	-0.00593975	0.0111439	2172604	217574	downstream_TSS	UKBB	coding_mRNA	1000	only	poisson	CpG_fraction,H3k9ac,H3k4me2,H3k4me3,CpGI_fraction	0.684512	multiple
downstream_TSS[0,1]-downstream_TSS(5,50]|length	0.00242241	length	1	-0.0092973	0.0141421	downstream_TSS[0,1]	downstream_TSS(5,50]	delta	0.00496741	-0.00285001	2172604	217574	downstream_TSS	UKBB	coding_mRNA	1000	only	poisson	CpG_fraction,H3k9ac,H3k4me2,H3k4me3,CpGI_fraction	0.684512	multiple
upstream_TSS[0,1]-upstream_TSS(5,50]|chrchr8.9.15.16	0.00866875	maternal chromosome	1	-0.0352571	0.0525946	upstream_TSS[0,1]	upstream_TSS(5,50]	delta	-0.00226354	0.011122	2172604	217574	upstream_TSS	UKBB	coding_mRNA	1000	only	poisson	CpG_fraction,H3k9ac,H3k4me2,H3k4me3,CpGI_fraction	0.684512	multiple
upstream_TSS[0,1]-upstream_TSS(5,50]|chrchr1.13.18.20	0.0313939	non-maternal chromosome	0.452072	-0.00840078	0.0711887	upstream_TSS[0,1]	upstream_TSS(5,50]	delta	0.0298599	0.0137951	2172604	217574	upstream_TSS	UKBB	coding_mRNA	1000	only	poisson	CpG_fraction,H3k9ac,H3k4me2,H3k4me3,CpGI_fraction	0.684512	multiple
upstream_TSS[0,1]-upstream_TSS(5,50]|GCskewTx	-0.00794231	GCskewTx	0.978129	-0.0213656	0.00548099	upstream_TSS[0,1]	upstream_TSS(5,50]	delta	-0.00792831	-0.00137628	2172604	217574	upstream_TSS	UKBB	coding_mRNA	1000	only	poisson	CpG_fraction,H3k9ac,H3k4me2,H3k4me3,CpGI_fraction	0.684512	multiple
upstream_TSS[0,1]-upstream_TSS(5,50]|divergent_lncRNAyes	0.005285	divergent_lncRNAyes	1	-0.0578691	0.0684391	upstream_TSS[0,1]	upstream_TSS(5,50]	delta	0.0116542	0.00763162	2172604	217574	upstream_TSS	UKBB	coding_mRNA	1000	only	poisson	CpG_fraction,H3k9ac,H3k4me2,H3k4me3,CpGI_fraction	0.684512	multiple
upstream_TSS[0,1]-upstream_TSS(5,50]|TSGyes	-0.0370545	TSGyes	1	-0.18221	0.108101	upstream_TSS[0,1]	upstream_TSS(5,50]	delta	-0.0359936	-0.0143762	2172604	217574	upstream_TSS	UKBB	coding_mRNA	1000	only	poisson	CpG_fraction,H3k9ac,H3k4me2,H3k4me3,CpGI_fraction	0.684512	multiple
upstream_TSS[0,1]-upstream_TSS(5,50]|OGyes	0.0960056	ONCOGENEyes	0.549148	-0.030032	0.222043	upstream_TSS[0,1]	upstream_TSS(5,50]	delta	0.0654426	0.0360839	2172604	217574	upstream_TSS	UKBB	coding_mRNA	1000	only	poisson	CpG_fraction,H3k9ac,H3k4me2,H3k4me3,CpGI_fraction	0.684512	multiple
upstream_TSS[0,1]-upstream_TSS(5,50]|essentialyes	-0.049206	essentialyes	0.848325	-0.122394	0.0239825	upstream_TSS[0,1]	upstream_TSS(5,50]	delta	-0.0261167	-0.0124855	2172604	217574	upstream_TSS	UKBB	coding_mRNA	1000	only	poisson	CpG_fraction,H3k9ac,H3k4me2,H3k4me3,CpGI_fraction	0.684512	multiple
upstream_TSS[0,1]-upstream_TSS(5,50]|DDPyes	-0.00151188	downstream divergent promoter yes	1	-0.0586777	0.0556539	upstream_TSS[0,1]	upstream_TSS(5,50]	delta	-0.00772143	0.00417082	2172604	217574	upstream_TSS	UKBB	coding_mRNA	1000	only	poisson	CpG_fraction,H3k9ac,H3k4me2,H3k4me3,CpGI_fraction	0.684512	multiple
upstream_TSS[0,1]-upstream_TSS(5,50]|UDPyes	-0.0258951	upstream divergent promoter yes	0.998018	-0.0746244	0.0228342	upstream_TSS[0,1]	upstream_TSS(5,50]	delta	-0.0114952	-0.0108399	2172604	217574	upstream_TSS	UKBB	coding_mRNA	1000	only	poisson	CpG_fraction,H3k9ac,H3k4me2,H3k4me3,CpGI_fraction	0.684512	multiple
upstream_TSS[0,1]-upstream_TSS(5,50]|PRO.seq_ratioTx	-0.0480322	PRO.seq_ratioTx	0.00514168	-0.0893379	-0.00672654	upstream_TSS[0,1]	upstream_TSS(5,50]	delta	-0.0397208	-0.0111141	2172604	217574	upstream_TSS	UKBB	coding_mRNA	1000	only	poisson	CpG_fraction,H3k9ac,H3k4me2,H3k4me3,CpGI_fraction	0.684512	multiple
upstream_TSS[0,1]-upstream_TSS(5,50]|H3k4me1	-0.0110964	H3k4me1	0.999998	-0.0369403	0.0147475	upstream_TSS[0,1]	upstream_TSS(5,50]	delta	-0.00733006	0.00749911	2172604	217574	upstream_TSS	UKBB	coding_mRNA	1000	only	poisson	CpG_fraction,H3k9ac,H3k4me2,H3k4me3,CpGI_fraction	0.684512	multiple
upstream_TSS[0,1]-upstream_TSS(5,50]|H3k9me1	-0.0175851	H3k9me1	0.590995	-0.0410244	0.00585419	upstream_TSS[0,1]	upstream_TSS(5,50]	delta	-0.00785996	-0.00529625	2172604	217574	upstream_TSS	UKBB	coding_mRNA	1000	only	poisson	CpG_fraction,H3k9ac,H3k4me2,H3k4me3,CpGI_fraction	0.684512	multiple
upstream_TSS[0,1]-upstream_TSS(5,50]|H3k09me3	0.000601253	H3k09me3	1	-0.0421812	0.0433837	upstream_TSS[0,1]	upstream_TSS(5,50]	delta	0.00844471	-0.0224405	2172604	217574	upstream_TSS	UKBB	coding_mRNA	1000	only	poisson	CpG_fraction,H3k9ac,H3k4me2,H3k4me3,CpGI_fraction	0.684512	multiple
upstream_TSS[0,1]-upstream_TSS(5,50]|H3k27ac	-0.000888728	H3k27ac	1	-0.0312356	0.0294581	upstream_TSS[0,1]	upstream_TSS(5,50]	delta	0.00755693	0.0103338	2172604	217574	upstream_TSS	UKBB	coding_mRNA	1000	only	poisson	CpG_fraction,H3k9ac,H3k4me2,H3k4me3,CpGI_fraction	0.684512	multiple
upstream_TSS[0,1]-upstream_TSS(5,50]|H3k27me3	-0.00052465	H3k27me3	1	-0.0141635	0.0131142	upstream_TSS[0,1]	upstream_TSS(5,50]	delta	0.00226224	-0.0178786	2172604	217574	upstream_TSS	UKBB	coding_mRNA	1000	only	poisson	CpG_fraction,H3k9ac,H3k4me2,H3k4me3,CpGI_fraction	0.684512	multiple
upstream_TSS[0,1]-upstream_TSS(5,50]|H3k36me3	-0.0306723	H3k36me3	0.88937	-0.0774848	0.0161401	upstream_TSS[0,1]	upstream_TSS(5,50]	delta	-0.0264551	-0.0141318	2172604	217574	upstream_TSS	UKBB	coding_mRNA	1000	only	poisson	CpG_fraction,H3k9ac,H3k4me2,H3k4me3,CpGI_fraction	0.684512	multiple
upstream_TSS[0,1]-upstream_TSS(5,50]|H3k79me2	-0.0249663	H3k79me2	1	-0.215779	0.165846	upstream_TSS[0,1]	upstream_TSS(5,50]	delta	-0.000911661	-0.00152311	2172604	217574	upstream_TSS	UKBB	coding_mRNA	1000	only	poisson	CpG_fraction,H3k9ac,H3k4me2,H3k4me3,CpGI_fraction	0.684512	multiple
upstream_TSS[0,1]-upstream_TSS(5,50]|H4k20me1	0.00694793	H4k20me1	1	-0.0298425	0.0437383	upstream_TSS[0,1]	upstream_TSS(5,50]	delta	0.00162744	0.00628696	2172604	217574	upstream_TSS	UKBB	coding_mRNA	1000	only	poisson	CpG_fraction,H3k9ac,H3k4me2,H3k4me3,CpGI_fraction	0.684512	multiple
upstream_TSS[0,1]-upstream_TSS(5,50]|RR	0.0117714	recombination rate	0.878413	-0.00606295	0.0296059	upstream_TSS[0,1]	upstream_TSS(5,50]	delta	0.00642796	0.00508731	2172604	217574	upstream_TSS	UKBB	coding_mRNA	1000	only	poisson	CpG_fraction,H3k9ac,H3k4me2,H3k4me3,CpGI_fraction	0.684512	multiple
upstream_TSS[0,1]-upstream_TSS(5,50]|DBS	-0.00016041	DSB	1	-0.0165549	0.016234	upstream_TSS[0,1]	upstream_TSS(5,50]	delta	-0.00165849	-0.00272156	2172604	217574	upstream_TSS	UKBB	coding_mRNA	1000	only	poisson	CpG_fraction,H3k9ac,H3k4me2,H3k4me3,CpGI_fraction	0.684512	multiple
upstream_TSS[0,1]-upstream_TSS(5,50]|PRDM9	0.00864512	PRDM9	0.999997	-0.011259	0.0285492	upstream_TSS[0,1]	upstream_TSS(5,50]	delta	0.00462491	0.00165174	2172604	217574	upstream_TSS	UKBB	coding_mRNA	1000	only	poisson	CpG_fraction,H3k9ac,H3k4me2,H3k4me3,CpGI_fraction	0.684512	multiple
upstream_TSS[0,1]-upstream_TSS(5,50]|TRCanti	0.012871	T-R anti	1	-0.0262749	0.0520168	upstream_TSS[0,1]	upstream_TSS(5,50]	delta	0.00828526	0.000813782	2172604	217574	upstream_TSS	UKBB	coding_mRNA	1000	only	poisson	CpG_fraction,H3k9ac,H3k4me2,H3k4me3,CpGI_fraction	0.684512	multiple
upstream_TSS[0,1]-upstream_TSS(5,50]|TRCco	0.0147638	T-R co	1	-0.0242136	0.0537412	upstream_TSS[0,1]	upstream_TSS(5,50]	delta	0.0085218	-0.00612015	2172604	217574	upstream_TSS	UKBB	coding_mRNA	1000	only	poisson	CpG_fraction,H3k9ac,H3k4me2,H3k4me3,CpGI_fraction	0.684512	multiple
upstream_TSS[0,1]-upstream_TSS(5,50]|H2A.Z	0.014129	H2A.Z	0.999749	-0.014468	0.0427261	upstream_TSS[0,1]	upstream_TSS(5,50]	delta	0.0137833	-0.0418413	2172604	217574	upstream_TSS	UKBB	coding_mRNA	1000	only	poisson	CpG_fraction,H3k9ac,H3k4me2,H3k4me3,CpGI_fraction	0.684512	multiple
upstream_TSS[0,1]-upstream_TSS(5,50]|nucleosome	0.0677772	nucleosome	0	0.0432682	0.0922862	upstream_TSS[0,1]	upstream_TSS(5,50]	delta	0.0433597	0.0450185	2172604	217574	upstream_TSS	UKBB	coding_mRNA	1000	only	poisson	CpG_fraction,H3k9ac,H3k4me2,H3k4me3,CpGI_fraction	0.684512	multiple
upstream_TSS[0,1]-upstream_TSS(5,50]|gquad	0.00151496	g-quadruplex	1	-0.017701	0.0207309	upstream_TSS[0,1]	upstream_TSS(5,50]	delta	0.00281978	0.00338995	2172604	217574	upstream_TSS	UKBB	coding_mRNA	1000	only	poisson	CpG_fraction,H3k9ac,H3k4me2,H3k4me3,CpGI_fraction	0.684512	multiple
upstream_TSS[0,1]-upstream_TSS(5,50]|GERP	0.00316278	GERP	1	-0.0136437	0.0199693	upstream_TSS[0,1]	upstream_TSS(5,50]	delta	0.00925166	0.00487888	2172604	217574	upstream_TSS	UKBB	coding_mRNA	1000	only	poisson	CpG_fraction,H3k9ac,H3k4me2,H3k4me3,CpGI_fraction	0.684512	multiple
upstream_TSS[0,1]-upstream_TSS(5,50]|GC_fraction	0.00460465	GC_fraction	1	-0.0172126	0.0264219	upstream_TSS[0,1]	upstream_TSS(5,50]	delta	-0.00382523	0.013321	2172604	217574	upstream_TSS	UKBB	coding_mRNA	1000	only	poisson	CpG_fraction,H3k9ac,H3k4me2,H3k4me3,CpGI_fraction	0.684512	multiple
upstream_TSS[0,1]-upstream_TSS(5,50]|CpGI_fraction	0.0748959	CpGI_fraction	0	0.0499159	0.0998759	upstream_TSS[0,1]	upstream_TSS(5,50]	delta	0.0302847	-0.0516286	2172604	217574	upstream_TSS	UKBB	coding_mRNA	1000	only	poisson	CpG_fraction,H3k9ac,H3k4me2,H3k4me3,CpGI_fraction	0.684512	multiple
upstream_TSS[0,1]-upstream_TSS(5,50]|expression	-0.00864054	expression	0.998353	-0.025013	0.00773191	upstream_TSS[0,1]	upstream_TSS(5,50]	delta	-0.00605896	-0.00268606	2172604	217574	upstream_TSS	UKBB	coding_mRNA	1000	only	poisson	CpG_fraction,H3k9ac,H3k4me2,H3k4me3,CpGI_fraction	0.684512	multiple
upstream_TSS[0,1]-upstream_TSS(5,50]|TATA_promoter	0.0361797	TATA box prom score	1.16906e-13	0.0202729	0.0520865	upstream_TSS[0,1]	upstream_TSS(5,50]	delta	0.0216576	0.0117678	2172604	217574	upstream_TSS	UKBB	coding_mRNA	1000	only	poisson	CpG_fraction,H3k9ac,H3k4me2,H3k4me3,CpGI_fraction	0.684512	multiple
upstream_TSS[0,1]-upstream_TSS(5,50]|CpGI_promoteryes	-0.139328	CpGI_promoteryes	0	-0.176983	-0.101672	upstream_TSS[0,1]	upstream_TSS(5,50]	delta	-0.081427	-0.0562659	2172604	217574	upstream_TSS	UKBB	coding_mRNA	1000	only	poisson	CpG_fraction,H3k9ac,H3k4me2,H3k4me3,CpGI_fraction	0.684512	multiple
upstream_TSS[0,1]-upstream_TSS(5,50]|CpGme	0.0960655	CpG_methylation	0	0.0729901	0.119141	upstream_TSS[0,1]	upstream_TSS(5,50]	delta	0.0426092	0.102517	2172604	217574	upstream_TSS	UKBB	coding_mRNA	1000	only	poisson	CpG_fraction,H3k9ac,H3k4me2,H3k4me3,CpGI_fraction	0.684512	multiple
upstream_TSS[0,1]-upstream_TSS(5,50]|DHS	0.0421758	DHS	7.68479e-07	0.0164889	0.0678627	upstream_TSS[0,1]	upstream_TSS(5,50]	delta	0.0121897	-0.0271426	2172604	217574	upstream_TSS	UKBB	coding_mRNA	1000	only	poisson	CpG_fraction,H3k9ac,H3k4me2,H3k4me3,CpGI_fraction	0.684512	multiple
upstream_TSS[0,1]-upstream_TSS(5,50]|OR	0.00828378	replication time	1	-0.0119403	0.0285079	upstream_TSS[0,1]	upstream_TSS(5,50]	delta	0.00796795	0.0111439	2172604	217574	upstream_TSS	UKBB	coding_mRNA	1000	only	poisson	CpG_fraction,H3k9ac,H3k4me2,H3k4me3,CpGI_fraction	0.684512	multiple
upstream_TSS[0,1]-upstream_TSS(5,50]|length	-0.0181951	length	0.150865	-0.0382897	0.00189963	upstream_TSS[0,1]	upstream_TSS(5,50]	delta	-0.0128537	-0.00285001	2172604	217574	upstream_TSS	UKBB	coding_mRNA	1000	only	poisson	CpG_fraction,H3k9ac,H3k4me2,H3k4me3,CpGI_fraction	0.684512	multiple
downstream_TSS[0,1]+mainEffect|chrchr8.9.15.16	0.0266076	maternal chromosome	0.00337651	0.0042579	0.0489572	downstream_TSS[0,1]	mainEffect	sum	0.0154856	0.011122	2172604	217574	downstream_TSS	UKBB	coding_mRNA	1000	only	poisson	CpG_fraction,H3k9ac,H3k4me2,H3k4me3,CpGI_fraction	0.684512	multiple
upstream_TSS[0,1]+mainEffect|chrchr8.9.15.16	0.00885847	maternal chromosome	1	-0.0299021	0.0476191	upstream_TSS[0,1]	mainEffect	sum	-0.00226354	0.011122	2172604	217574	upstream_TSS	UKBB	coding_mRNA	1000	only	poisson	CpG_fraction,H3k9ac,H3k4me2,H3k4me3,CpGI_fraction	0.684512	multiple
downstream_TSS[0,1]+mainEffect|chrchr1.13.18.20	-0.00246359	non-maternal chromosome	1	-0.0235972	0.01867	downstream_TSS[0,1]	mainEffect	sum	-0.0162587	0.0137951	2172604	217574	downstream_TSS	UKBB	coding_mRNA	1000	only	poisson	CpG_fraction,H3k9ac,H3k4me2,H3k4me3,CpGI_fraction	0.684512	multiple
upstream_TSS[0,1]+mainEffect|chrchr1.13.18.20	0.0436549	non-maternal chromosome	0.00163646	0.0084825	0.0788274	upstream_TSS[0,1]	mainEffect	sum	0.0298599	0.0137951	2172604	217574	upstream_TSS	UKBB	coding_mRNA	1000	only	poisson	CpG_fraction,H3k9ac,H3k4me2,H3k4me3,CpGI_fraction	0.684512	multiple
downstream_TSS[0,1]+mainEffect|GCskewTx	0.00318426	GCskewTx	1	-0.00481959	0.0111881	downstream_TSS[0,1]	mainEffect	sum	0.00456054	-0.00137628	2172604	217574	downstream_TSS	UKBB	coding_mRNA	1000	only	poisson	CpG_fraction,H3k9ac,H3k4me2,H3k4me3,CpGI_fraction	0.684512	multiple
upstream_TSS[0,1]+mainEffect|GCskewTx	-0.00930458	GCskewTx	0.308258	-0.0204539	0.0018447	upstream_TSS[0,1]	mainEffect	sum	-0.00792831	-0.00137628	2172604	217574	upstream_TSS	UKBB	coding_mRNA	1000	only	poisson	CpG_fraction,H3k9ac,H3k4me2,H3k4me3,CpGI_fraction	0.684512	multiple
downstream_TSS[0,1]+mainEffect|divergent_lncRNAyes	-0.00552508	divergent_lncRNAyes	1	-0.0240809	0.0130308	downstream_TSS[0,1]	mainEffect	sum	-0.0131567	0.00763162	2172604	217574	downstream_TSS	UKBB	coding_mRNA	1000	only	poisson	CpG_fraction,H3k9ac,H3k4me2,H3k4me3,CpGI_fraction	0.684512	multiple
upstream_TSS[0,1]+mainEffect|divergent_lncRNAyes	0.0192858	divergent_lncRNAyes	1	-0.0291994	0.067771	upstream_TSS[0,1]	mainEffect	sum	0.0116542	0.00763162	2172604	217574	upstream_TSS	UKBB	coding_mRNA	1000	only	poisson	CpG_fraction,H3k9ac,H3k4me2,H3k4me3,CpGI_fraction	0.684512	multiple
downstream_TSS[0,1]+mainEffect|TSGyes	-0.00295589	TSGyes	1	-0.0641369	0.0582251	downstream_TSS[0,1]	mainEffect	sum	0.0114203	-0.0143762	2172604	217574	downstream_TSS	UKBB	coding_mRNA	1000	only	poisson	CpG_fraction,H3k9ac,H3k4me2,H3k4me3,CpGI_fraction	0.684512	multiple
upstream_TSS[0,1]+mainEffect|TSGyes	-0.0503698	TSGyes	1	-0.176625	0.0758857	upstream_TSS[0,1]	mainEffect	sum	-0.0359936	-0.0143762	2172604	217574	upstream_TSS	UKBB	coding_mRNA	1000	only	poisson	CpG_fraction,H3k9ac,H3k4me2,H3k4me3,CpGI_fraction	0.684512	multiple
downstream_TSS[0,1]+mainEffect|OGyes	0.0333099	ONCOGENEyes	0.996299	-0.027827	0.0944469	downstream_TSS[0,1]	mainEffect	sum	-0.00277392	0.0360839	2172604	217574	downstream_TSS	UKBB	coding_mRNA	1000	only	poisson	CpG_fraction,H3k9ac,H3k4me2,H3k4me3,CpGI_fraction	0.684512	multiple
upstream_TSS[0,1]+mainEffect|OGyes	0.101526	ONCOGENEyes	0.199642	-0.01395	0.217003	upstream_TSS[0,1]	mainEffect	sum	0.0654426	0.0360839	2172604	217574	upstream_TSS	UKBB	coding_mRNA	1000	only	poisson	CpG_fraction,H3k9ac,H3k4me2,H3k4me3,CpGI_fraction	0.684512	multiple
downstream_TSS[0,1]+mainEffect|essentialyes	-0.0131138	essentialyes	0.999995	-0.0427925	0.0165648	downstream_TSS[0,1]	mainEffect	sum	-0.000628392	-0.0124855	2172604	217574	downstream_TSS	UKBB	coding_mRNA	1000	only	poisson	CpG_fraction,H3k9ac,H3k4me2,H3k4me3,CpGI_fraction	0.684512	multiple
upstream_TSS[0,1]+mainEffect|essentialyes	-0.0386022	essentialyes	0.919203	-0.0988826	0.0216782	upstream_TSS[0,1]	mainEffect	sum	-0.0261167	-0.0124855	2172604	217574	upstream_TSS	UKBB	coding_mRNA	1000	only	poisson	CpG_fraction,H3k9ac,H3k4me2,H3k4me3,CpGI_fraction	0.684512	multiple
downstream_TSS[0,1]+mainEffect|DDPyes	0.023491	downstream divergent promoter yes	0.0380441	0.000454762	0.0465272	downstream_TSS[0,1]	mainEffect	sum	0.0193202	0.00417082	2172604	217574	downstream_TSS	UKBB	coding_mRNA	1000	only	poisson	CpG_fraction,H3k9ac,H3k4me2,H3k4me3,CpGI_fraction	0.684512	multiple
upstream_TSS[0,1]+mainEffect|DDPyes	-0.00355061	downstream divergent promoter yes	1	-0.0509187	0.0438175	upstream_TSS[0,1]	mainEffect	sum	-0.00772143	0.00417082	2172604	217574	upstream_TSS	UKBB	coding_mRNA	1000	only	poisson	CpG_fraction,H3k9ac,H3k4me2,H3k4me3,CpGI_fraction	0.684512	multiple
downstream_TSS[0,1]+mainEffect|UDPyes	-0.0237915	upstream divergent promoter yes	0.00795735	-0.0447595	-0.00282346	downstream_TSS[0,1]	mainEffect	sum	-0.0129516	-0.0108399	2172604	217574	downstream_TSS	UKBB	coding_mRNA	1000	only	poisson	CpG_fraction,H3k9ac,H3k4me2,H3k4me3,CpGI_fraction	0.684512	multiple
upstream_TSS[0,1]+mainEffect|UDPyes	-0.0223351	upstream divergent promoter yes	0.995521	-0.063006	0.0183358	upstream_TSS[0,1]	mainEffect	sum	-0.0114952	-0.0108399	2172604	217574	upstream_TSS	UKBB	coding_mRNA	1000	only	poisson	CpG_fraction,H3k9ac,H3k4me2,H3k4me3,CpGI_fraction	0.684512	multiple
downstream_TSS[0,1]+mainEffect|PRO.seq_ratioTx	0.00909432	PRO.seq_ratioTx	0.204099	-0.00127461	0.0194633	downstream_TSS[0,1]	mainEffect	sum	0.0202084	-0.0111141	2172604	217574	downstream_TSS	UKBB	coding_mRNA	1000	only	poisson	CpG_fraction,H3k9ac,H3k4me2,H3k4me3,CpGI_fraction	0.684512	multiple
upstream_TSS[0,1]+mainEffect|PRO.seq_ratioTx	-0.0508349	PRO.seq_ratioTx	9.7881e-06	-0.0843528	-0.017317	upstream_TSS[0,1]	mainEffect	sum	-0.0397208	-0.0111141	2172604	217574	upstream_TSS	UKBB	coding_mRNA	1000	only	poisson	CpG_fraction,H3k9ac,H3k4me2,H3k4me3,CpGI_fraction	0.684512	multiple
downstream_TSS[0,1]+mainEffect|H3k4me1	0.000963277	H3k4me1	1	-0.0104473	0.0123738	downstream_TSS[0,1]	mainEffect	sum	-0.00653583	0.00749911	2172604	217574	downstream_TSS	UKBB	coding_mRNA	1000	only	poisson	CpG_fraction,H3k9ac,H3k4me2,H3k4me3,CpGI_fraction	0.684512	multiple
upstream_TSS[0,1]+mainEffect|H3k4me1	0.000169051	H3k4me1	1	-0.0183116	0.0186497	upstream_TSS[0,1]	mainEffect	sum	-0.00733006	0.00749911	2172604	217574	upstream_TSS	UKBB	coding_mRNA	1000	only	poisson	CpG_fraction,H3k9ac,H3k4me2,H3k4me3,CpGI_fraction	0.684512	multiple
downstream_TSS[0,1]+mainEffect|H3k9me1	-0.0115989	H3k9me1	0.16423	-0.0245172	0.00131942	downstream_TSS[0,1]	mainEffect	sum	-0.00630263	-0.00529625	2172604	217574	downstream_TSS	UKBB	coding_mRNA	1000	only	poisson	CpG_fraction,H3k9ac,H3k4me2,H3k4me3,CpGI_fraction	0.684512	multiple
upstream_TSS[0,1]+mainEffect|H3k9me1	-0.0131562	H3k9me1	0.880622	-0.0331128	0.00680037	upstream_TSS[0,1]	mainEffect	sum	-0.00785996	-0.00529625	2172604	217574	upstream_TSS	UKBB	coding_mRNA	1000	only	poisson	CpG_fraction,H3k9ac,H3k4me2,H3k4me3,CpGI_fraction	0.684512	multiple
downstream_TSS[0,1]+mainEffect|H3k09me3	-0.0509695	H3k09me3	2.06946e-13	-0.0736305	-0.0283085	downstream_TSS[0,1]	mainEffect	sum	-0.028529	-0.0224405	2172604	217574	downstream_TSS	UKBB	coding_mRNA	1000	only	poisson	CpG_fraction,H3k9ac,H3k4me2,H3k4me3,CpGI_fraction	0.684512	multiple
upstream_TSS[0,1]+mainEffect|H3k09me3	-0.0139958	H3k09me3	1	-0.0537271	0.0257356	upstream_TSS[0,1]	mainEffect	sum	0.00844471	-0.0224405	2172604	217574	upstream_TSS	UKBB	coding_mRNA	1000	only	poisson	CpG_fraction,H3k9ac,H3k4me2,H3k4me3,CpGI_fraction	0.684512	multiple
downstream_TSS[0,1]+mainEffect|H3k27ac	0.00453796	H3k27ac	0.0346515	0.000124906	0.00895101	downstream_TSS[0,1]	mainEffect	sum	-0.00579582	0.0103338	2172604	217574	downstream_TSS	UKBB	coding_mRNA	1000	only	poisson	CpG_fraction,H3k9ac,H3k4me2,H3k4me3,CpGI_fraction	0.684512	multiple
upstream_TSS[0,1]+mainEffect|H3k27ac	0.0178907	H3k27ac	0.0005563	0.00412978	0.0316516	upstream_TSS[0,1]	mainEffect	sum	0.00755693	0.0103338	2172604	217574	upstream_TSS	UKBB	coding_mRNA	1000	only	poisson	CpG_fraction,H3k9ac,H3k4me2,H3k4me3,CpGI_fraction	0.684512	multiple
downstream_TSS[0,1]+mainEffect|H3k27me3	-0.0117138	H3k27me3	0	-0.0158653	-0.00756232	downstream_TSS[0,1]	mainEffect	sum	0.00616473	-0.0178786	2172604	217574	downstream_TSS	UKBB	coding_mRNA	1000	only	poisson	CpG_fraction,H3k9ac,H3k4me2,H3k4me3,CpGI_fraction	0.684512	multiple
upstream_TSS[0,1]+mainEffect|H3k27me3	-0.0156163	H3k27me3	2.59606e-11	-0.0231706	-0.00806204	upstream_TSS[0,1]	mainEffect	sum	0.00226224	-0.0178786	2172604	217574	upstream_TSS	UKBB	coding_mRNA	1000	only	poisson	CpG_fraction,H3k9ac,H3k4me2,H3k4me3,CpGI_fraction	0.684512	multiple
downstream_TSS[0,1]+mainEffect|H3k36me3	0.00389202	H3k36me3	1	-0.0281543	0.0359383	downstream_TSS[0,1]	mainEffect	sum	0.0180238	-0.0141318	2172604	217574	downstream_TSS	UKBB	coding_mRNA	1000	only	poisson	CpG_fraction,H3k9ac,H3k4me2,H3k4me3,CpGI_fraction	0.684512	multiple
upstream_TSS[0,1]+mainEffect|H3k36me3	-0.0405869	H3k36me3	0.0248897	-0.0791455	-0.00202829	upstream_TSS[0,1]	mainEffect	sum	-0.0264551	-0.0141318	2172604	217574	upstream_TSS	UKBB	coding_mRNA	1000	only	poisson	CpG_fraction,H3k9ac,H3k4me2,H3k4me3,CpGI_fraction	0.684512	multiple
downstream_TSS[0,1]+mainEffect|H3k79me2	-0.00845969	H3k79me2	0.11477	-0.0175507	0.000631302	downstream_TSS[0,1]	mainEffect	sum	-0.00693658	-0.00152311	2172604	217574	downstream_TSS	UKBB	coding_mRNA	1000	only	poisson	CpG_fraction,H3k9ac,H3k4me2,H3k4me3,CpGI_fraction	0.684512	multiple
upstream_TSS[0,1]+mainEffect|H3k79me2	-0.00243477	H3k79me2	1	-0.0421531	0.0372836	upstream_TSS[0,1]	mainEffect	sum	-0.000911661	-0.00152311	2172604	217574	upstream_TSS	UKBB	coding_mRNA	1000	only	poisson	CpG_fraction,H3k9ac,H3k4me2,H3k4me3,CpGI_fraction	0.684512	multiple
downstream_TSS[0,1]+mainEffect|H4k20me1	0.00569865	H4k20me1	0.999999	-0.0076771	0.0190744	downstream_TSS[0,1]	mainEffect	sum	-0.000588308	0.00628696	2172604	217574	downstream_TSS	UKBB	coding_mRNA	1000	only	poisson	CpG_fraction,H3k9ac,H3k4me2,H3k4me3,CpGI_fraction	0.684512	multiple
upstream_TSS[0,1]+mainEffect|H4k20me1	0.0079144	H4k20me1	1	-0.0217519	0.0375807	upstream_TSS[0,1]	mainEffect	sum	0.00162744	0.00628696	2172604	217574	upstream_TSS	UKBB	coding_mRNA	1000	only	poisson	CpG_fraction,H3k9ac,H3k4me2,H3k4me3,CpGI_fraction	0.684512	multiple
downstream_TSS[0,1]+mainEffect|RR	0.0107959	recombination rate	0.166211	-0.00124028	0.0228321	downstream_TSS[0,1]	mainEffect	sum	0.00570862	0.00508731	2172604	217574	downstream_TSS	UKBB	coding_mRNA	1000	only	poisson	CpG_fraction,H3k9ac,H3k4me2,H3k4me3,CpGI_fraction	0.684512	multiple
upstream_TSS[0,1]+mainEffect|RR	0.0115153	recombination rate	0.787807	-0.00508868	0.0281192	upstream_TSS[0,1]	mainEffect	sum	0.00642796	0.00508731	2172604	217574	upstream_TSS	UKBB	coding_mRNA	1000	only	poisson	CpG_fraction,H3k9ac,H3k4me2,H3k4me3,CpGI_fraction	0.684512	multiple
downstream_TSS[0,1]+mainEffect|DBS	-0.0019961	DSB	1	-0.00713392	0.00314173	downstream_TSS[0,1]	mainEffect	sum	0.000725466	-0.00272156	2172604	217574	downstream_TSS	UKBB	coding_mRNA	1000	only	poisson	CpG_fraction,H3k9ac,H3k4me2,H3k4me3,CpGI_fraction	0.684512	multiple
upstream_TSS[0,1]+mainEffect|DBS	-0.00438005	DSB	0.999997	-0.0144665	0.0057064	upstream_TSS[0,1]	mainEffect	sum	-0.00165849	-0.00272156	2172604	217574	upstream_TSS	UKBB	coding_mRNA	1000	only	poisson	CpG_fraction,H3k9ac,H3k4me2,H3k4me3,CpGI_fraction	0.684512	multiple
downstream_TSS[0,1]+mainEffect|PRDM9	0.0032822	PRDM9	1	-0.00737785	0.0139422	downstream_TSS[0,1]	mainEffect	sum	0.00163045	0.00165174	2172604	217574	downstream_TSS	UKBB	coding_mRNA	1000	only	poisson	CpG_fraction,H3k9ac,H3k4me2,H3k4me3,CpGI_fraction	0.684512	multiple
upstream_TSS[0,1]+mainEffect|PRDM9	0.00627665	PRDM9	1	-0.0125666	0.0251199	upstream_TSS[0,1]	mainEffect	sum	0.00462491	0.00165174	2172604	217574	upstream_TSS	UKBB	coding_mRNA	1000	only	poisson	CpG_fraction,H3k9ac,H3k4me2,H3k4me3,CpGI_fraction	0.684512	multiple
downstream_TSS[0,1]+mainEffect|TRCanti	-0.000990313	T-R anti	1	-0.0211677	0.0191871	downstream_TSS[0,1]	mainEffect	sum	-0.0018041	0.000813782	2172604	217574	downstream_TSS	UKBB	coding_mRNA	1000	only	poisson	CpG_fraction,H3k9ac,H3k4me2,H3k4me3,CpGI_fraction	0.684512	multiple
upstream_TSS[0,1]+mainEffect|TRCanti	0.00909904	T-R anti	1	-0.025238	0.0434361	upstream_TSS[0,1]	mainEffect	sum	0.00828526	0.000813782	2172604	217574	upstream_TSS	UKBB	coding_mRNA	1000	only	poisson	CpG_fraction,H3k9ac,H3k4me2,H3k4me3,CpGI_fraction	0.684512	multiple
downstream_TSS[0,1]+mainEffect|TRCco	-0.00733138	T-R co	1	-0.0273213	0.0126585	downstream_TSS[0,1]	mainEffect	sum	-0.00121123	-0.00612015	2172604	217574	downstream_TSS	UKBB	coding_mRNA	1000	only	poisson	CpG_fraction,H3k9ac,H3k4me2,H3k4me3,CpGI_fraction	0.684512	multiple
upstream_TSS[0,1]+mainEffect|TRCco	0.00240164	T-R co	1	-0.0317309	0.0365342	upstream_TSS[0,1]	mainEffect	sum	0.0085218	-0.00612015	2172604	217574	upstream_TSS	UKBB	coding_mRNA	1000	only	poisson	CpG_fraction,H3k9ac,H3k4me2,H3k4me3,CpGI_fraction	0.684512	multiple
downstream_TSS[0,1]+mainEffect|H2A.Z	-0.0244684	H2A.Z	0	-0.0298781	-0.0190586	downstream_TSS[0,1]	mainEffect	sum	0.0173729	-0.0418413	2172604	217574	downstream_TSS	UKBB	coding_mRNA	1000	only	poisson	CpG_fraction,H3k9ac,H3k4me2,H3k4me3,CpGI_fraction	0.684512	multiple
upstream_TSS[0,1]+mainEffect|H2A.Z	-0.028058	H2A.Z	1.58762e-14	-0.0400323	-0.0160837	upstream_TSS[0,1]	mainEffect	sum	0.0137833	-0.0418413	2172604	217574	upstream_TSS	UKBB	coding_mRNA	1000	only	poisson	CpG_fraction,H3k9ac,H3k4me2,H3k4me3,CpGI_fraction	0.684512	multiple
downstream_TSS[0,1]+mainEffect|nucleosome	0.0525666	nucleosome	0	0.0374094	0.0677238	downstream_TSS[0,1]	mainEffect	sum	0.00754811	0.0450185	2172604	217574	downstream_TSS	UKBB	coding_mRNA	1000	only	poisson	CpG_fraction,H3k9ac,H3k4me2,H3k4me3,CpGI_fraction	0.684512	multiple
upstream_TSS[0,1]+mainEffect|nucleosome	0.0883782	nucleosome	0	0.0669806	0.109776	upstream_TSS[0,1]	mainEffect	sum	0.0433597	0.0450185	2172604	217574	upstream_TSS	UKBB	coding_mRNA	1000	only	poisson	CpG_fraction,H3k9ac,H3k4me2,H3k4me3,CpGI_fraction	0.684512	multiple
downstream_TSS[0,1]+mainEffect|gquad	0.00164375	g-quadruplex	1	-0.00341992	0.00670741	downstream_TSS[0,1]	mainEffect	sum	-0.00174621	0.00338995	2172604	217574	downstream_TSS	UKBB	coding_mRNA	1000	only	poisson	CpG_fraction,H3k9ac,H3k4me2,H3k4me3,CpGI_fraction	0.684512	multiple
upstream_TSS[0,1]+mainEffect|gquad	0.00620974	g-quadruplex	0.969123	-0.00409163	0.0165111	upstream_TSS[0,1]	mainEffect	sum	0.00281978	0.00338995	2172604	217574	upstream_TSS	UKBB	coding_mRNA	1000	only	poisson	CpG_fraction,H3k9ac,H3k4me2,H3k4me3,CpGI_fraction	0.684512	multiple
downstream_TSS[0,1]+mainEffect|GERP	-0.00297761	GERP	0.976977	-0.0079966	0.00204138	downstream_TSS[0,1]	mainEffect	sum	-0.00785648	0.00487888	2172604	217574	downstream_TSS	UKBB	coding_mRNA	1000	only	poisson	CpG_fraction,H3k9ac,H3k4me2,H3k4me3,CpGI_fraction	0.684512	multiple
upstream_TSS[0,1]+mainEffect|GERP	0.0141305	GERP	0.0392115	0.000244179	0.0280169	upstream_TSS[0,1]	mainEffect	sum	0.00925166	0.00487888	2172604	217574	upstream_TSS	UKBB	coding_mRNA	1000	only	poisson	CpG_fraction,H3k9ac,H3k4me2,H3k4me3,CpGI_fraction	0.684512	multiple
downstream_TSS[0,1]+mainEffect|GC_fraction	0.0284917	GC_fraction	2.83235e-11	0.0146852	0.0422982	downstream_TSS[0,1]	mainEffect	sum	0.0151707	0.013321	2172604	217574	downstream_TSS	UKBB	coding_mRNA	1000	only	poisson	CpG_fraction,H3k9ac,H3k4me2,H3k4me3,CpGI_fraction	0.684512	multiple
upstream_TSS[0,1]+mainEffect|GC_fraction	0.00949572	GC_fraction	0.993076	-0.00747371	0.0264651	upstream_TSS[0,1]	mainEffect	sum	-0.00382523	0.013321	2172604	217574	upstream_TSS	UKBB	coding_mRNA	1000	only	poisson	CpG_fraction,H3k9ac,H3k4me2,H3k4me3,CpGI_fraction	0.684512	multiple
downstream_TSS[0,1]+mainEffect|CpGI_fraction	-0.0247088	CpGI_fraction	0	-0.0312455	-0.018172	downstream_TSS[0,1]	mainEffect	sum	0.0269199	-0.0516286	2172604	217574	downstream_TSS	UKBB	coding_mRNA	1000	only	poisson	CpG_fraction,H3k9ac,H3k4me2,H3k4me3,CpGI_fraction	0.684512	multiple
upstream_TSS[0,1]+mainEffect|CpGI_fraction	-0.021344	CpGI_fraction	5.0388e-08	-0.0334831	-0.00920484	upstream_TSS[0,1]	mainEffect	sum	0.0302847	-0.0516286	2172604	217574	upstream_TSS	UKBB	coding_mRNA	1000	only	poisson	CpG_fraction,H3k9ac,H3k4me2,H3k4me3,CpGI_fraction	0.684512	multiple
downstream_TSS[0,1]+mainEffect|expression	-0.00168039	expression	1	-0.0093789	0.00601812	downstream_TSS[0,1]	mainEffect	sum	0.00100566	-0.00268606	2172604	217574	downstream_TSS	UKBB	coding_mRNA	1000	only	poisson	CpG_fraction,H3k9ac,H3k4me2,H3k4me3,CpGI_fraction	0.684512	multiple
upstream_TSS[0,1]+mainEffect|expression	-0.00874501	expression	0.977358	-0.0235004	0.00601041	upstream_TSS[0,1]	mainEffect	sum	-0.00605896	-0.00268606	2172604	217574	upstream_TSS	UKBB	coding_mRNA	1000	only	poisson	CpG_fraction,H3k9ac,H3k4me2,H3k4me3,CpGI_fraction	0.684512	multiple
downstream_TSS[0,1]+mainEffect|TATA_promoter	0.0186034	TATA box prom score	8.6231e-13	0.0101122	0.0270945	downstream_TSS[0,1]	mainEffect	sum	0.0068356	0.0117678	2172604	217574	downstream_TSS	UKBB	coding_mRNA	1000	only	poisson	CpG_fraction,H3k9ac,H3k4me2,H3k4me3,CpGI_fraction	0.684512	multiple
upstream_TSS[0,1]+mainEffect|TATA_promoter	0.0334253	TATA box prom score	2.13163e-14	0.0191315	0.0477191	upstream_TSS[0,1]	mainEffect	sum	0.0216576	0.0117678	2172604	217574	upstream_TSS	UKBB	coding_mRNA	1000	only	poisson	CpG_fraction,H3k9ac,H3k4me2,H3k4me3,CpGI_fraction	0.684512	multiple
downstream_TSS[0,1]+mainEffect|CpGI_promoteryes	-0.0908352	CpGI_promoteryes	0	-0.113657	-0.0680134	downstream_TSS[0,1]	mainEffect	sum	-0.0345693	-0.0562659	2172604	217574	downstream_TSS	UKBB	coding_mRNA	1000	only	poisson	CpG_fraction,H3k9ac,H3k4me2,H3k4me3,CpGI_fraction	0.684512	multiple
upstream_TSS[0,1]+mainEffect|CpGI_promoteryes	-0.137693	CpGI_promoteryes	0	-0.171934	-0.103452	upstream_TSS[0,1]	mainEffect	sum	-0.081427	-0.0562659	2172604	217574	upstream_TSS	UKBB	coding_mRNA	1000	only	poisson	CpG_fraction,H3k9ac,H3k4me2,H3k4me3,CpGI_fraction	0.684512	multiple
downstream_TSS[0,1]+mainEffect|CpGme	0.164635	CpG_methylation	0	0.152571	0.176699	downstream_TSS[0,1]	mainEffect	sum	0.0621186	0.102517	2172604	217574	downstream_TSS	UKBB	coding_mRNA	1000	only	poisson	CpG_fraction,H3k9ac,H3k4me2,H3k4me3,CpGI_fraction	0.684512	multiple
upstream_TSS[0,1]+mainEffect|CpGme	0.145126	CpG_methylation	0	0.127181	0.163071	upstream_TSS[0,1]	mainEffect	sum	0.0426092	0.102517	2172604	217574	upstream_TSS	UKBB	coding_mRNA	1000	only	poisson	CpG_fraction,H3k9ac,H3k4me2,H3k4me3,CpGI_fraction	0.684512	multiple
downstream_TSS[0,1]+mainEffect|DHS	-0.00189914	DHS	1	-0.00678735	0.00298907	downstream_TSS[0,1]	mainEffect	sum	0.0252435	-0.0271426	2172604	217574	downstream_TSS	UKBB	coding_mRNA	1000	only	poisson	CpG_fraction,H3k9ac,H3k4me2,H3k4me3,CpGI_fraction	0.684512	multiple
upstream_TSS[0,1]+mainEffect|DHS	-0.0149529	DHS	0.00011595	-0.0256105	-0.00429534	upstream_TSS[0,1]	mainEffect	sum	0.0121897	-0.0271426	2172604	217574	upstream_TSS	UKBB	coding_mRNA	1000	only	poisson	CpG_fraction,H3k9ac,H3k4me2,H3k4me3,CpGI_fraction	0.684512	multiple
downstream_TSS[0,1]+mainEffect|OR	0.00520417	replication time	0.9999	-0.00563642	0.0160448	downstream_TSS[0,1]	mainEffect	sum	-0.00593975	0.0111439	2172604	217574	downstream_TSS	UKBB	coding_mRNA	1000	only	poisson	CpG_fraction,H3k9ac,H3k4me2,H3k4me3,CpGI_fraction	0.684512	multiple
upstream_TSS[0,1]+mainEffect|OR	0.0191119	replication time	0.0229977	0.00104666	0.0371771	upstream_TSS[0,1]	mainEffect	sum	0.00796795	0.0111439	2172604	217574	upstream_TSS	UKBB	coding_mRNA	1000	only	poisson	CpG_fraction,H3k9ac,H3k4me2,H3k4me3,CpGI_fraction	0.684512	multiple
downstream_TSS[0,1]+mainEffect|length	0.0021174	length	1	-0.00905575	0.0132905	downstream_TSS[0,1]	mainEffect	sum	0.00496741	-0.00285001	2172604	217574	downstream_TSS	UKBB	coding_mRNA	1000	only	poisson	CpG_fraction,H3k9ac,H3k4me2,H3k4me3,CpGI_fraction	0.684512	multiple
upstream_TSS[0,1]+mainEffect|length	-0.0157037	length	0.321133	-0.034623	0.00321552	upstream_TSS[0,1]	mainEffect	sum	-0.0128537	-0.00285001	2172604	217574	upstream_TSS	UKBB	coding_mRNA	1000	only	poisson	CpG_fraction,H3k9ac,H3k4me2,H3k4me3,CpGI_fraction	0.684512	multiple
downstream_TSS[0,1]-downstream_TSS(5,50]|chrchr8.9.15.16	-0.00404549	maternal chromosome	1	-0.0182735	0.0101825	downstream_TSS[0,1]	downstream_TSS(5,50]	delta	-0.000899894	0.0542042	29090558	226879	downstream_TSS	UKBB	coding_mRNA	1000	no	nb	H3k9ac,CpG_fraction,H3k4me2,H3k4me3	1.03933	multiple
downstream_TSS[0,1]-downstream_TSS(5,50]|chrchr1.13.18.20	0.00746896	non-maternal chromosome	0.990382	-0.0057205	0.0206584	downstream_TSS[0,1]	downstream_TSS(5,50]	delta	0.0029748	-0.0183173	29090558	226879	downstream_TSS	UKBB	coding_mRNA	1000	no	nb	H3k9ac,CpG_fraction,H3k4me2,H3k4me3	1.03933	multiple
downstream_TSS[0,1]-downstream_TSS(5,50]|GCskewTx	0.00519642	GCskewTx	0.0191422	0.000359545	0.0100333	downstream_TSS[0,1]	downstream_TSS(5,50]	delta	0.00573711	0.00134068	29090558	226879	downstream_TSS	UKBB	coding_mRNA	1000	no	nb	H3k9ac,CpG_fraction,H3k4me2,H3k4me3	1.03933	multiple
downstream_TSS[0,1]-downstream_TSS(5,50]|divergent_lncRNAyes	0.0040375	divergent_lncRNAyes	1	-0.00791234	0.0159873	downstream_TSS[0,1]	downstream_TSS(5,50]	delta	-0.00872732	0.0198771	29090558	226879	downstream_TSS	UKBB	coding_mRNA	1000	no	nb	H3k9ac,CpG_fraction,H3k4me2,H3k4me3	1.03933	multiple
downstream_TSS[0,1]-downstream_TSS(5,50]|TSGyes	-0.0102303	TSGyes	1	-0.050556	0.0300954	downstream_TSS[0,1]	downstream_TSS(5,50]	delta	-0.0112891	-0.00214663	29090558	226879	downstream_TSS	UKBB	coding_mRNA	1000	no	nb	H3k9ac,CpG_fraction,H3k4me2,H3k4me3	1.03933	multiple
downstream_TSS[0,1]-downstream_TSS(5,50]|OGyes	-0.00788128	ONCOGENEyes	1	-0.04985	0.0340874	downstream_TSS[0,1]	downstream_TSS(5,50]	delta	-0.00937911	0.000922292	29090558	226879	downstream_TSS	UKBB	coding_mRNA	1000	no	nb	H3k9ac,CpG_fraction,H3k4me2,H3k4me3	1.03933	multiple
downstream_TSS[0,1]-downstream_TSS(5,50]|essentialyes	0.01161	essentialyes	0.900858	-0.00628981	0.0295099	downstream_TSS[0,1]	downstream_TSS(5,50]	delta	0.00765064	0.0100099	29090558	226879	downstream_TSS	UKBB	coding_mRNA	1000	no	nb	H3k9ac,CpG_fraction,H3k4me2,H3k4me3	1.03933	multiple
downstream_TSS[0,1]-downstream_TSS(5,50]|DDPyes	0.0123484	downstream divergent promoter yes	0.281088	-0.00227474	0.0269715	downstream_TSS[0,1]	downstream_TSS(5,50]	delta	0.00957371	0.0046337	29090558	226879	downstream_TSS	UKBB	coding_mRNA	1000	no	nb	H3k9ac,CpG_fraction,H3k4me2,H3k4me3	1.03933	multiple
downstream_TSS[0,1]-downstream_TSS(5,50]|UDPyes	0.0152963	upstream divergent promoter yes	0.00712961	0.00189305	0.0286995	downstream_TSS[0,1]	downstream_TSS(5,50]	delta	-0.000452609	0.0149046	29090558	226879	downstream_TSS	UKBB	coding_mRNA	1000	no	nb	H3k9ac,CpG_fraction,H3k4me2,H3k4me3	1.03933	multiple
downstream_TSS[0,1]-downstream_TSS(5,50]|PRO.seq_ratioTx	0.0131275	PRO.seq_ratioTx	1.88584e-10	0.00658564	0.0196693	downstream_TSS[0,1]	downstream_TSS(5,50]	delta	0.0106426	0.00208007	29090558	226879	downstream_TSS	UKBB	coding_mRNA	1000	no	nb	H3k9ac,CpG_fraction,H3k4me2,H3k4me3	1.03933	multiple
downstream_TSS[0,1]-downstream_TSS(5,50]|H3k4me1	-0.00663567	H3k4me1	0.053848	-0.0133145	4.31527e-05	downstream_TSS[0,1]	downstream_TSS(5,50]	delta	-0.00435306	-0.0106275	29090558	226879	downstream_TSS	UKBB	coding_mRNA	1000	no	nb	H3k9ac,CpG_fraction,H3k4me2,H3k4me3	1.03933	multiple
downstream_TSS[0,1]-downstream_TSS(5,50]|H3k4me3	-0.0132635	H3k4me3	2.94054e-12	-0.019384	-0.00714304	downstream_TSS[0,1]	downstream_TSS(5,50]	delta	-0.0196289	0.0160017	29090558	226879	downstream_TSS	UKBB	coding_mRNA	1000	no	nb	H3k9ac,CpG_fraction,H3k4me2,H3k4me3	1.03933	multiple
downstream_TSS[0,1]-downstream_TSS(5,50]|H3k9me1	0.00464041	H3k9me1	0.982052	-0.00330545	0.0125863	downstream_TSS[0,1]	downstream_TSS(5,50]	delta	-0.000136886	0.00191525	29090558	226879	downstream_TSS	UKBB	coding_mRNA	1000	no	nb	H3k9ac,CpG_fraction,H3k4me2,H3k4me3	1.03933	multiple
downstream_TSS[0,1]-downstream_TSS(5,50]|H3k09me3	-0.00781359	H3k09me3	0.963854	-0.0206902	0.00506305	downstream_TSS[0,1]	downstream_TSS(5,50]	delta	-0.0163285	0.0140957	29090558	226879	downstream_TSS	UKBB	coding_mRNA	1000	no	nb	H3k9ac,CpG_fraction,H3k4me2,H3k4me3	1.03933	multiple
downstream_TSS[0,1]-downstream_TSS(5,50]|H3k27ac	0.0039721	H3k27ac	0.0156363	0.000320216	0.00762399	downstream_TSS[0,1]	downstream_TSS(5,50]	delta	0.00447788	0.00533055	29090558	226879	downstream_TSS	UKBB	coding_mRNA	1000	no	nb	H3k9ac,CpG_fraction,H3k4me2,H3k4me3	1.03933	multiple
downstream_TSS[0,1]-downstream_TSS(5,50]|H3k27me3	-0.00344963	H3k27me3	0.00781096	-0.00648471	-0.000414541	downstream_TSS[0,1]	downstream_TSS(5,50]	delta	-0.00324148	-0.00173983	29090558	226879	downstream_TSS	UKBB	coding_mRNA	1000	no	nb	H3k9ac,CpG_fraction,H3k4me2,H3k4me3	1.03933	multiple
downstream_TSS[0,1]-downstream_TSS(5,50]|H3k36me3	0.00519406	H3k36me3	1	-0.0139109	0.024299	downstream_TSS[0,1]	downstream_TSS(5,50]	delta	0.00303154	0.00597643	29090558	226879	downstream_TSS	UKBB	coding_mRNA	1000	no	nb	H3k9ac,CpG_fraction,H3k4me2,H3k4me3	1.03933	multiple
downstream_TSS[0,1]-downstream_TSS(5,50]|H3k79me2	-0.000694192	H3k79me2	1	-0.0075191	0.00613072	downstream_TSS[0,1]	downstream_TSS(5,50]	delta	0.0211207	-0.00872951	29090558	226879	downstream_TSS	UKBB	coding_mRNA	1000	no	nb	H3k9ac,CpG_fraction,H3k4me2,H3k4me3	1.03933	multiple
downstream_TSS[0,1]-downstream_TSS(5,50]|H4k20me1	0.00351392	H4k20me1	1	-0.00519084	0.0122187	downstream_TSS[0,1]	downstream_TSS(5,50]	delta	0.00261849	0.0080821	29090558	226879	downstream_TSS	UKBB	coding_mRNA	1000	no	nb	H3k9ac,CpG_fraction,H3k4me2,H3k4me3	1.03933	multiple
downstream_TSS[0,1]-downstream_TSS(5,50]|RR	0.00504459	recombination rate	0.71187	-0.00200261	0.0120918	downstream_TSS[0,1]	downstream_TSS(5,50]	delta	0.00286355	0.0109869	29090558	226879	downstream_TSS	UKBB	coding_mRNA	1000	no	nb	H3k9ac,CpG_fraction,H3k4me2,H3k4me3	1.03933	multiple
downstream_TSS[0,1]-downstream_TSS(5,50]|DBS	0.00762409	DSB	6.98303e-11	0.00388016	0.011368	downstream_TSS[0,1]	downstream_TSS(5,50]	delta	0.00405026	0.00554003	29090558	226879	downstream_TSS	UKBB	coding_mRNA	1000	no	nb	H3k9ac,CpG_fraction,H3k4me2,H3k4me3	1.03933	multiple
downstream_TSS[0,1]-downstream_TSS(5,50]|PRDM9	0.000754075	PRDM9	1	-0.00649441	0.00800256	downstream_TSS[0,1]	downstream_TSS(5,50]	delta	0.002371	0.0042804	29090558	226879	downstream_TSS	UKBB	coding_mRNA	1000	no	nb	H3k9ac,CpG_fraction,H3k4me2,H3k4me3	1.03933	multiple
downstream_TSS[0,1]-downstream_TSS(5,50]|TRCanti	0.000220003	T-R anti	1	-0.0125102	0.0129502	downstream_TSS[0,1]	downstream_TSS(5,50]	delta	-0.00345861	0.00326078	29090558	226879	downstream_TSS	UKBB	coding_mRNA	1000	no	nb	H3k9ac,CpG_fraction,H3k4me2,H3k4me3	1.03933	multiple
downstream_TSS[0,1]-downstream_TSS(5,50]|TRCco	-0.00055376	T-R co	1	-0.0131527	0.0120452	downstream_TSS[0,1]	downstream_TSS(5,50]	delta	-0.00408792	-0.00335247	29090558	226879	downstream_TSS	UKBB	coding_mRNA	1000	no	nb	H3k9ac,CpG_fraction,H3k4me2,H3k4me3	1.03933	multiple
downstream_TSS[0,1]-downstream_TSS(5,50]|H2A.Z	-0.00659679	H2A.Z	0.00112904	-0.0118201	-0.00137347	downstream_TSS[0,1]	downstream_TSS(5,50]	delta	-0.00339527	0.00394909	29090558	226879	downstream_TSS	UKBB	coding_mRNA	1000	no	nb	H3k9ac,CpG_fraction,H3k4me2,H3k4me3	1.03933	multiple
downstream_TSS[0,1]-downstream_TSS(5,50]|nucleosome	-0.0226278	nucleosome	0	-0.031528	-0.0137275	downstream_TSS[0,1]	downstream_TSS(5,50]	delta	-0.0113536	-0.0375468	29090558	226879	downstream_TSS	UKBB	coding_mRNA	1000	no	nb	H3k9ac,CpG_fraction,H3k4me2,H3k4me3	1.03933	multiple
downstream_TSS[0,1]-downstream_TSS(5,50]|gquad	-0.00843267	g-quadruplex	9.73255e-12	-0.0124301	-0.00443524	downstream_TSS[0,1]	downstream_TSS(5,50]	delta	-0.00369122	-0.00071911	29090558	226879	downstream_TSS	UKBB	coding_mRNA	1000	no	nb	H3k9ac,CpG_fraction,H3k4me2,H3k4me3	1.03933	multiple
downstream_TSS[0,1]-downstream_TSS(5,50]|GERP	0.00244251	GERP	0.71837	-0.00097879	0.00586382	downstream_TSS[0,1]	downstream_TSS(5,50]	delta	-0.00191642	-0.00483821	29090558	226879	downstream_TSS	UKBB	coding_mRNA	1000	no	nb	H3k9ac,CpG_fraction,H3k4me2,H3k4me3	1.03933	multiple
downstream_TSS[0,1]-downstream_TSS(5,50]|GC_fraction	0.0311173	GC_fraction	0	0.0233981	0.0388364	downstream_TSS[0,1]	downstream_TSS(5,50]	delta	0.00961813	0.0268277	29090558	226879	downstream_TSS	UKBB	coding_mRNA	1000	no	nb	H3k9ac,CpG_fraction,H3k4me2,H3k4me3	1.03933	multiple
downstream_TSS[0,1]-downstream_TSS(5,50]|CpGI_fraction	-0.0075519	CpGI_fraction	1.99057e-05	-0.0125785	-0.00252529	downstream_TSS[0,1]	downstream_TSS(5,50]	delta	-0.00336895	0.012157	29090558	226879	downstream_TSS	UKBB	coding_mRNA	1000	no	nb	H3k9ac,CpG_fraction,H3k4me2,H3k4me3	1.03933	multiple
downstream_TSS[0,1]-downstream_TSS(5,50]|expression	0.00220178	expression	0.999979	-0.00262431	0.00702787	downstream_TSS[0,1]	downstream_TSS(5,50]	delta	0.00249245	0.00324645	29090558	226879	downstream_TSS	UKBB	coding_mRNA	1000	no	nb	H3k9ac,CpG_fraction,H3k4me2,H3k4me3	1.03933	multiple
downstream_TSS[0,1]-downstream_TSS(5,50]|TATA_promoter	0.00708134	TATA box prom score	0.000738572	0.00160307	0.0125596	downstream_TSS[0,1]	downstream_TSS(5,50]	delta	0.00243903	0.0106525	29090558	226879	downstream_TSS	UKBB	coding_mRNA	1000	no	nb	H3k9ac,CpG_fraction,H3k4me2,H3k4me3	1.03933	multiple
downstream_TSS[0,1]-downstream_TSS(5,50]|CpGI_promoteryes	0.0093116	CpGI_promoteryes	0.844085	-0.00452985	0.023153	downstream_TSS[0,1]	downstream_TSS(5,50]	delta	0.00568078	-0.00817579	29090558	226879	downstream_TSS	UKBB	coding_mRNA	1000	no	nb	H3k9ac,CpG_fraction,H3k4me2,H3k4me3	1.03933	multiple
downstream_TSS[0,1]-downstream_TSS(5,50]|CpGme	-0.00182952	CpG_methylation	1	-0.00925182	0.00559278	downstream_TSS[0,1]	downstream_TSS(5,50]	delta	0.00153579	-0.00433175	29090558	226879	downstream_TSS	UKBB	coding_mRNA	1000	no	nb	H3k9ac,CpG_fraction,H3k4me2,H3k4me3	1.03933	multiple
downstream_TSS[0,1]-downstream_TSS(5,50]|DHS	-0.00562157	DHS	0.000580338	-0.00993422	-0.00130892	downstream_TSS[0,1]	downstream_TSS(5,50]	delta	-0.000219322	0.00331103	29090558	226879	downstream_TSS	UKBB	coding_mRNA	1000	no	nb	H3k9ac,CpG_fraction,H3k4me2,H3k4me3	1.03933	multiple
downstream_TSS[0,1]-downstream_TSS(5,50]|OR	-0.0107885	replication time	9.39186e-07	-0.0173968	-0.00418025	downstream_TSS[0,1]	downstream_TSS(5,50]	delta	-0.00229878	-0.0371369	29090558	226879	downstream_TSS	UKBB	coding_mRNA	1000	no	nb	H3k9ac,CpG_fraction,H3k4me2,H3k4me3	1.03933	multiple
downstream_TSS[0,1]-downstream_TSS(5,50]|length	-0.00188601	length	1	-0.00880969	0.00503767	downstream_TSS[0,1]	downstream_TSS(5,50]	delta	0.00203367	0.00969445	29090558	226879	downstream_TSS	UKBB	coding_mRNA	1000	no	nb	H3k9ac,CpG_fraction,H3k4me2,H3k4me3	1.03933	multiple
upstream_TSS[0,1]-upstream_TSS(5,50]|chrchr8.9.15.16	-0.00616536	maternal chromosome	1	-0.0272308	0.0149001	upstream_TSS[0,1]	upstream_TSS(5,50]	delta	-0.00420553	0.0542042	29090558	226879	upstream_TSS	UKBB	coding_mRNA	1000	no	nb	H3k9ac,CpG_fraction,H3k4me2,H3k4me3	1.03933	multiple
upstream_TSS[0,1]-upstream_TSS(5,50]|chrchr1.13.18.20	-0.00412079	non-maternal chromosome	1	-0.0228296	0.014588	upstream_TSS[0,1]	upstream_TSS(5,50]	delta	-0.00130072	-0.0183173	29090558	226879	upstream_TSS	UKBB	coding_mRNA	1000	no	nb	H3k9ac,CpG_fraction,H3k4me2,H3k4me3	1.03933	multiple
upstream_TSS[0,1]-upstream_TSS(5,50]|GCskewTx	-0.00120338	GCskewTx	1	-0.00749706	0.00509029	upstream_TSS[0,1]	upstream_TSS(5,50]	delta	-0.00374059	0.00134068	29090558	226879	upstream_TSS	UKBB	coding_mRNA	1000	no	nb	H3k9ac,CpG_fraction,H3k4me2,H3k4me3	1.03933	multiple
upstream_TSS[0,1]-upstream_TSS(5,50]|divergent_lncRNAyes	0.0888602	divergent_lncRNAyes	0	0.0603662	0.117354	upstream_TSS[0,1]	upstream_TSS(5,50]	delta	0.0551762	0.0198771	29090558	226879	upstream_TSS	UKBB	coding_mRNA	1000	no	nb	H3k9ac,CpG_fraction,H3k4me2,H3k4me3	1.03933	multiple
upstream_TSS[0,1]-upstream_TSS(5,50]|TSGyes	0.0369408	TSGyes	0.992846	-0.0291877	0.103069	upstream_TSS[0,1]	upstream_TSS(5,50]	delta	0.0246443	-0.00214663	29090558	226879	upstream_TSS	UKBB	coding_mRNA	1000	no	nb	H3k9ac,CpG_fraction,H3k4me2,H3k4me3	1.03933	multiple
upstream_TSS[0,1]-upstream_TSS(5,50]|OGyes	-0.00207135	ONCOGENEyes	1	-0.0642017	0.060059	upstream_TSS[0,1]	upstream_TSS(5,50]	delta	0.0044028	0.000922292	29090558	226879	upstream_TSS	UKBB	coding_mRNA	1000	no	nb	H3k9ac,CpG_fraction,H3k4me2,H3k4me3	1.03933	multiple
upstream_TSS[0,1]-upstream_TSS(5,50]|essentialyes	0.0291332	essentialyes	0.202284	-0.00403852	0.0623049	upstream_TSS[0,1]	upstream_TSS(5,50]	delta	0.012721	0.0100099	29090558	226879	upstream_TSS	UKBB	coding_mRNA	1000	no	nb	H3k9ac,CpG_fraction,H3k4me2,H3k4me3	1.03933	multiple
upstream_TSS[0,1]-upstream_TSS(5,50]|DDPyes	-0.0313669	downstream divergent promoter yes	0.00353736	-0.0577748	-0.00495898	upstream_TSS[0,1]	upstream_TSS(5,50]	delta	-0.019083	0.0046337	29090558	226879	upstream_TSS	UKBB	coding_mRNA	1000	no	nb	H3k9ac,CpG_fraction,H3k4me2,H3k4me3	1.03933	multiple
upstream_TSS[0,1]-upstream_TSS(5,50]|UDPyes	0.0188158	upstream divergent promoter yes	0.359738	-0.00421712	0.0418487	upstream_TSS[0,1]	upstream_TSS(5,50]	delta	0.0175086	0.0149046	29090558	226879	upstream_TSS	UKBB	coding_mRNA	1000	no	nb	H3k9ac,CpG_fraction,H3k4me2,H3k4me3	1.03933	multiple
upstream_TSS[0,1]-upstream_TSS(5,50]|PRO.seq_ratioTx	-0.00393197	PRO.seq_ratioTx	1	-0.021896	0.014032	upstream_TSS[0,1]	upstream_TSS(5,50]	delta	-0.00604489	0.00208007	29090558	226879	upstream_TSS	UKBB	coding_mRNA	1000	no	nb	H3k9ac,CpG_fraction,H3k4me2,H3k4me3	1.03933	multiple
upstream_TSS[0,1]-upstream_TSS(5,50]|H3k4me1	-0.00898828	H3k4me1	0.516211	-0.0206558	0.00267927	upstream_TSS[0,1]	upstream_TSS(5,50]	delta	-0.00345891	-0.0106275	29090558	226879	upstream_TSS	UKBB	coding_mRNA	1000	no	nb	H3k9ac,CpG_fraction,H3k4me2,H3k4me3	1.03933	multiple
upstream_TSS[0,1]-upstream_TSS(5,50]|H3k4me3	-0.0320004	H3k4me3	0.987359	-0.0877696	0.0237687	upstream_TSS[0,1]	upstream_TSS(5,50]	delta	-0.00300312	0.0160017	29090558	226879	upstream_TSS	UKBB	coding_mRNA	1000	no	nb	H3k9ac,CpG_fraction,H3k4me2,H3k4me3	1.03933	multiple
upstream_TSS[0,1]-upstream_TSS(5,50]|H3k9me1	0.00109204	H3k9me1	1	-0.0102428	0.0124269	upstream_TSS[0,1]	upstream_TSS(5,50]	delta	0.00300311	0.00191525	29090558	226879	upstream_TSS	UKBB	coding_mRNA	1000	no	nb	H3k9ac,CpG_fraction,H3k4me2,H3k4me3	1.03933	multiple
upstream_TSS[0,1]-upstream_TSS(5,50]|H3k09me3	0.0101436	H3k09me3	0.999999	-0.014139	0.0344263	upstream_TSS[0,1]	upstream_TSS(5,50]	delta	0.0174935	0.0140957	29090558	226879	upstream_TSS	UKBB	coding_mRNA	1000	no	nb	H3k9ac,CpG_fraction,H3k4me2,H3k4me3	1.03933	multiple
upstream_TSS[0,1]-upstream_TSS(5,50]|H3k27ac	0.0088239	H3k27ac	0.918492	-0.00497917	0.022627	upstream_TSS[0,1]	upstream_TSS(5,50]	delta	0.00192011	0.00533055	29090558	226879	upstream_TSS	UKBB	coding_mRNA	1000	no	nb	H3k9ac,CpG_fraction,H3k4me2,H3k4me3	1.03933	multiple
upstream_TSS[0,1]-upstream_TSS(5,50]|H3k27me3	-0.0101007	H3k27me3	2.18233e-06	-0.0164579	-0.00374356	upstream_TSS[0,1]	upstream_TSS(5,50]	delta	-0.00353371	-0.00173983	29090558	226879	upstream_TSS	UKBB	coding_mRNA	1000	no	nb	H3k9ac,CpG_fraction,H3k4me2,H3k4me3	1.03933	multiple
upstream_TSS[0,1]-upstream_TSS(5,50]|H3k36me3	0.00560257	H3k36me3	1	-0.0148538	0.0260589	upstream_TSS[0,1]	upstream_TSS(5,50]	delta	0.00236677	0.00597643	29090558	226879	upstream_TSS	UKBB	coding_mRNA	1000	no	nb	H3k9ac,CpG_fraction,H3k4me2,H3k4me3	1.03933	multiple
upstream_TSS[0,1]-upstream_TSS(5,50]|H3k79me2	0.069871	H3k79me2	0.0664741	-0.00158499	0.141327	upstream_TSS[0,1]	upstream_TSS(5,50]	delta	0.0134677	-0.00872951	29090558	226879	upstream_TSS	UKBB	coding_mRNA	1000	no	nb	H3k9ac,CpG_fraction,H3k4me2,H3k4me3	1.03933	multiple
upstream_TSS[0,1]-upstream_TSS(5,50]|H4k20me1	0.0195887	H4k20me1	0.0112198	0.00197399	0.0372034	upstream_TSS[0,1]	upstream_TSS(5,50]	delta	0.00893282	0.0080821	29090558	226879	upstream_TSS	UKBB	coding_mRNA	1000	no	nb	H3k9ac,CpG_fraction,H3k4me2,H3k4me3	1.03933	multiple
upstream_TSS[0,1]-upstream_TSS(5,50]|RR	0.00246402	recombination rate	1	-0.00623076	0.0111588	upstream_TSS[0,1]	upstream_TSS(5,50]	delta	0.000890756	0.0109869	29090558	226879	upstream_TSS	UKBB	coding_mRNA	1000	no	nb	H3k9ac,CpG_fraction,H3k4me2,H3k4me3	1.03933	multiple
upstream_TSS[0,1]-upstream_TSS(5,50]|DBS	0.00859285	DSB	0.00735388	0.00105466	0.016131	upstream_TSS[0,1]	upstream_TSS(5,50]	delta	0.00405821	0.00554003	29090558	226879	upstream_TSS	UKBB	coding_mRNA	1000	no	nb	H3k9ac,CpG_fraction,H3k4me2,H3k4me3	1.03933	multiple
upstream_TSS[0,1]-upstream_TSS(5,50]|PRDM9	0.000864946	PRDM9	1	-0.00999048	0.0117204	upstream_TSS[0,1]	upstream_TSS(5,50]	delta	-0.00156149	0.0042804	29090558	226879	upstream_TSS	UKBB	coding_mRNA	1000	no	nb	H3k9ac,CpG_fraction,H3k4me2,H3k4me3	1.03933	multiple
upstream_TSS[0,1]-upstream_TSS(5,50]|TRCanti	0.0028479	T-R anti	1	-0.0156619	0.0213577	upstream_TSS[0,1]	upstream_TSS(5,50]	delta	0.00499256	0.00326078	29090558	226879	upstream_TSS	UKBB	coding_mRNA	1000	no	nb	H3k9ac,CpG_fraction,H3k4me2,H3k4me3	1.03933	multiple
upstream_TSS[0,1]-upstream_TSS(5,50]|TRCco	0.00622717	T-R co	1	-0.012101	0.0245553	upstream_TSS[0,1]	upstream_TSS(5,50]	delta	0.00692462	-0.00335247	29090558	226879	upstream_TSS	UKBB	coding_mRNA	1000	no	nb	H3k9ac,CpG_fraction,H3k4me2,H3k4me3	1.03933	multiple
upstream_TSS[0,1]-upstream_TSS(5,50]|H2A.Z	0.00271718	H2A.Z	1	-0.0112413	0.0166756	upstream_TSS[0,1]	upstream_TSS(5,50]	delta	0.00145546	0.00394909	29090558	226879	upstream_TSS	UKBB	coding_mRNA	1000	no	nb	H3k9ac,CpG_fraction,H3k4me2,H3k4me3	1.03933	multiple
upstream_TSS[0,1]-upstream_TSS(5,50]|nucleosome	-0.02731	nucleosome	4.01901e-14	-0.039093	-0.0155271	upstream_TSS[0,1]	upstream_TSS(5,50]	delta	-0.0136153	-0.0375468	29090558	226879	upstream_TSS	UKBB	coding_mRNA	1000	no	nb	H3k9ac,CpG_fraction,H3k4me2,H3k4me3	1.03933	multiple
upstream_TSS[0,1]-upstream_TSS(5,50]|gquad	-0.0224477	g-quadruplex	2.32025e-10	-0.0337075	-0.0111879	upstream_TSS[0,1]	upstream_TSS(5,50]	delta	-0.011749	-0.00071911	29090558	226879	upstream_TSS	UKBB	coding_mRNA	1000	no	nb	H3k9ac,CpG_fraction,H3k4me2,H3k4me3	1.03933	multiple
upstream_TSS[0,1]-upstream_TSS(5,50]|GERP	0.00630047	GERP	0.34406	-0.001363	0.0139639	upstream_TSS[0,1]	upstream_TSS(5,50]	delta	0.00628792	-0.00483821	29090558	226879	upstream_TSS	UKBB	coding_mRNA	1000	no	nb	H3k9ac,CpG_fraction,H3k4me2,H3k4me3	1.03933	multiple
upstream_TSS[0,1]-upstream_TSS(5,50]|GC_fraction	0.0597228	GC_fraction	0	0.0495902	0.0698555	upstream_TSS[0,1]	upstream_TSS(5,50]	delta	0.0358019	0.0268277	29090558	226879	upstream_TSS	UKBB	coding_mRNA	1000	no	nb	H3k9ac,CpG_fraction,H3k4me2,H3k4me3	1.03933	multiple
upstream_TSS[0,1]-upstream_TSS(5,50]|CpGI_fraction	0.00282451	CpGI_fraction	1	-0.0103582	0.0160072	upstream_TSS[0,1]	upstream_TSS(5,50]	delta	0.00100525	0.012157	29090558	226879	upstream_TSS	UKBB	coding_mRNA	1000	no	nb	H3k9ac,CpG_fraction,H3k4me2,H3k4me3	1.03933	multiple
upstream_TSS[0,1]-upstream_TSS(5,50]|expression	0.00381065	expression	0.999318	-0.00367838	0.0112997	upstream_TSS[0,1]	upstream_TSS(5,50]	delta	0.000513762	0.00324645	29090558	226879	upstream_TSS	UKBB	coding_mRNA	1000	no	nb	H3k9ac,CpG_fraction,H3k4me2,H3k4me3	1.03933	multiple
upstream_TSS[0,1]-upstream_TSS(5,50]|TATA_promoter	0.00248822	TATA box prom score	1	-0.00540268	0.0103791	upstream_TSS[0,1]	upstream_TSS(5,50]	delta	0.00234575	0.0106525	29090558	226879	upstream_TSS	UKBB	coding_mRNA	1000	no	nb	H3k9ac,CpG_fraction,H3k4me2,H3k4me3	1.03933	multiple
upstream_TSS[0,1]-upstream_TSS(5,50]|CpGI_promoteryes	-0.0015976	CpGI_promoteryes	1	-0.019176	0.0159808	upstream_TSS[0,1]	upstream_TSS(5,50]	delta	-0.00182378	-0.00817579	29090558	226879	upstream_TSS	UKBB	coding_mRNA	1000	no	nb	H3k9ac,CpG_fraction,H3k4me2,H3k4me3	1.03933	multiple
upstream_TSS[0,1]-upstream_TSS(5,50]|CpGme	-0.00923493	CpG_methylation	0.0797739	-0.0188336	0.000363718	upstream_TSS[0,1]	upstream_TSS(5,50]	delta	-0.00706802	-0.00433175	29090558	226879	upstream_TSS	UKBB	coding_mRNA	1000	no	nb	H3k9ac,CpG_fraction,H3k4me2,H3k4me3	1.03933	multiple
upstream_TSS[0,1]-upstream_TSS(5,50]|DHS	-0.000525813	DHS	1	-0.0144756	0.0134239	upstream_TSS[0,1]	upstream_TSS(5,50]	delta	-0.00285437	0.00331103	29090558	226879	upstream_TSS	UKBB	coding_mRNA	1000	no	nb	H3k9ac,CpG_fraction,H3k4me2,H3k4me3	1.03933	multiple
upstream_TSS[0,1]-upstream_TSS(5,50]|OR	-0.00232181	replication time	1	-0.0114793	0.00683573	upstream_TSS[0,1]	upstream_TSS(5,50]	delta	-0.00425637	-0.0371369	29090558	226879	upstream_TSS	UKBB	coding_mRNA	1000	no	nb	H3k9ac,CpG_fraction,H3k4me2,H3k4me3	1.03933	multiple
upstream_TSS[0,1]-upstream_TSS(5,50]|length	-0.00678781	length	0.614238	-0.0159207	0.00234512	upstream_TSS[0,1]	upstream_TSS(5,50]	delta	-0.00637058	0.00969445	29090558	226879	upstream_TSS	UKBB	coding_mRNA	1000	no	nb	H3k9ac,CpG_fraction,H3k4me2,H3k4me3	1.03933	multiple
downstream_TSS[0,1]+mainEffect|chrchr8.9.15.16	0.0533043	maternal chromosome	0	0.0394249	0.0671838	downstream_TSS[0,1]	mainEffect	sum	-0.000899894	0.0542042	29090558	226879	downstream_TSS	UKBB	coding_mRNA	1000	no	nb	H3k9ac,CpG_fraction,H3k4me2,H3k4me3	1.03933	multiple
upstream_TSS[0,1]+mainEffect|chrchr8.9.15.16	0.0499987	maternal chromosome	0	0.0303746	0.0696228	upstream_TSS[0,1]	mainEffect	sum	-0.00420553	0.0542042	29090558	226879	upstream_TSS	UKBB	coding_mRNA	1000	no	nb	H3k9ac,CpG_fraction,H3k4me2,H3k4me3	1.03933	multiple
downstream_TSS[0,1]+mainEffect|chrchr1.13.18.20	-0.0153425	non-maternal chromosome	0.00345686	-0.0281851	-0.00249991	downstream_TSS[0,1]	mainEffect	sum	0.0029748	-0.0183173	29090558	226879	downstream_TSS	UKBB	coding_mRNA	1000	no	nb	H3k9ac,CpG_fraction,H3k4me2,H3k4me3	1.03933	multiple
upstream_TSS[0,1]+mainEffect|chrchr1.13.18.20	-0.019618	non-maternal chromosome	0.0090033	-0.0370498	-0.00218621	upstream_TSS[0,1]	mainEffect	sum	-0.00130072	-0.0183173	29090558	226879	upstream_TSS	UKBB	coding_mRNA	1000	no	nb	H3k9ac,CpG_fraction,H3k4me2,H3k4me3	1.03933	multiple
downstream_TSS[0,1]+mainEffect|GCskewTx	0.00707779	GCskewTx	1.01853e-05	0.00239354	0.011762	downstream_TSS[0,1]	mainEffect	sum	0.00573711	0.00134068	29090558	226879	downstream_TSS	UKBB	coding_mRNA	1000	no	nb	H3k9ac,CpG_fraction,H3k4me2,H3k4me3	1.03933	multiple
upstream_TSS[0,1]+mainEffect|GCskewTx	-0.00239991	GCskewTx	0.999999	-0.00804796	0.00324814	upstream_TSS[0,1]	mainEffect	sum	-0.00374059	0.00134068	29090558	226879	upstream_TSS	UKBB	coding_mRNA	1000	no	nb	H3k9ac,CpG_fraction,H3k4me2,H3k4me3	1.03933	multiple
downstream_TSS[0,1]+mainEffect|divergent_lncRNAyes	0.0111498	divergent_lncRNAyes	0.0873114	-0.000530885	0.0228305	downstream_TSS[0,1]	mainEffect	sum	-0.00872732	0.0198771	29090558	226879	downstream_TSS	UKBB	coding_mRNA	1000	no	nb	H3k9ac,CpG_fraction,H3k4me2,H3k4me3	1.03933	multiple
upstream_TSS[0,1]+mainEffect|divergent_lncRNAyes	0.0750533	divergent_lncRNAyes	0	0.0510448	0.0990618	upstream_TSS[0,1]	mainEffect	sum	0.0551762	0.0198771	29090558	226879	upstream_TSS	UKBB	coding_mRNA	1000	no	nb	H3k9ac,CpG_fraction,H3k4me2,H3k4me3	1.03933	multiple
downstream_TSS[0,1]+mainEffect|TSGyes	-0.0134357	TSGyes	1	-0.0530431	0.0261717	downstream_TSS[0,1]	mainEffect	sum	-0.0112891	-0.00214663	29090558	226879	downstream_TSS	UKBB	coding_mRNA	1000	no	nb	H3k9ac,CpG_fraction,H3k4me2,H3k4me3	1.03933	multiple
upstream_TSS[0,1]+mainEffect|TSGyes	0.0224977	TSGyes	1	-0.0383405	0.0833359	upstream_TSS[0,1]	mainEffect	sum	0.0246443	-0.00214663	29090558	226879	upstream_TSS	UKBB	coding_mRNA	1000	no	nb	H3k9ac,CpG_fraction,H3k4me2,H3k4me3	1.03933	multiple
downstream_TSS[0,1]+mainEffect|OGyes	-0.00845682	ONCOGENEyes	1	-0.0495503	0.0326366	downstream_TSS[0,1]	mainEffect	sum	-0.00937911	0.000922292	29090558	226879	downstream_TSS	UKBB	coding_mRNA	1000	no	nb	H3k9ac,CpG_fraction,H3k4me2,H3k4me3	1.03933	multiple
upstream_TSS[0,1]+mainEffect|OGyes	0.00532509	ONCOGENEyes	1	-0.0534767	0.0641269	upstream_TSS[0,1]	mainEffect	sum	0.0044028	0.000922292	29090558	226879	upstream_TSS	UKBB	coding_mRNA	1000	no	nb	H3k9ac,CpG_fraction,H3k4me2,H3k4me3	1.03933	multiple
downstream_TSS[0,1]+mainEffect|essentialyes	0.0176605	essentialyes	0.042074	0.000239884	0.0350811	downstream_TSS[0,1]	mainEffect	sum	0.00765064	0.0100099	29090558	226879	downstream_TSS	UKBB	coding_mRNA	1000	no	nb	H3k9ac,CpG_fraction,H3k4me2,H3k4me3	1.03933	multiple
upstream_TSS[0,1]+mainEffect|essentialyes	0.0227309	essentialyes	0.491973	-0.00652386	0.0519856	upstream_TSS[0,1]	mainEffect	sum	0.012721	0.0100099	29090558	226879	upstream_TSS	UKBB	coding_mRNA	1000	no	nb	H3k9ac,CpG_fraction,H3k4me2,H3k4me3	1.03933	multiple
downstream_TSS[0,1]+mainEffect|DDPyes	0.0142074	downstream divergent promoter yes	0.0520952	-5.76617e-05	0.0284725	downstream_TSS[0,1]	mainEffect	sum	0.00957371	0.0046337	29090558	226879	downstream_TSS	UKBB	coding_mRNA	1000	no	nb	H3k9ac,CpG_fraction,H3k4me2,H3k4me3	1.03933	multiple
upstream_TSS[0,1]+mainEffect|DDPyes	-0.0144493	downstream divergent promoter yes	0.96082	-0.0381451	0.00924656	upstream_TSS[0,1]	mainEffect	sum	-0.019083	0.0046337	29090558	226879	upstream_TSS	UKBB	coding_mRNA	1000	no	nb	H3k9ac,CpG_fraction,H3k4me2,H3k4me3	1.03933	multiple
downstream_TSS[0,1]+mainEffect|UDPyes	0.014452	upstream divergent promoter yes	0.0118131	0.00138067	0.0275234	downstream_TSS[0,1]	mainEffect	sum	-0.000452609	0.0149046	29090558	226879	downstream_TSS	UKBB	coding_mRNA	1000	no	nb	H3k9ac,CpG_fraction,H3k4me2,H3k4me3	1.03933	multiple
upstream_TSS[0,1]+mainEffect|UDPyes	0.0324133	upstream divergent promoter yes	7.48362e-06	0.0115015	0.0533251	upstream_TSS[0,1]	mainEffect	sum	0.0175086	0.0149046	29090558	226879	upstream_TSS	UKBB	coding_mRNA	1000	no	nb	H3k9ac,CpG_fraction,H3k4me2,H3k4me3	1.03933	multiple
downstream_TSS[0,1]+mainEffect|PRO.seq_ratioTx	0.0127227	PRO.seq_ratioTx	2.49776e-10	0.00631111	0.0191343	downstream_TSS[0,1]	mainEffect	sum	0.0106426	0.00208007	29090558	226879	downstream_TSS	UKBB	coding_mRNA	1000	no	nb	H3k9ac,CpG_fraction,H3k4me2,H3k4me3	1.03933	multiple
upstream_TSS[0,1]+mainEffect|PRO.seq_ratioTx	-0.00396483	PRO.seq_ratioTx	1	-0.0198082	0.0118785	upstream_TSS[0,1]	mainEffect	sum	-0.00604489	0.00208007	29090558	226879	upstream_TSS	UKBB	coding_mRNA	1000	no	nb	H3k9ac,CpG_fraction,H3k4me2,H3k4me3	1.03933	multiple
downstream_TSS[0,1]+mainEffect|H3k4me1	-0.0149806	H3k4me1	3.79696e-14	-0.021433	-0.00852814	downstream_TSS[0,1]	mainEffect	sum	-0.00435306	-0.0106275	29090558	226879	downstream_TSS	UKBB	coding_mRNA	1000	no	nb	H3k9ac,CpG_fraction,H3k4me2,H3k4me3	1.03933	multiple
upstream_TSS[0,1]+mainEffect|H3k4me1	-0.0140864	H3k4me1	3.34845e-06	-0.0230505	-0.00512238	upstream_TSS[0,1]	mainEffect	sum	-0.00345891	-0.0106275	29090558	226879	upstream_TSS	UKBB	coding_mRNA	1000	no	nb	H3k9ac,CpG_fraction,H3k4me2,H3k4me3	1.03933	multiple
downstream_TSS[0,1]+mainEffect|H3k4me3	-0.00362714	H3k4me3	0.45372	-0.00822955	0.000975261	downstream_TSS[0,1]	mainEffect	sum	-0.0196289	0.0160017	29090558	226879	downstream_TSS	UKBB	coding_mRNA	1000	no	nb	H3k9ac,CpG_fraction,H3k4me2,H3k4me3	1.03933	multiple
upstream_TSS[0,1]+mainEffect|H3k4me3	0.0129986	H3k4me3	0.0057543	0.00177321	0.024224	upstream_TSS[0,1]	mainEffect	sum	-0.00300312	0.0160017	29090558	226879	upstream_TSS	UKBB	coding_mRNA	1000	no	nb	H3k9ac,CpG_fraction,H3k4me2,H3k4me3	1.03933	multiple
downstream_TSS[0,1]+mainEffect|H3k9me1	0.00177837	H3k9me1	1	-0.00602728	0.00958401	downstream_TSS[0,1]	mainEffect	sum	-0.000136886	0.00191525	29090558	226879	downstream_TSS	UKBB	coding_mRNA	1000	no	nb	H3k9ac,CpG_fraction,H3k4me2,H3k4me3	1.03933	multiple
upstream_TSS[0,1]+mainEffect|H3k9me1	0.00491836	H3k9me1	0.999906	-0.00539715	0.0152339	upstream_TSS[0,1]	mainEffect	sum	0.00300311	0.00191525	29090558	226879	upstream_TSS	UKBB	coding_mRNA	1000	no	nb	H3k9ac,CpG_fraction,H3k4me2,H3k4me3	1.03933	multiple
downstream_TSS[0,1]+mainEffect|H3k09me3	-0.00223279	H3k09me3	1	-0.0150299	0.0105643	downstream_TSS[0,1]	mainEffect	sum	-0.0163285	0.0140957	29090558	226879	downstream_TSS	UKBB	coding_mRNA	1000	no	nb	H3k9ac,CpG_fraction,H3k4me2,H3k4me3	1.03933	multiple
upstream_TSS[0,1]+mainEffect|H3k09me3	0.0315893	H3k09me3	0.00021169	0.00831331	0.0548653	upstream_TSS[0,1]	mainEffect	sum	0.0174935	0.0140957	29090558	226879	upstream_TSS	UKBB	coding_mRNA	1000	no	nb	H3k9ac,CpG_fraction,H3k4me2,H3k4me3	1.03933	multiple
downstream_TSS[0,1]+mainEffect|H3k27ac	0.00980844	H3k27ac	0	0.00693235	0.0126845	downstream_TSS[0,1]	mainEffect	sum	0.00447788	0.00533055	29090558	226879	downstream_TSS	UKBB	coding_mRNA	1000	no	nb	H3k9ac,CpG_fraction,H3k4me2,H3k4me3	1.03933	multiple
upstream_TSS[0,1]+mainEffect|H3k27ac	0.00725067	H3k27ac	0.0627904	-0.000133102	0.0146344	upstream_TSS[0,1]	mainEffect	sum	0.00192011	0.00533055	29090558	226879	upstream_TSS	UKBB	coding_mRNA	1000	no	nb	H3k9ac,CpG_fraction,H3k4me2,H3k4me3	1.03933	multiple
downstream_TSS[0,1]+mainEffect|H3k27me3	-0.00498131	H3k27me3	3.54899e-09	-0.00763182	-0.0023308	downstream_TSS[0,1]	mainEffect	sum	-0.00324148	-0.00173983	29090558	226879	downstream_TSS	UKBB	coding_mRNA	1000	no	nb	H3k9ac,CpG_fraction,H3k4me2,H3k4me3	1.03933	multiple
upstream_TSS[0,1]+mainEffect|H3k27me3	-0.00527354	H3k27me3	0.000473596	-0.00926741	-0.00127966	upstream_TSS[0,1]	mainEffect	sum	-0.00353371	-0.00173983	29090558	226879	upstream_TSS	UKBB	coding_mRNA	1000	no	nb	H3k9ac,CpG_fraction,H3k4me2,H3k4me3	1.03933	multiple
downstream_TSS[0,1]+mainEffect|H3k36me3	0.00900797	H3k36me3	0.99993	-0.0100523	0.0280682	downstream_TSS[0,1]	mainEffect	sum	0.00303154	0.00597643	29090558	226879	downstream_TSS	UKBB	coding_mRNA	1000	no	nb	H3k9ac,CpG_fraction,H3k4me2,H3k4me3	1.03933	multiple
upstream_TSS[0,1]+mainEffect|H3k36me3	0.0083432	H3k36me3	0.999988	-0.0102055	0.0268919	upstream_TSS[0,1]	mainEffect	sum	0.00236677	0.00597643	29090558	226879	upstream_TSS	UKBB	coding_mRNA	1000	no	nb	H3k9ac,CpG_fraction,H3k4me2,H3k4me3	1.03933	multiple
downstream_TSS[0,1]+mainEffect|H3k79me2	0.0123912	H3k79me2	3.91101e-09	0.00578273	0.0189996	downstream_TSS[0,1]	mainEffect	sum	0.0211207	-0.00872951	29090558	226879	downstream_TSS	UKBB	coding_mRNA	1000	no	nb	H3k9ac,CpG_fraction,H3k4me2,H3k4me3	1.03933	multiple
upstream_TSS[0,1]+mainEffect|H3k79me2	0.00473818	H3k79me2	1	-0.0195245	0.0290009	upstream_TSS[0,1]	mainEffect	sum	0.0134677	-0.00872951	29090558	226879	upstream_TSS	UKBB	coding_mRNA	1000	no	nb	H3k9ac,CpG_fraction,H3k4me2,H3k4me3	1.03933	multiple
downstream_TSS[0,1]+mainEffect|H4k20me1	0.0107006	H4k20me1	0.00119301	0.00220768	0.0191935	downstream_TSS[0,1]	mainEffect	sum	0.00261849	0.0080821	29090558	226879	downstream_TSS	UKBB	coding_mRNA	1000	no	nb	H3k9ac,CpG_fraction,H3k4me2,H3k4me3	1.03933	multiple
upstream_TSS[0,1]+mainEffect|H4k20me1	0.0170149	H4k20me1	0.0141737	0.00147975	0.0325501	upstream_TSS[0,1]	mainEffect	sum	0.00893282	0.0080821	29090558	226879	upstream_TSS	UKBB	coding_mRNA	1000	no	nb	H3k9ac,CpG_fraction,H3k4me2,H3k4me3	1.03933	multiple
downstream_TSS[0,1]+mainEffect|RR	0.0138504	recombination rate	3.08082e-10	0.00690933	0.0207915	downstream_TSS[0,1]	mainEffect	sum	0.00286355	0.0109869	29090558	226879	downstream_TSS	UKBB	coding_mRNA	1000	no	nb	H3k9ac,CpG_fraction,H3k4me2,H3k4me3	1.03933	multiple
upstream_TSS[0,1]+mainEffect|RR	0.0118776	recombination rate	4.82263e-05	0.00364985	0.0201054	upstream_TSS[0,1]	mainEffect	sum	0.000890756	0.0109869	29090558	226879	upstream_TSS	UKBB	coding_mRNA	1000	no	nb	H3k9ac,CpG_fraction,H3k4me2,H3k4me3	1.03933	multiple
downstream_TSS[0,1]+mainEffect|DBS	0.00959029	DSB	0	0.00646481	0.0127158	downstream_TSS[0,1]	mainEffect	sum	0.00405026	0.00554003	29090558	226879	downstream_TSS	UKBB	coding_mRNA	1000	no	nb	H3k9ac,CpG_fraction,H3k4me2,H3k4me3	1.03933	multiple
upstream_TSS[0,1]+mainEffect|DBS	0.00959823	DSB	3.62256e-09	0.00450429	0.0146922	upstream_TSS[0,1]	mainEffect	sum	0.00405821	0.00554003	29090558	226879	upstream_TSS	UKBB	coding_mRNA	1000	no	nb	H3k9ac,CpG_fraction,H3k4me2,H3k4me3	1.03933	multiple
downstream_TSS[0,1]+mainEffect|PRDM9	0.0066514	PRDM9	0.115832	-0.00050139	0.0138042	downstream_TSS[0,1]	mainEffect	sum	0.002371	0.0042804	29090558	226879	downstream_TSS	UKBB	coding_mRNA	1000	no	nb	H3k9ac,CpG_fraction,H3k4me2,H3k4me3	1.03933	multiple
upstream_TSS[0,1]+mainEffect|PRDM9	0.0027189	PRDM9	1	-0.00767794	0.0131158	upstream_TSS[0,1]	mainEffect	sum	-0.00156149	0.0042804	29090558	226879	upstream_TSS	UKBB	coding_mRNA	1000	no	nb	H3k9ac,CpG_fraction,H3k4me2,H3k4me3	1.03933	multiple
downstream_TSS[0,1]+mainEffect|TRCanti	-0.000197825	T-R anti	1	-0.0125731	0.0121775	downstream_TSS[0,1]	mainEffect	sum	-0.00345861	0.00326078	29090558	226879	downstream_TSS	UKBB	coding_mRNA	1000	no	nb	H3k9ac,CpG_fraction,H3k4me2,H3k4me3	1.03933	multiple
upstream_TSS[0,1]+mainEffect|TRCanti	0.00825334	T-R anti	0.99988	-0.00892833	0.025435	upstream_TSS[0,1]	mainEffect	sum	0.00499256	0.00326078	29090558	226879	upstream_TSS	UKBB	coding_mRNA	1000	no	nb	H3k9ac,CpG_fraction,H3k4me2,H3k4me3	1.03933	multiple
downstream_TSS[0,1]+mainEffect|TRCco	-0.00744039	T-R co	0.964701	-0.0197191	0.00483831	downstream_TSS[0,1]	mainEffect	sum	-0.00408792	-0.00335247	29090558	226879	downstream_TSS	UKBB	coding_mRNA	1000	no	nb	H3k9ac,CpG_fraction,H3k4me2,H3k4me3	1.03933	multiple
upstream_TSS[0,1]+mainEffect|TRCco	0.00357215	T-R co	1	-0.0134456	0.0205899	upstream_TSS[0,1]	mainEffect	sum	0.00692462	-0.00335247	29090558	226879	upstream_TSS	UKBB	coding_mRNA	1000	no	nb	H3k9ac,CpG_fraction,H3k4me2,H3k4me3	1.03933	multiple
downstream_TSS[0,1]+mainEffect|H2A.Z	0.000553821	H2A.Z	1	-0.00322588	0.00433353	downstream_TSS[0,1]	mainEffect	sum	-0.00339527	0.00394909	29090558	226879	downstream_TSS	UKBB	coding_mRNA	1000	no	nb	H3k9ac,CpG_fraction,H3k4me2,H3k4me3	1.03933	multiple
upstream_TSS[0,1]+mainEffect|H2A.Z	0.00540455	H2A.Z	0.470693	-0.00149719	0.0123063	upstream_TSS[0,1]	mainEffect	sum	0.00145546	0.00394909	29090558	226879	upstream_TSS	UKBB	coding_mRNA	1000	no	nb	H3k9ac,CpG_fraction,H3k4me2,H3k4me3	1.03933	multiple
downstream_TSS[0,1]+mainEffect|nucleosome	-0.0489004	nucleosome	0	-0.0576103	-0.0401905	downstream_TSS[0,1]	mainEffect	sum	-0.0113536	-0.0375468	29090558	226879	downstream_TSS	UKBB	coding_mRNA	1000	no	nb	H3k9ac,CpG_fraction,H3k4me2,H3k4me3	1.03933	multiple
upstream_TSS[0,1]+mainEffect|nucleosome	-0.0511621	nucleosome	0	-0.0619954	-0.0403288	upstream_TSS[0,1]	mainEffect	sum	-0.0136153	-0.0375468	29090558	226879	upstream_TSS	UKBB	coding_mRNA	1000	no	nb	H3k9ac,CpG_fraction,H3k4me2,H3k4me3	1.03933	multiple
downstream_TSS[0,1]+mainEffect|gquad	-0.00441033	g-quadruplex	0.000433225	-0.00771757	-0.00110308	downstream_TSS[0,1]	mainEffect	sum	-0.00369122	-0.00071911	29090558	226879	downstream_TSS	UKBB	coding_mRNA	1000	no	nb	H3k9ac,CpG_fraction,H3k4me2,H3k4me3	1.03933	multiple
upstream_TSS[0,1]+mainEffect|gquad	-0.0124681	g-quadruplex	9.35141e-12	-0.0183551	-0.0065811	upstream_TSS[0,1]	mainEffect	sum	-0.011749	-0.00071911	29090558	226879	upstream_TSS	UKBB	coding_mRNA	1000	no	nb	H3k9ac,CpG_fraction,H3k4me2,H3k4me3	1.03933	multiple
downstream_TSS[0,1]+mainEffect|GERP	-0.00675463	GERP	1.26003e-11	-0.00996809	-0.00354118	downstream_TSS[0,1]	mainEffect	sum	-0.00191642	-0.00483821	29090558	226879	downstream_TSS	UKBB	coding_mRNA	1000	no	nb	H3k9ac,CpG_fraction,H3k4me2,H3k4me3	1.03933	multiple
upstream_TSS[0,1]+mainEffect|GERP	0.00144971	GERP	1	-0.00533229	0.0082317	upstream_TSS[0,1]	mainEffect	sum	0.00628792	-0.00483821	29090558	226879	upstream_TSS	UKBB	coding_mRNA	1000	no	nb	H3k9ac,CpG_fraction,H3k4me2,H3k4me3	1.03933	multiple
downstream_TSS[0,1]+mainEffect|GC_fraction	0.0364458	GC_fraction	0	0.0289943	0.0438973	downstream_TSS[0,1]	mainEffect	sum	0.00961813	0.0268277	29090558	226879	downstream_TSS	UKBB	coding_mRNA	1000	no	nb	H3k9ac,CpG_fraction,H3k4me2,H3k4me3	1.03933	multiple
upstream_TSS[0,1]+mainEffect|GC_fraction	0.0626296	GC_fraction	0	0.0539387	0.0713205	upstream_TSS[0,1]	mainEffect	sum	0.0358019	0.0268277	29090558	226879	upstream_TSS	UKBB	coding_mRNA	1000	no	nb	H3k9ac,CpG_fraction,H3k4me2,H3k4me3	1.03933	multiple
downstream_TSS[0,1]+mainEffect|CpGI_fraction	0.00878805	CpGI_fraction	8.89844e-13	0.00479128	0.0127848	downstream_TSS[0,1]	mainEffect	sum	-0.00336895	0.012157	29090558	226879	downstream_TSS	UKBB	coding_mRNA	1000	no	nb	H3k9ac,CpG_fraction,H3k4me2,H3k4me3	1.03933	multiple
upstream_TSS[0,1]+mainEffect|CpGI_fraction	0.0131623	CpGI_fraction	6.01529e-10	0.00642102	0.0199035	upstream_TSS[0,1]	mainEffect	sum	0.00100525	0.012157	29090558	226879	upstream_TSS	UKBB	coding_mRNA	1000	no	nb	H3k9ac,CpG_fraction,H3k4me2,H3k4me3	1.03933	multiple
downstream_TSS[0,1]+mainEffect|expression	0.0057389	expression	0.00206588	0.00105258	0.0104252	downstream_TSS[0,1]	mainEffect	sum	0.00249245	0.00324645	29090558	226879	downstream_TSS	UKBB	coding_mRNA	1000	no	nb	H3k9ac,CpG_fraction,H3k4me2,H3k4me3	1.03933	multiple
upstream_TSS[0,1]+mainEffect|expression	0.00376021	expression	0.997517	-0.00328129	0.0108017	upstream_TSS[0,1]	mainEffect	sum	0.000513762	0.00324645	29090558	226879	upstream_TSS	UKBB	coding_mRNA	1000	no	nb	H3k9ac,CpG_fraction,H3k4me2,H3k4me3	1.03933	multiple
downstream_TSS[0,1]+mainEffect|TATA_promoter	0.0130915	TATA box prom score	4.44089e-16	0.00774397	0.0184391	downstream_TSS[0,1]	mainEffect	sum	0.00243903	0.0106525	29090558	226879	downstream_TSS	UKBB	coding_mRNA	1000	no	nb	H3k9ac,CpG_fraction,H3k4me2,H3k4me3	1.03933	multiple
upstream_TSS[0,1]+mainEffect|TATA_promoter	0.0129982	TATA box prom score	7.41383e-08	0.00554677	0.0204497	upstream_TSS[0,1]	mainEffect	sum	0.00234575	0.0106525	29090558	226879	upstream_TSS	UKBB	coding_mRNA	1000	no	nb	H3k9ac,CpG_fraction,H3k4me2,H3k4me3	1.03933	multiple
downstream_TSS[0,1]+mainEffect|CpGI_promoteryes	-0.00249501	CpGI_promoteryes	1	-0.0160647	0.0110747	downstream_TSS[0,1]	mainEffect	sum	0.00568078	-0.00817579	29090558	226879	downstream_TSS	UKBB	coding_mRNA	1000	no	nb	H3k9ac,CpG_fraction,H3k4me2,H3k4me3	1.03933	multiple
upstream_TSS[0,1]+mainEffect|CpGI_promoteryes	-0.00999957	CpGI_promoteryes	0.968806	-0.0266191	0.00661996	upstream_TSS[0,1]	mainEffect	sum	-0.00182378	-0.00817579	29090558	226879	upstream_TSS	UKBB	coding_mRNA	1000	no	nb	H3k9ac,CpG_fraction,H3k4me2,H3k4me3	1.03933	multiple
downstream_TSS[0,1]+mainEffect|CpGme	-0.00279595	CpG_methylation	1	-0.0100002	0.0044083	downstream_TSS[0,1]	mainEffect	sum	0.00153579	-0.00433175	29090558	226879	downstream_TSS	UKBB	coding_mRNA	1000	no	nb	H3k9ac,CpG_fraction,H3k4me2,H3k4me3	1.03933	multiple
upstream_TSS[0,1]+mainEffect|CpGme	-0.0113998	CpG_methylation	0.00055801	-0.0201218	-0.00267774	upstream_TSS[0,1]	mainEffect	sum	-0.00706802	-0.00433175	29090558	226879	upstream_TSS	UKBB	coding_mRNA	1000	no	nb	H3k9ac,CpG_fraction,H3k4me2,H3k4me3	1.03933	multiple
downstream_TSS[0,1]+mainEffect|DHS	0.0030917	DHS	0.053641	-1.96938e-05	0.0062031	downstream_TSS[0,1]	mainEffect	sum	-0.000219322	0.00331103	29090558	226879	downstream_TSS	UKBB	coding_mRNA	1000	no	nb	H3k9ac,CpG_fraction,H3k4me2,H3k4me3	1.03933	multiple
upstream_TSS[0,1]+mainEffect|DHS	0.000456656	DHS	1	-0.00529931	0.00621262	upstream_TSS[0,1]	mainEffect	sum	-0.00285437	0.00331103	29090558	226879	upstream_TSS	UKBB	coding_mRNA	1000	no	nb	H3k9ac,CpG_fraction,H3k4me2,H3k4me3	1.03933	multiple
downstream_TSS[0,1]+mainEffect|OR	-0.0394357	replication time	0	-0.0458744	-0.032997	downstream_TSS[0,1]	mainEffect	sum	-0.00229878	-0.0371369	29090558	226879	downstream_TSS	UKBB	coding_mRNA	1000	no	nb	H3k9ac,CpG_fraction,H3k4me2,H3k4me3	1.03933	multiple
upstream_TSS[0,1]+mainEffect|OR	-0.0413933	replication time	0	-0.0499712	-0.0328153	upstream_TSS[0,1]	mainEffect	sum	-0.00425637	-0.0371369	29090558	226879	upstream_TSS	UKBB	coding_mRNA	1000	no	nb	H3k9ac,CpG_fraction,H3k4me2,H3k4me3	1.03933	multiple
downstream_TSS[0,1]+mainEffect|length	0.0117281	length	1.20014e-07	0.00492118	0.0185351	downstream_TSS[0,1]	mainEffect	sum	0.00203367	0.00969445	29090558	226879	downstream_TSS	UKBB	coding_mRNA	1000	no	nb	H3k9ac,CpG_fraction,H3k4me2,H3k4me3	1.03933	multiple
upstream_TSS[0,1]+mainEffect|length	0.00332387	length	1	-0.00549807	0.0121458	upstream_TSS[0,1]	mainEffect	sum	-0.00637058	0.00969445	29090558	226879	upstream_TSS	UKBB	coding_mRNA	1000	no	nb	H3k9ac,CpG_fraction,H3k4me2,H3k4me3	1.03933	multiple
downstream_TSS[0,1]-downstream_TSS(5,50]|chrchr8.9.15.16	-0.00351434	maternal chromosome	1	-0.0690646	0.0620359	downstream_TSS[0,1]	downstream_TSS(5,50]	delta	-0.0125063	-0.00641059	954739	237099	downstream_TSS	Pancancer	coding_mRNA	1000	no	nb	H3k9ac,CpG_fraction,H3k4me2,H3k4me3	1.05283	multiple
downstream_TSS[0,1]-downstream_TSS(5,50]|chrchr1.13.18.20	0.0195833	non-maternal chromosome	1	-0.0387689	0.0779356	downstream_TSS[0,1]	downstream_TSS(5,50]	delta	0.0153617	0.0288365	954739	237099	downstream_TSS	Pancancer	coding_mRNA	1000	no	nb	H3k9ac,CpG_fraction,H3k4me2,H3k4me3	1.05283	multiple
downstream_TSS[0,1]-downstream_TSS(5,50]|GCskewTx	-0.0088027	GCskewTx	1	-0.0314687	0.0138633	downstream_TSS[0,1]	downstream_TSS(5,50]	delta	-0.00427819	0.00553835	954739	237099	downstream_TSS	Pancancer	coding_mRNA	1000	no	nb	H3k9ac,CpG_fraction,H3k4me2,H3k4me3	1.05283	multiple
downstream_TSS[0,1]-downstream_TSS(5,50]|divergent_lncRNAyes	0.0643412	divergent_lncRNAyes	0.00688067	0.00829234	0.12039	downstream_TSS[0,1]	downstream_TSS(5,50]	delta	0.0156747	0.0106089	954739	237099	downstream_TSS	Pancancer	coding_mRNA	1000	no	nb	H3k9ac,CpG_fraction,H3k4me2,H3k4me3	1.05283	multiple
downstream_TSS[0,1]-downstream_TSS(5,50]|TSGyes	0.104534	TSGyes	0.979652	-0.0738456	0.282913	downstream_TSS[0,1]	downstream_TSS(5,50]	delta	0.100573	0.0503153	954739	237099	downstream_TSS	Pancancer	coding_mRNA	1000	no	nb	H3k9ac,CpG_fraction,H3k4me2,H3k4me3	1.05283	multiple
downstream_TSS[0,1]-downstream_TSS(5,50]|OGyes	0.155618	ONCOGENEyes	0.211466	-0.022719	0.333956	downstream_TSS[0,1]	downstream_TSS(5,50]	delta	0.110774	0.126787	954739	237099	downstream_TSS	Pancancer	coding_mRNA	1000	no	nb	H3k9ac,CpG_fraction,H3k4me2,H3k4me3	1.05283	multiple
downstream_TSS[0,1]-downstream_TSS(5,50]|essentialyes	0.0399197	essentialyes	0.999928	-0.0448615	0.124701	downstream_TSS[0,1]	downstream_TSS(5,50]	delta	0.00831805	0.0291353	954739	237099	downstream_TSS	Pancancer	coding_mRNA	1000	no	nb	H3k9ac,CpG_fraction,H3k4me2,H3k4me3	1.05283	multiple
downstream_TSS[0,1]-downstream_TSS(5,50]|DDPyes	0.0693218	downstream divergent promoter yes	0.0527241	-0.000304207	0.138948	downstream_TSS[0,1]	downstream_TSS(5,50]	delta	0.0503057	-0.0226223	954739	237099	downstream_TSS	Pancancer	coding_mRNA	1000	no	nb	H3k9ac,CpG_fraction,H3k4me2,H3k4me3	1.05283	multiple
downstream_TSS[0,1]-downstream_TSS(5,50]|UDPyes	0.03213	upstream divergent promoter yes	0.998863	-0.0300848	0.0943448	downstream_TSS[0,1]	downstream_TSS(5,50]	delta	-0.0339153	0.00687205	954739	237099	downstream_TSS	Pancancer	coding_mRNA	1000	no	nb	H3k9ac,CpG_fraction,H3k4me2,H3k4me3	1.05283	multiple
downstream_TSS[0,1]-downstream_TSS(5,50]|PRO.seq_ratioTx	0.0226262	PRO.seq_ratioTx	0.72716	-0.00924262	0.0544951	downstream_TSS[0,1]	downstream_TSS(5,50]	delta	0.00639473	0.00418747	954739	237099	downstream_TSS	Pancancer	coding_mRNA	1000	no	nb	H3k9ac,CpG_fraction,H3k4me2,H3k4me3	1.05283	multiple
downstream_TSS[0,1]-downstream_TSS(5,50]|H3k4me1	-0.0244258	H3k4me1	0.354065	-0.0542934	0.00544181	downstream_TSS[0,1]	downstream_TSS(5,50]	delta	-0.0137937	-0.0169143	954739	237099	downstream_TSS	Pancancer	coding_mRNA	1000	no	nb	H3k9ac,CpG_fraction,H3k4me2,H3k4me3	1.05283	multiple
downstream_TSS[0,1]-downstream_TSS(5,50]|H3k4me3	-0.0118802	H3k4me3	0.999996	-0.0392305	0.0154701	downstream_TSS[0,1]	downstream_TSS(5,50]	delta	-0.0141644	-0.00451413	954739	237099	downstream_TSS	Pancancer	coding_mRNA	1000	no	nb	H3k9ac,CpG_fraction,H3k4me2,H3k4me3	1.05283	multiple
downstream_TSS[0,1]-downstream_TSS(5,50]|H3k9me1	0.0129327	H3k9me1	1	-0.0224068	0.0482722	downstream_TSS[0,1]	downstream_TSS(5,50]	delta	0.00729438	-0.0250538	954739	237099	downstream_TSS	Pancancer	coding_mRNA	1000	no	nb	H3k9ac,CpG_fraction,H3k4me2,H3k4me3	1.05283	multiple
downstream_TSS[0,1]-downstream_TSS(5,50]|H3k09me3	0.0175334	H3k09me3	1	-0.0324365	0.0675033	downstream_TSS[0,1]	downstream_TSS(5,50]	delta	-0.0256062	0.0794518	954739	237099	downstream_TSS	Pancancer	coding_mRNA	1000	no	nb	H3k9ac,CpG_fraction,H3k4me2,H3k4me3	1.05283	multiple
downstream_TSS[0,1]-downstream_TSS(5,50]|H3k27ac	0.0199003	H3k27ac	0.00357616	0.00319593	0.0366048	downstream_TSS[0,1]	downstream_TSS(5,50]	delta	0.0101152	0.0165747	954739	237099	downstream_TSS	Pancancer	coding_mRNA	1000	no	nb	H3k9ac,CpG_fraction,H3k4me2,H3k4me3	1.05283	multiple
downstream_TSS[0,1]-downstream_TSS(5,50]|H3k27me3	-0.0167152	H3k27me3	0.00126017	-0.0300145	-0.00341594	downstream_TSS[0,1]	downstream_TSS(5,50]	delta	0.00103612	-0.00265826	954739	237099	downstream_TSS	Pancancer	coding_mRNA	1000	no	nb	H3k9ac,CpG_fraction,H3k4me2,H3k4me3	1.05283	multiple
downstream_TSS[0,1]-downstream_TSS(5,50]|H3k36me3	-0.00512453	H3k36me3	1	-0.092316	0.0820669	downstream_TSS[0,1]	downstream_TSS(5,50]	delta	-0.00371897	-0.0233925	954739	237099	downstream_TSS	Pancancer	coding_mRNA	1000	no	nb	H3k9ac,CpG_fraction,H3k4me2,H3k4me3	1.05283	multiple
downstream_TSS[0,1]-downstream_TSS(5,50]|H3k79me2	-0.0275624	H3k79me2	0.193589	-0.0588224	0.00369756	downstream_TSS[0,1]	downstream_TSS(5,50]	delta	0.061845	-0.0656572	954739	237099	downstream_TSS	Pancancer	coding_mRNA	1000	no	nb	H3k9ac,CpG_fraction,H3k4me2,H3k4me3	1.05283	multiple
downstream_TSS[0,1]-downstream_TSS(5,50]|H4k20me1	0.0443701	H4k20me1	0.0105682	0.00463493	0.0841052	downstream_TSS[0,1]	downstream_TSS(5,50]	delta	0.0130815	-0.00111507	954739	237099	downstream_TSS	Pancancer	coding_mRNA	1000	no	nb	H3k9ac,CpG_fraction,H3k4me2,H3k4me3	1.05283	multiple
downstream_TSS[0,1]-downstream_TSS(5,50]|RR	-0.0167361	recombination rate	0.999463	-0.0500286	0.0165565	downstream_TSS[0,1]	downstream_TSS(5,50]	delta	-0.0124089	-0.00251538	954739	237099	downstream_TSS	Pancancer	coding_mRNA	1000	no	nb	H3k9ac,CpG_fraction,H3k4me2,H3k4me3	1.05283	multiple
downstream_TSS[0,1]-downstream_TSS(5,50]|DBS	0.00799489	DSB	0.999978	-0.00958744	0.0255772	downstream_TSS[0,1]	downstream_TSS(5,50]	delta	0.00055756	0.0143831	954739	237099	downstream_TSS	Pancancer	coding_mRNA	1000	no	nb	H3k9ac,CpG_fraction,H3k4me2,H3k4me3	1.05283	multiple
downstream_TSS[0,1]-downstream_TSS(5,50]|PRDM9	-0.0104794	PRDM9	1	-0.0507322	0.0297734	downstream_TSS[0,1]	downstream_TSS(5,50]	delta	-0.00619387	-0.00642833	954739	237099	downstream_TSS	Pancancer	coding_mRNA	1000	no	nb	H3k9ac,CpG_fraction,H3k4me2,H3k4me3	1.05283	multiple
downstream_TSS[0,1]-downstream_TSS(5,50]|TRCanti	0.0153116	T-R anti	1	-0.0422179	0.0728411	downstream_TSS[0,1]	downstream_TSS(5,50]	delta	0.00304131	-0.0017258	954739	237099	downstream_TSS	Pancancer	coding_mRNA	1000	no	nb	H3k9ac,CpG_fraction,H3k4me2,H3k4me3	1.05283	multiple
downstream_TSS[0,1]-downstream_TSS(5,50]|TRCco	0.00491091	T-R co	1	-0.052144	0.0619659	downstream_TSS[0,1]	downstream_TSS(5,50]	delta	-0.0224462	-0.00103117	954739	237099	downstream_TSS	Pancancer	coding_mRNA	1000	no	nb	H3k9ac,CpG_fraction,H3k4me2,H3k4me3	1.05283	multiple
downstream_TSS[0,1]-downstream_TSS(5,50]|H2A.Z	-0.0145434	H2A.Z	0.954335	-0.0382301	0.00914332	downstream_TSS[0,1]	downstream_TSS(5,50]	delta	-0.0151385	-0.00808224	954739	237099	downstream_TSS	Pancancer	coding_mRNA	1000	no	nb	H3k9ac,CpG_fraction,H3k4me2,H3k4me3	1.05283	multiple
downstream_TSS[0,1]-downstream_TSS(5,50]|nucleosome	0.00935895	nucleosome	1	-0.0299072	0.0486251	downstream_TSS[0,1]	downstream_TSS(5,50]	delta	0.0165524	-0.0280364	954739	237099	downstream_TSS	Pancancer	coding_mRNA	1000	no	nb	H3k9ac,CpG_fraction,H3k4me2,H3k4me3	1.05283	multiple
downstream_TSS[0,1]-downstream_TSS(5,50]|gquad	-0.0087263	g-quadruplex	0.999933	-0.0272974	0.0098448	downstream_TSS[0,1]	downstream_TSS(5,50]	delta	-0.00557508	-0.0111743	954739	237099	downstream_TSS	Pancancer	coding_mRNA	1000	no	nb	H3k9ac,CpG_fraction,H3k4me2,H3k4me3	1.05283	multiple
downstream_TSS[0,1]-downstream_TSS(5,50]|GERP	0.00269165	GERP	1	-0.0124418	0.0178251	downstream_TSS[0,1]	downstream_TSS(5,50]	delta	0.00195953	0.00289955	954739	237099	downstream_TSS	Pancancer	coding_mRNA	1000	no	nb	H3k9ac,CpG_fraction,H3k4me2,H3k4me3	1.05283	multiple
downstream_TSS[0,1]-downstream_TSS(5,50]|GC_fraction	-0.0462366	GC_fraction	0.000511997	-0.0816361	-0.010837	downstream_TSS[0,1]	downstream_TSS(5,50]	delta	-0.0399523	0.0190318	954739	237099	downstream_TSS	Pancancer	coding_mRNA	1000	no	nb	H3k9ac,CpG_fraction,H3k4me2,H3k4me3	1.05283	multiple
downstream_TSS[0,1]-downstream_TSS(5,50]|CpGI_fraction	0.0162462	CpGI_fraction	0.71176	-0.00649499	0.0389873	downstream_TSS[0,1]	downstream_TSS(5,50]	delta	0.00337385	-0.00558238	954739	237099	downstream_TSS	Pancancer	coding_mRNA	1000	no	nb	H3k9ac,CpG_fraction,H3k4me2,H3k4me3	1.05283	multiple
downstream_TSS[0,1]-downstream_TSS(5,50]|expression	8.65768e-05	expression	1	-0.0147993	0.0149725	downstream_TSS[0,1]	downstream_TSS(5,50]	delta	0.00280799	0.00271816	954739	237099	downstream_TSS	Pancancer	coding_mRNA	1000	no	nb	H3k9ac,CpG_fraction,H3k4me2,H3k4me3	1.05283	multiple
downstream_TSS[0,1]-downstream_TSS(5,50]|TATA_promoter	0.019696	TATA box prom score	0.40651	-0.00488679	0.0442788	downstream_TSS[0,1]	downstream_TSS(5,50]	delta	0.0154435	0.0141099	954739	237099	downstream_TSS	Pancancer	coding_mRNA	1000	no	nb	H3k9ac,CpG_fraction,H3k4me2,H3k4me3	1.05283	multiple
downstream_TSS[0,1]-downstream_TSS(5,50]|CpGI_promoteryes	0.0357857	CpGI_promoteryes	0.98013	-0.0253475	0.0969189	downstream_TSS[0,1]	downstream_TSS(5,50]	delta	0.00939966	-0.0349583	954739	237099	downstream_TSS	Pancancer	coding_mRNA	1000	no	nb	H3k9ac,CpG_fraction,H3k4me2,H3k4me3	1.05283	multiple
downstream_TSS[0,1]-downstream_TSS(5,50]|CpGme	0.00754675	CpG_methylation	1	-0.0237819	0.0388754	downstream_TSS[0,1]	downstream_TSS(5,50]	delta	-0.00265758	-0.0124288	954739	237099	downstream_TSS	Pancancer	coding_mRNA	1000	no	nb	H3k9ac,CpG_fraction,H3k4me2,H3k4me3	1.05283	multiple
downstream_TSS[0,1]-downstream_TSS(5,50]|DHS	-0.00555456	DHS	1	-0.023774	0.0126649	downstream_TSS[0,1]	downstream_TSS(5,50]	delta	0.0103106	-0.0149815	954739	237099	downstream_TSS	Pancancer	coding_mRNA	1000	no	nb	H3k9ac,CpG_fraction,H3k4me2,H3k4me3	1.05283	multiple
downstream_TSS[0,1]-downstream_TSS(5,50]|OR	0.0852349	replication time	0	0.0568921	0.113578	downstream_TSS[0,1]	downstream_TSS(5,50]	delta	0.0642814	-0.230648	954739	237099	downstream_TSS	Pancancer	coding_mRNA	1000	no	nb	H3k9ac,CpG_fraction,H3k4me2,H3k4me3	1.05283	multiple
downstream_TSS[0,1]-downstream_TSS(5,50]|length	-0.017962	length	0.912282	-0.0459734	0.0100494	downstream_TSS[0,1]	downstream_TSS(5,50]	delta	0.00180551	0.0178617	954739	237099	downstream_TSS	Pancancer	coding_mRNA	1000	no	nb	H3k9ac,CpG_fraction,H3k4me2,H3k4me3	1.05283	multiple
upstream_TSS[0,1]-upstream_TSS(5,50]|chrchr8.9.15.16	-0.0189314	maternal chromosome	1	-0.110235	0.0723725	upstream_TSS[0,1]	upstream_TSS(5,50]	delta	0.00128345	-0.00641059	954739	237099	upstream_TSS	Pancancer	coding_mRNA	1000	no	nb	H3k9ac,CpG_fraction,H3k4me2,H3k4me3	1.05283	multiple
upstream_TSS[0,1]-upstream_TSS(5,50]|chrchr1.13.18.20	-0.0186405	non-maternal chromosome	1	-0.0973669	0.0600859	upstream_TSS[0,1]	upstream_TSS(5,50]	delta	-0.0148903	0.0288365	954739	237099	upstream_TSS	Pancancer	coding_mRNA	1000	no	nb	H3k9ac,CpG_fraction,H3k4me2,H3k4me3	1.05283	multiple
upstream_TSS[0,1]-upstream_TSS(5,50]|GCskewTx	0.0103955	GCskewTx	1	-0.0186305	0.0394214	upstream_TSS[0,1]	upstream_TSS(5,50]	delta	0.00507457	0.00553835	954739	237099	upstream_TSS	Pancancer	coding_mRNA	1000	no	nb	H3k9ac,CpG_fraction,H3k4me2,H3k4me3	1.05283	multiple
upstream_TSS[0,1]-upstream_TSS(5,50]|divergent_lncRNAyes	0.0704876	divergent_lncRNAyes	0.998127	-0.0634185	0.204394	upstream_TSS[0,1]	upstream_TSS(5,50]	delta	0.0517397	0.0106089	954739	237099	upstream_TSS	Pancancer	coding_mRNA	1000	no	nb	H3k9ac,CpG_fraction,H3k4me2,H3k4me3	1.05283	multiple
upstream_TSS[0,1]-upstream_TSS(5,50]|TSGyes	0.0664115	TSGyes	1	-0.230455	0.363278	upstream_TSS[0,1]	upstream_TSS(5,50]	delta	-0.0151006	0.0503153	954739	237099	upstream_TSS	Pancancer	coding_mRNA	1000	no	nb	H3k9ac,CpG_fraction,H3k4me2,H3k4me3	1.05283	multiple
upstream_TSS[0,1]-upstream_TSS(5,50]|OGyes	0.0708209	ONCOGENEyes	1	-0.192649	0.334291	upstream_TSS[0,1]	upstream_TSS(5,50]	delta	0.00244613	0.126787	954739	237099	upstream_TSS	Pancancer	coding_mRNA	1000	no	nb	H3k9ac,CpG_fraction,H3k4me2,H3k4me3	1.05283	multiple
upstream_TSS[0,1]-upstream_TSS(5,50]|essentialyes	0.0780857	essentialyes	0.999142	-0.0746794	0.230851	upstream_TSS[0,1]	upstream_TSS(5,50]	delta	0.0506846	0.0291353	954739	237099	upstream_TSS	Pancancer	coding_mRNA	1000	no	nb	H3k9ac,CpG_fraction,H3k4me2,H3k4me3	1.05283	multiple
upstream_TSS[0,1]-upstream_TSS(5,50]|DDPyes	-0.0450086	downstream divergent promoter yes	1	-0.165841	0.0758234	upstream_TSS[0,1]	upstream_TSS(5,50]	delta	-0.0381491	-0.0226223	954739	237099	upstream_TSS	Pancancer	coding_mRNA	1000	no	nb	H3k9ac,CpG_fraction,H3k4me2,H3k4me3	1.05283	multiple
upstream_TSS[0,1]-upstream_TSS(5,50]|UDPyes	0.0806822	upstream divergent promoter yes	0.489903	-0.023206	0.18457	upstream_TSS[0,1]	upstream_TSS(5,50]	delta	0.0903214	0.00687205	954739	237099	upstream_TSS	Pancancer	coding_mRNA	1000	no	nb	H3k9ac,CpG_fraction,H3k4me2,H3k4me3	1.05283	multiple
upstream_TSS[0,1]-upstream_TSS(5,50]|PRO.seq_ratioTx	-0.0185658	PRO.seq_ratioTx	1	-0.0987247	0.061593	upstream_TSS[0,1]	upstream_TSS(5,50]	delta	-0.00436452	0.00418747	954739	237099	upstream_TSS	Pancancer	coding_mRNA	1000	no	nb	H3k9ac,CpG_fraction,H3k4me2,H3k4me3	1.05283	multiple
upstream_TSS[0,1]-upstream_TSS(5,50]|H3k4me1	0.0316869	H3k4me1	0.907553	-0.0175482	0.080922	upstream_TSS[0,1]	upstream_TSS(5,50]	delta	0.0174243	-0.0169143	954739	237099	upstream_TSS	Pancancer	coding_mRNA	1000	no	nb	H3k9ac,CpG_fraction,H3k4me2,H3k4me3	1.05283	multiple
upstream_TSS[0,1]-upstream_TSS(5,50]|H3k4me3	0.0976027	H3k4me3	0.99999	-0.121914	0.317119	upstream_TSS[0,1]	upstream_TSS(5,50]	delta	0.0570256	-0.00451413	954739	237099	upstream_TSS	Pancancer	coding_mRNA	1000	no	nb	H3k9ac,CpG_fraction,H3k4me2,H3k4me3	1.05283	multiple
upstream_TSS[0,1]-upstream_TSS(5,50]|H3k9me1	-0.0396246	H3k9me1	0.34582	-0.0879234	0.00867419	upstream_TSS[0,1]	upstream_TSS(5,50]	delta	-0.0206403	-0.0250538	954739	237099	upstream_TSS	Pancancer	coding_mRNA	1000	no	nb	H3k9ac,CpG_fraction,H3k4me2,H3k4me3	1.05283	multiple
upstream_TSS[0,1]-upstream_TSS(5,50]|H3k09me3	0.0537603	H3k09me3	0.982264	-0.0386489	0.146169	upstream_TSS[0,1]	upstream_TSS(5,50]	delta	0.0612531	0.0794518	954739	237099	upstream_TSS	Pancancer	coding_mRNA	1000	no	nb	H3k9ac,CpG_fraction,H3k4me2,H3k4me3	1.05283	multiple
upstream_TSS[0,1]-upstream_TSS(5,50]|H3k27ac	-0.0222145	H3k27ac	1	-0.079331	0.034902	upstream_TSS[0,1]	upstream_TSS(5,50]	delta	-0.0112723	0.0165747	954739	237099	upstream_TSS	Pancancer	coding_mRNA	1000	no	nb	H3k9ac,CpG_fraction,H3k4me2,H3k4me3	1.05283	multiple
upstream_TSS[0,1]-upstream_TSS(5,50]|H3k27me3	-0.00629255	H3k27me3	1	-0.0329201	0.020335	upstream_TSS[0,1]	upstream_TSS(5,50]	delta	-0.01254	-0.00265826	954739	237099	upstream_TSS	Pancancer	coding_mRNA	1000	no	nb	H3k9ac,CpG_fraction,H3k4me2,H3k4me3	1.05283	multiple
upstream_TSS[0,1]-upstream_TSS(5,50]|H3k36me3	-0.0150566	H3k36me3	1	-0.112543	0.0824301	upstream_TSS[0,1]	upstream_TSS(5,50]	delta	-0.00637159	-0.0233925	954739	237099	upstream_TSS	Pancancer	coding_mRNA	1000	no	nb	H3k9ac,CpG_fraction,H3k4me2,H3k4me3	1.05283	multiple
upstream_TSS[0,1]-upstream_TSS(5,50]|H3k79me2	0.288787	H3k79me2	0.0351826	0.0075449	0.570029	upstream_TSS[0,1]	upstream_TSS(5,50]	delta	0.0687674	-0.0656572	954739	237099	upstream_TSS	Pancancer	coding_mRNA	1000	no	nb	H3k9ac,CpG_fraction,H3k4me2,H3k4me3	1.05283	multiple
upstream_TSS[0,1]-upstream_TSS(5,50]|H4k20me1	0.0153136	H4k20me1	1	-0.0597873	0.0904144	upstream_TSS[0,1]	upstream_TSS(5,50]	delta	0.0167603	-0.00111507	954739	237099	upstream_TSS	Pancancer	coding_mRNA	1000	no	nb	H3k9ac,CpG_fraction,H3k4me2,H3k4me3	1.05283	multiple
upstream_TSS[0,1]-upstream_TSS(5,50]|RR	0.0119142	recombination rate	1	-0.0257612	0.0495895	upstream_TSS[0,1]	upstream_TSS(5,50]	delta	0.00999794	-0.00251538	954739	237099	upstream_TSS	Pancancer	coding_mRNA	1000	no	nb	H3k9ac,CpG_fraction,H3k4me2,H3k4me3	1.05283	multiple
upstream_TSS[0,1]-upstream_TSS(5,50]|DBS	0.0199657	DSB	0.993352	-0.0160052	0.0559365	upstream_TSS[0,1]	upstream_TSS(5,50]	delta	0.0134227	0.0143831	954739	237099	upstream_TSS	Pancancer	coding_mRNA	1000	no	nb	H3k9ac,CpG_fraction,H3k4me2,H3k4me3	1.05283	multiple
upstream_TSS[0,1]-upstream_TSS(5,50]|PRDM9	-0.0189777	PRDM9	1	-0.0685658	0.0306104	upstream_TSS[0,1]	upstream_TSS(5,50]	delta	-0.00853469	-0.00642833	954739	237099	upstream_TSS	Pancancer	coding_mRNA	1000	no	nb	H3k9ac,CpG_fraction,H3k4me2,H3k4me3	1.05283	multiple
upstream_TSS[0,1]-upstream_TSS(5,50]|TRCanti	0.0205005	T-R anti	1	-0.0589807	0.0999816	upstream_TSS[0,1]	upstream_TSS(5,50]	delta	0.0148647	-0.0017258	954739	237099	upstream_TSS	Pancancer	coding_mRNA	1000	no	nb	H3k9ac,CpG_fraction,H3k4me2,H3k4me3	1.05283	multiple
upstream_TSS[0,1]-upstream_TSS(5,50]|TRCco	0.0500637	T-R co	0.916749	-0.028302	0.128429	upstream_TSS[0,1]	upstream_TSS(5,50]	delta	0.0499335	-0.00103117	954739	237099	upstream_TSS	Pancancer	coding_mRNA	1000	no	nb	H3k9ac,CpG_fraction,H3k4me2,H3k4me3	1.05283	multiple
upstream_TSS[0,1]-upstream_TSS(5,50]|H2A.Z	-0.0591473	H2A.Z	0.0405007	-0.117335	-0.000959982	upstream_TSS[0,1]	upstream_TSS(5,50]	delta	-0.0217069	-0.00808224	954739	237099	upstream_TSS	Pancancer	coding_mRNA	1000	no	nb	H3k9ac,CpG_fraction,H3k4me2,H3k4me3	1.05283	multiple
upstream_TSS[0,1]-upstream_TSS(5,50]|nucleosome	-0.012756	nucleosome	1	-0.0634726	0.0379606	upstream_TSS[0,1]	upstream_TSS(5,50]	delta	-0.0182509	-0.0280364	954739	237099	upstream_TSS	Pancancer	coding_mRNA	1000	no	nb	H3k9ac,CpG_fraction,H3k4me2,H3k4me3	1.05283	multiple
upstream_TSS[0,1]-upstream_TSS(5,50]|gquad	-0.0441432	g-quadruplex	0.151908	-0.0929158	0.00462941	upstream_TSS[0,1]	upstream_TSS(5,50]	delta	-0.0208597	-0.0111743	954739	237099	upstream_TSS	Pancancer	coding_mRNA	1000	no	nb	H3k9ac,CpG_fraction,H3k4me2,H3k4me3	1.05283	multiple
upstream_TSS[0,1]-upstream_TSS(5,50]|GERP	0.0186244	GERP	0.969458	-0.0124572	0.049706	upstream_TSS[0,1]	upstream_TSS(5,50]	delta	0.00869849	0.00289955	954739	237099	upstream_TSS	Pancancer	coding_mRNA	1000	no	nb	H3k9ac,CpG_fraction,H3k4me2,H3k4me3	1.05283	multiple
upstream_TSS[0,1]-upstream_TSS(5,50]|GC_fraction	0.0437218	GC_fraction	0.0940997	-0.00242185	0.0898654	upstream_TSS[0,1]	upstream_TSS(5,50]	delta	0.0386949	0.0190318	954739	237099	upstream_TSS	Pancancer	coding_mRNA	1000	no	nb	H3k9ac,CpG_fraction,H3k4me2,H3k4me3	1.05283	multiple
upstream_TSS[0,1]-upstream_TSS(5,50]|CpGI_fraction	0.0286372	CpGI_fraction	0.999333	-0.0279163	0.0851907	upstream_TSS[0,1]	upstream_TSS(5,50]	delta	0.0190679	-0.00558238	954739	237099	upstream_TSS	Pancancer	coding_mRNA	1000	no	nb	H3k9ac,CpG_fraction,H3k4me2,H3k4me3	1.05283	multiple
upstream_TSS[0,1]-upstream_TSS(5,50]|expression	0.00104827	expression	1	-0.0164923	0.0185888	upstream_TSS[0,1]	upstream_TSS(5,50]	delta	-0.00224057	0.00271816	954739	237099	upstream_TSS	Pancancer	coding_mRNA	1000	no	nb	H3k9ac,CpG_fraction,H3k4me2,H3k4me3	1.05283	multiple
upstream_TSS[0,1]-upstream_TSS(5,50]|TATA_promoter	0.0280462	TATA box prom score	0.287541	-0.00528482	0.0613772	upstream_TSS[0,1]	upstream_TSS(5,50]	delta	0.00842762	0.0141099	954739	237099	upstream_TSS	Pancancer	coding_mRNA	1000	no	nb	H3k9ac,CpG_fraction,H3k4me2,H3k4me3	1.05283	multiple
upstream_TSS[0,1]-upstream_TSS(5,50]|CpGI_promoteryes	-0.0244135	CpGI_promoteryes	1	-0.0981831	0.049356	upstream_TSS[0,1]	upstream_TSS(5,50]	delta	-0.00371357	-0.0349583	954739	237099	upstream_TSS	Pancancer	coding_mRNA	1000	no	nb	H3k9ac,CpG_fraction,H3k4me2,H3k4me3	1.05283	multiple
upstream_TSS[0,1]-upstream_TSS(5,50]|CpGme	0.0070616	CpG_methylation	1	-0.0319329	0.0460561	upstream_TSS[0,1]	upstream_TSS(5,50]	delta	0.00996175	-0.0124288	954739	237099	upstream_TSS	Pancancer	coding_mRNA	1000	no	nb	H3k9ac,CpG_fraction,H3k4me2,H3k4me3	1.05283	multiple
upstream_TSS[0,1]-upstream_TSS(5,50]|DHS	0.02741	DHS	0.999997	-0.036401	0.091221	upstream_TSS[0,1]	upstream_TSS(5,50]	delta	0.000617176	-0.0149815	954739	237099	upstream_TSS	Pancancer	coding_mRNA	1000	no	nb	H3k9ac,CpG_fraction,H3k4me2,H3k4me3	1.05283	multiple
upstream_TSS[0,1]-upstream_TSS(5,50]|OR	0.0528635	replication time	7.00456e-05	0.0157331	0.0899939	upstream_TSS[0,1]	upstream_TSS(5,50]	delta	0.00476779	-0.230648	954739	237099	upstream_TSS	Pancancer	coding_mRNA	1000	no	nb	H3k9ac,CpG_fraction,H3k4me2,H3k4me3	1.05283	multiple
upstream_TSS[0,1]-upstream_TSS(5,50]|length	-0.0163117	length	0.999945	-0.05124	0.0186165	upstream_TSS[0,1]	upstream_TSS(5,50]	delta	-0.0189424	0.0178617	954739	237099	upstream_TSS	Pancancer	coding_mRNA	1000	no	nb	H3k9ac,CpG_fraction,H3k4me2,H3k4me3	1.05283	multiple
downstream_TSS[0,1]+mainEffect|chrchr8.9.15.16	-0.0189169	maternal chromosome	1	-0.0830409	0.0452071	downstream_TSS[0,1]	mainEffect	sum	-0.0125063	-0.00641059	954739	237099	downstream_TSS	Pancancer	coding_mRNA	1000	no	nb	H3k9ac,CpG_fraction,H3k4me2,H3k4me3	1.05283	multiple
upstream_TSS[0,1]+mainEffect|chrchr8.9.15.16	-0.00512714	maternal chromosome	1	-0.0916798	0.0814255	upstream_TSS[0,1]	mainEffect	sum	0.00128345	-0.00641059	954739	237099	upstream_TSS	Pancancer	coding_mRNA	1000	no	nb	H3k9ac,CpG_fraction,H3k4me2,H3k4me3	1.05283	multiple
downstream_TSS[0,1]+mainEffect|chrchr1.13.18.20	0.0441982	non-maternal chromosome	0.492305	-0.0127584	0.101155	downstream_TSS[0,1]	mainEffect	sum	0.0153617	0.0288365	954739	237099	downstream_TSS	Pancancer	coding_mRNA	1000	no	nb	H3k9ac,CpG_fraction,H3k4me2,H3k4me3	1.05283	multiple
upstream_TSS[0,1]+mainEffect|chrchr1.13.18.20	0.0139462	non-maternal chromosome	1	-0.0605395	0.0884319	upstream_TSS[0,1]	mainEffect	sum	-0.0148903	0.0288365	954739	237099	upstream_TSS	Pancancer	coding_mRNA	1000	no	nb	H3k9ac,CpG_fraction,H3k4me2,H3k4me3	1.05283	multiple
downstream_TSS[0,1]+mainEffect|GCskewTx	0.00126017	GCskewTx	1	-0.02082	0.0233403	downstream_TSS[0,1]	mainEffect	sum	-0.00427819	0.00553835	954739	237099	downstream_TSS	Pancancer	coding_mRNA	1000	no	nb	H3k9ac,CpG_fraction,H3k4me2,H3k4me3	1.05283	multiple
upstream_TSS[0,1]+mainEffect|GCskewTx	0.0106129	GCskewTx	1	-0.0164466	0.0376724	upstream_TSS[0,1]	mainEffect	sum	0.00507457	0.00553835	954739	237099	upstream_TSS	Pancancer	coding_mRNA	1000	no	nb	H3k9ac,CpG_fraction,H3k4me2,H3k4me3	1.05283	multiple
downstream_TSS[0,1]+mainEffect|divergent_lncRNAyes	0.0262836	divergent_lncRNAyes	0.999881	-0.0286716	0.0812387	downstream_TSS[0,1]	mainEffect	sum	0.0156747	0.0106089	954739	237099	downstream_TSS	Pancancer	coding_mRNA	1000	no	nb	H3k9ac,CpG_fraction,H3k4me2,H3k4me3	1.05283	multiple
upstream_TSS[0,1]+mainEffect|divergent_lncRNAyes	0.0623486	divergent_lncRNAyes	0.998109	-0.0560948	0.180792	upstream_TSS[0,1]	mainEffect	sum	0.0517397	0.0106089	954739	237099	upstream_TSS	Pancancer	coding_mRNA	1000	no	nb	H3k9ac,CpG_fraction,H3k4me2,H3k4me3	1.05283	multiple
downstream_TSS[0,1]+mainEffect|TSGyes	0.150889	TSGyes	0.240084	-0.0245191	0.326296	downstream_TSS[0,1]	mainEffect	sum	0.100573	0.0503153	954739	237099	downstream_TSS	Pancancer	coding_mRNA	1000	no	nb	H3k9ac,CpG_fraction,H3k4me2,H3k4me3	1.05283	multiple
upstream_TSS[0,1]+mainEffect|TSGyes	0.0352147	TSGyes	1	-0.24316	0.31359	upstream_TSS[0,1]	mainEffect	sum	-0.0151006	0.0503153	954739	237099	upstream_TSS	Pancancer	coding_mRNA	1000	no	nb	H3k9ac,CpG_fraction,H3k4me2,H3k4me3	1.05283	multiple
downstream_TSS[0,1]+mainEffect|OGyes	0.237561	ONCOGENEyes	0.000249928	0.0628885	0.412233	downstream_TSS[0,1]	mainEffect	sum	0.110774	0.126787	954739	237099	downstream_TSS	Pancancer	coding_mRNA	1000	no	nb	H3k9ac,CpG_fraction,H3k4me2,H3k4me3	1.05283	multiple
upstream_TSS[0,1]+mainEffect|OGyes	0.129233	ONCOGENEyes	0.999041	-0.122569	0.381036	upstream_TSS[0,1]	mainEffect	sum	0.00244613	0.126787	954739	237099	upstream_TSS	Pancancer	coding_mRNA	1000	no	nb	H3k9ac,CpG_fraction,H3k4me2,H3k4me3	1.05283	multiple
downstream_TSS[0,1]+mainEffect|essentialyes	0.0374534	essentialyes	0.99998	-0.0450983	0.120005	downstream_TSS[0,1]	mainEffect	sum	0.00831805	0.0291353	954739	237099	downstream_TSS	Pancancer	coding_mRNA	1000	no	nb	H3k9ac,CpG_fraction,H3k4me2,H3k4me3	1.05283	multiple
upstream_TSS[0,1]+mainEffect|essentialyes	0.0798199	essentialyes	0.984255	-0.0581657	0.217806	upstream_TSS[0,1]	mainEffect	sum	0.0506846	0.0291353	954739	237099	upstream_TSS	Pancancer	coding_mRNA	1000	no	nb	H3k9ac,CpG_fraction,H3k4me2,H3k4me3	1.05283	multiple
downstream_TSS[0,1]+mainEffect|DDPyes	0.0276834	downstream divergent promoter yes	1	-0.0403564	0.0957232	downstream_TSS[0,1]	mainEffect	sum	0.0503057	-0.0226223	954739	237099	downstream_TSS	Pancancer	coding_mRNA	1000	no	nb	H3k9ac,CpG_fraction,H3k4me2,H3k4me3	1.05283	multiple
upstream_TSS[0,1]+mainEffect|DDPyes	-0.0607714	downstream divergent promoter yes	0.995463	-0.172118	0.0505751	upstream_TSS[0,1]	mainEffect	sum	-0.0381491	-0.0226223	954739	237099	upstream_TSS	Pancancer	coding_mRNA	1000	no	nb	H3k9ac,CpG_fraction,H3k4me2,H3k4me3	1.05283	multiple
downstream_TSS[0,1]+mainEffect|UDPyes	-0.0270432	upstream divergent promoter yes	0.99999	-0.0877807	0.0336943	downstream_TSS[0,1]	mainEffect	sum	-0.0339153	0.00687205	954739	237099	downstream_TSS	Pancancer	coding_mRNA	1000	no	nb	H3k9ac,CpG_fraction,H3k4me2,H3k4me3	1.05283	multiple
upstream_TSS[0,1]+mainEffect|UDPyes	0.0971934	upstream divergent promoter yes	0.0462706	0.000588737	0.193798	upstream_TSS[0,1]	mainEffect	sum	0.0903214	0.00687205	954739	237099	upstream_TSS	Pancancer	coding_mRNA	1000	no	nb	H3k9ac,CpG_fraction,H3k4me2,H3k4me3	1.05283	multiple
downstream_TSS[0,1]+mainEffect|PRO.seq_ratioTx	0.0105822	PRO.seq_ratioTx	1	-0.0207121	0.0418765	downstream_TSS[0,1]	mainEffect	sum	0.00639473	0.00418747	954739	237099	downstream_TSS	Pancancer	coding_mRNA	1000	no	nb	H3k9ac,CpG_fraction,H3k4me2,H3k4me3	1.05283	multiple
upstream_TSS[0,1]+mainEffect|PRO.seq_ratioTx	-0.00017705	PRO.seq_ratioTx	1	-0.0731567	0.0728026	upstream_TSS[0,1]	mainEffect	sum	-0.00436452	0.00418747	954739	237099	upstream_TSS	Pancancer	coding_mRNA	1000	no	nb	H3k9ac,CpG_fraction,H3k4me2,H3k4me3	1.05283	multiple
downstream_TSS[0,1]+mainEffect|H3k4me1	-0.030708	H3k4me1	0.0216726	-0.0595786	-0.00183738	downstream_TSS[0,1]	mainEffect	sum	-0.0137937	-0.0169143	954739	237099	downstream_TSS	Pancancer	coding_mRNA	1000	no	nb	H3k9ac,CpG_fraction,H3k4me2,H3k4me3	1.05283	multiple
upstream_TSS[0,1]+mainEffect|H3k4me1	0.000510009	H3k4me1	1	-0.0389519	0.0399719	upstream_TSS[0,1]	mainEffect	sum	0.0174243	-0.0169143	954739	237099	upstream_TSS	Pancancer	coding_mRNA	1000	no	nb	H3k9ac,CpG_fraction,H3k4me2,H3k4me3	1.05283	multiple
downstream_TSS[0,1]+mainEffect|H3k4me3	-0.0186785	H3k4me3	0.159964	-0.0394282	0.00207117	downstream_TSS[0,1]	mainEffect	sum	-0.0141644	-0.00451413	954739	237099	downstream_TSS	Pancancer	coding_mRNA	1000	no	nb	H3k9ac,CpG_fraction,H3k4me2,H3k4me3	1.05283	multiple
upstream_TSS[0,1]+mainEffect|H3k4me3	0.0525115	H3k4me3	0.0491811	3.86412e-05	0.104984	upstream_TSS[0,1]	mainEffect	sum	0.0570256	-0.00451413	954739	237099	upstream_TSS	Pancancer	coding_mRNA	1000	no	nb	H3k9ac,CpG_fraction,H3k4me2,H3k4me3	1.05283	multiple
downstream_TSS[0,1]+mainEffect|H3k9me1	-0.0177594	H3k9me1	0.99913	-0.0524959	0.016977	downstream_TSS[0,1]	mainEffect	sum	0.00729438	-0.0250538	954739	237099	downstream_TSS	Pancancer	coding_mRNA	1000	no	nb	H3k9ac,CpG_fraction,H3k4me2,H3k4me3	1.05283	multiple
upstream_TSS[0,1]+mainEffect|H3k9me1	-0.0456941	H3k9me1	0.0405087	-0.0906322	-0.00075611	upstream_TSS[0,1]	mainEffect	sum	-0.0206403	-0.0250538	954739	237099	upstream_TSS	Pancancer	coding_mRNA	1000	no	nb	H3k9ac,CpG_fraction,H3k4me2,H3k4me3	1.05283	multiple
downstream_TSS[0,1]+mainEffect|H3k09me3	0.0538456	H3k09me3	0.0171049	0.00407903	0.103612	downstream_TSS[0,1]	mainEffect	sum	-0.0256062	0.0794518	954739	237099	downstream_TSS	Pancancer	coding_mRNA	1000	no	nb	H3k9ac,CpG_fraction,H3k4me2,H3k4me3	1.05283	multiple
upstream_TSS[0,1]+mainEffect|H3k09me3	0.140705	H3k09me3	2.87924e-06	0.0516428	0.229767	upstream_TSS[0,1]	mainEffect	sum	0.0612531	0.0794518	954739	237099	upstream_TSS	Pancancer	coding_mRNA	1000	no	nb	H3k9ac,CpG_fraction,H3k4me2,H3k4me3	1.05283	multiple
downstream_TSS[0,1]+mainEffect|H3k27ac	0.0266899	H3k27ac	1.87975e-10	0.0133433	0.0400365	downstream_TSS[0,1]	mainEffect	sum	0.0101152	0.0165747	954739	237099	downstream_TSS	Pancancer	coding_mRNA	1000	no	nb	H3k9ac,CpG_fraction,H3k4me2,H3k4me3	1.05283	multiple
upstream_TSS[0,1]+mainEffect|H3k27ac	0.00530241	H3k27ac	1	-0.0297559	0.0403607	upstream_TSS[0,1]	mainEffect	sum	-0.0112723	0.0165747	954739	237099	upstream_TSS	Pancancer	coding_mRNA	1000	no	nb	H3k9ac,CpG_fraction,H3k4me2,H3k4me3	1.05283	multiple
downstream_TSS[0,1]+mainEffect|H3k27me3	-0.00162214	H3k27me3	1	-0.0135541	0.0103098	downstream_TSS[0,1]	mainEffect	sum	0.00103612	-0.00265826	954739	237099	downstream_TSS	Pancancer	coding_mRNA	1000	no	nb	H3k9ac,CpG_fraction,H3k4me2,H3k4me3	1.05283	multiple
upstream_TSS[0,1]+mainEffect|H3k27me3	-0.0151983	H3k27me3	0.233872	-0.0328111	0.00241454	upstream_TSS[0,1]	mainEffect	sum	-0.01254	-0.00265826	954739	237099	upstream_TSS	Pancancer	coding_mRNA	1000	no	nb	H3k9ac,CpG_fraction,H3k4me2,H3k4me3	1.05283	multiple
downstream_TSS[0,1]+mainEffect|H3k36me3	-0.0271115	H3k36me3	1	-0.114093	0.0598698	downstream_TSS[0,1]	mainEffect	sum	-0.00371897	-0.0233925	954739	237099	downstream_TSS	Pancancer	coding_mRNA	1000	no	nb	H3k9ac,CpG_fraction,H3k4me2,H3k4me3	1.05283	multiple
upstream_TSS[0,1]+mainEffect|H3k36me3	-0.0297641	H3k36me3	1	-0.121175	0.0616468	upstream_TSS[0,1]	mainEffect	sum	-0.00637159	-0.0233925	954739	237099	upstream_TSS	Pancancer	coding_mRNA	1000	no	nb	H3k9ac,CpG_fraction,H3k4me2,H3k4me3	1.05283	multiple
downstream_TSS[0,1]+mainEffect|H3k79me2	-0.00381221	H3k79me2	1	-0.034115	0.0264906	downstream_TSS[0,1]	mainEffect	sum	0.061845	-0.0656572	954739	237099	downstream_TSS	Pancancer	coding_mRNA	1000	no	nb	H3k9ac,CpG_fraction,H3k4me2,H3k4me3	1.05283	multiple
upstream_TSS[0,1]+mainEffect|H3k79me2	0.00311023	H3k79me2	1	-0.111052	0.117273	upstream_TSS[0,1]	mainEffect	sum	0.0687674	-0.0656572	954739	237099	upstream_TSS	Pancancer	coding_mRNA	1000	no	nb	H3k9ac,CpG_fraction,H3k4me2,H3k4me3	1.05283	multiple
downstream_TSS[0,1]+mainEffect|H4k20me1	0.0119664	H4k20me1	1	-0.0268608	0.0507936	downstream_TSS[0,1]	mainEffect	sum	0.0130815	-0.00111507	954739	237099	downstream_TSS	Pancancer	coding_mRNA	1000	no	nb	H3k9ac,CpG_fraction,H3k4me2,H3k4me3	1.05283	multiple
upstream_TSS[0,1]+mainEffect|H4k20me1	0.0156453	H4k20me1	1	-0.0526182	0.0839088	upstream_TSS[0,1]	mainEffect	sum	0.0167603	-0.00111507	954739	237099	upstream_TSS	Pancancer	coding_mRNA	1000	no	nb	H3k9ac,CpG_fraction,H3k4me2,H3k4me3	1.05283	multiple
downstream_TSS[0,1]+mainEffect|RR	-0.0149243	recombination rate	0.99998	-0.0478102	0.0179617	downstream_TSS[0,1]	mainEffect	sum	-0.0124089	-0.00251538	954739	237099	downstream_TSS	Pancancer	coding_mRNA	1000	no	nb	H3k9ac,CpG_fraction,H3k4me2,H3k4me3	1.05283	multiple
upstream_TSS[0,1]+mainEffect|RR	0.00748256	recombination rate	1	-0.0284874	0.0434526	upstream_TSS[0,1]	mainEffect	sum	0.00999794	-0.00251538	954739	237099	upstream_TSS	Pancancer	coding_mRNA	1000	no	nb	H3k9ac,CpG_fraction,H3k4me2,H3k4me3	1.05283	multiple
downstream_TSS[0,1]+mainEffect|DBS	0.0149407	DSB	0.0387987	0.000277149	0.0296043	downstream_TSS[0,1]	mainEffect	sum	0.00055756	0.0143831	954739	237099	downstream_TSS	Pancancer	coding_mRNA	1000	no	nb	H3k9ac,CpG_fraction,H3k4me2,H3k4me3	1.05283	multiple
upstream_TSS[0,1]+mainEffect|DBS	0.0278059	DSB	0.00726327	0.00342331	0.0521885	upstream_TSS[0,1]	mainEffect	sum	0.0134227	0.0143831	954739	237099	upstream_TSS	Pancancer	coding_mRNA	1000	no	nb	H3k9ac,CpG_fraction,H3k4me2,H3k4me3	1.05283	multiple
downstream_TSS[0,1]+mainEffect|PRDM9	-0.0126222	PRDM9	1	-0.0525386	0.0272942	downstream_TSS[0,1]	mainEffect	sum	-0.00619387	-0.00642833	954739	237099	downstream_TSS	Pancancer	coding_mRNA	1000	no	nb	H3k9ac,CpG_fraction,H3k4me2,H3k4me3	1.05283	multiple
upstream_TSS[0,1]+mainEffect|PRDM9	-0.014963	PRDM9	1	-0.0629802	0.0330542	upstream_TSS[0,1]	mainEffect	sum	-0.00853469	-0.00642833	954739	237099	upstream_TSS	Pancancer	coding_mRNA	1000	no	nb	H3k9ac,CpG_fraction,H3k4me2,H3k4me3	1.05283	multiple
downstream_TSS[0,1]+mainEffect|TRCanti	0.00131551	T-R anti	1	-0.0547702	0.0574012	downstream_TSS[0,1]	mainEffect	sum	0.00304131	-0.0017258	954739	237099	downstream_TSS	Pancancer	coding_mRNA	1000	no	nb	H3k9ac,CpG_fraction,H3k4me2,H3k4me3	1.05283	multiple
upstream_TSS[0,1]+mainEffect|TRCanti	0.0131389	T-R anti	1	-0.0619748	0.0882527	upstream_TSS[0,1]	mainEffect	sum	0.0148647	-0.0017258	954739	237099	upstream_TSS	Pancancer	coding_mRNA	1000	no	nb	H3k9ac,CpG_fraction,H3k4me2,H3k4me3	1.05283	multiple
downstream_TSS[0,1]+mainEffect|TRCco	-0.0234774	T-R co	0.999999	-0.0792307	0.0322759	downstream_TSS[0,1]	mainEffect	sum	-0.0224462	-0.00103117	954739	237099	downstream_TSS	Pancancer	coding_mRNA	1000	no	nb	H3k9ac,CpG_fraction,H3k4me2,H3k4me3	1.05283	multiple
upstream_TSS[0,1]+mainEffect|TRCco	0.0489023	T-R co	0.870077	-0.0250771	0.122882	upstream_TSS[0,1]	mainEffect	sum	0.0499335	-0.00103117	954739	237099	upstream_TSS	Pancancer	coding_mRNA	1000	no	nb	H3k9ac,CpG_fraction,H3k4me2,H3k4me3	1.05283	multiple
downstream_TSS[0,1]+mainEffect|H2A.Z	-0.0232207	H2A.Z	0.000405908	-0.0407685	-0.00567302	downstream_TSS[0,1]	mainEffect	sum	-0.0151385	-0.00808224	954739	237099	downstream_TSS	Pancancer	coding_mRNA	1000	no	nb	H3k9ac,CpG_fraction,H3k4me2,H3k4me3	1.05283	multiple
upstream_TSS[0,1]+mainEffect|H2A.Z	-0.0297891	H2A.Z	0.113692	-0.0617764	0.00219823	upstream_TSS[0,1]	mainEffect	sum	-0.0217069	-0.00808224	954739	237099	upstream_TSS	Pancancer	coding_mRNA	1000	no	nb	H3k9ac,CpG_fraction,H3k4me2,H3k4me3	1.05283	multiple
downstream_TSS[0,1]+mainEffect|nucleosome	-0.011484	nucleosome	1	-0.049999	0.027031	downstream_TSS[0,1]	mainEffect	sum	0.0165524	-0.0280364	954739	237099	downstream_TSS	Pancancer	coding_mRNA	1000	no	nb	H3k9ac,CpG_fraction,H3k4me2,H3k4me3	1.05283	multiple
upstream_TSS[0,1]+mainEffect|nucleosome	-0.0462872	nucleosome	0.0670055	-0.0936936	0.00111915	upstream_TSS[0,1]	mainEffect	sum	-0.0182509	-0.0280364	954739	237099	upstream_TSS	Pancancer	coding_mRNA	1000	no	nb	H3k9ac,CpG_fraction,H3k4me2,H3k4me3	1.05283	multiple
downstream_TSS[0,1]+mainEffect|gquad	-0.0167494	g-quadruplex	0.0199285	-0.0323811	-0.00111757	downstream_TSS[0,1]	mainEffect	sum	-0.00557508	-0.0111743	954739	237099	downstream_TSS	Pancancer	coding_mRNA	1000	no	nb	H3k9ac,CpG_fraction,H3k4me2,H3k4me3	1.05283	multiple
upstream_TSS[0,1]+mainEffect|gquad	-0.032034	g-quadruplex	0.00669193	-0.0599148	-0.00415315	upstream_TSS[0,1]	mainEffect	sum	-0.0208597	-0.0111743	954739	237099	upstream_TSS	Pancancer	coding_mRNA	1000	no	nb	H3k9ac,CpG_fraction,H3k4me2,H3k4me3	1.05283	multiple
downstream_TSS[0,1]+mainEffect|GERP	0.00485908	GERP	1	-0.00947216	0.0191903	downstream_TSS[0,1]	mainEffect	sum	0.00195953	0.00289955	954739	237099	downstream_TSS	Pancancer	coding_mRNA	1000	no	nb	H3k9ac,CpG_fraction,H3k4me2,H3k4me3	1.05283	multiple
upstream_TSS[0,1]+mainEffect|GERP	0.011598	GERP	1	-0.0167965	0.0399926	upstream_TSS[0,1]	mainEffect	sum	0.00869849	0.00289955	954739	237099	upstream_TSS	Pancancer	coding_mRNA	1000	no	nb	H3k9ac,CpG_fraction,H3k4me2,H3k4me3	1.05283	multiple
downstream_TSS[0,1]+mainEffect|GC_fraction	-0.0209205	GC_fraction	0.959392	-0.0552411	0.0134001	downstream_TSS[0,1]	mainEffect	sum	-0.0399523	0.0190318	954739	237099	downstream_TSS	Pancancer	coding_mRNA	1000	no	nb	H3k9ac,CpG_fraction,H3k4me2,H3k4me3	1.05283	multiple
upstream_TSS[0,1]+mainEffect|GC_fraction	0.0577266	GC_fraction	0.000155536	0.0162874	0.0991659	upstream_TSS[0,1]	mainEffect	sum	0.0386949	0.0190318	954739	237099	upstream_TSS	Pancancer	coding_mRNA	1000	no	nb	H3k9ac,CpG_fraction,H3k4me2,H3k4me3	1.05283	multiple
downstream_TSS[0,1]+mainEffect|CpGI_fraction	-0.00220854	CpGI_fraction	1	-0.0205054	0.0160883	downstream_TSS[0,1]	mainEffect	sum	0.00337385	-0.00558238	954739	237099	downstream_TSS	Pancancer	coding_mRNA	1000	no	nb	H3k9ac,CpG_fraction,H3k4me2,H3k4me3	1.05283	multiple
upstream_TSS[0,1]+mainEffect|CpGI_fraction	0.0134855	CpGI_fraction	0.999998	-0.018028	0.044999	upstream_TSS[0,1]	mainEffect	sum	0.0190679	-0.00558238	954739	237099	upstream_TSS	Pancancer	coding_mRNA	1000	no	nb	H3k9ac,CpG_fraction,H3k4me2,H3k4me3	1.05283	multiple
downstream_TSS[0,1]+mainEffect|expression	0.00552615	expression	0.999999	-0.00767332	0.0187256	downstream_TSS[0,1]	mainEffect	sum	0.00280799	0.00271816	954739	237099	downstream_TSS	Pancancer	coding_mRNA	1000	no	nb	H3k9ac,CpG_fraction,H3k4me2,H3k4me3	1.05283	multiple
upstream_TSS[0,1]+mainEffect|expression	0.000477597	expression	1	-0.0158514	0.0168066	upstream_TSS[0,1]	mainEffect	sum	-0.00224057	0.00271816	954739	237099	upstream_TSS	Pancancer	coding_mRNA	1000	no	nb	H3k9ac,CpG_fraction,H3k4me2,H3k4me3	1.05283	multiple
downstream_TSS[0,1]+mainEffect|TATA_promoter	0.0295534	TATA box prom score	0.00218942	0.00549441	0.0536123	downstream_TSS[0,1]	mainEffect	sum	0.0154435	0.0141099	954739	237099	downstream_TSS	Pancancer	coding_mRNA	1000	no	nb	H3k9ac,CpG_fraction,H3k4me2,H3k4me3	1.05283	multiple
upstream_TSS[0,1]+mainEffect|TATA_promoter	0.0225375	TATA box prom score	0.733223	-0.00929014	0.0543651	upstream_TSS[0,1]	mainEffect	sum	0.00842762	0.0141099	954739	237099	upstream_TSS	Pancancer	coding_mRNA	1000	no	nb	H3k9ac,CpG_fraction,H3k4me2,H3k4me3	1.05283	multiple
downstream_TSS[0,1]+mainEffect|CpGI_promoteryes	-0.0255586	CpGI_promoteryes	0.999998	-0.0856473	0.03453	downstream_TSS[0,1]	mainEffect	sum	0.00939966	-0.0349583	954739	237099	downstream_TSS	Pancancer	coding_mRNA	1000	no	nb	H3k9ac,CpG_fraction,H3k4me2,H3k4me3	1.05283	multiple
upstream_TSS[0,1]+mainEffect|CpGI_promoteryes	-0.0386719	CpGI_promoteryes	0.995013	-0.109251	0.0319073	upstream_TSS[0,1]	mainEffect	sum	-0.00371357	-0.0349583	954739	237099	upstream_TSS	Pancancer	coding_mRNA	1000	no	nb	H3k9ac,CpG_fraction,H3k4me2,H3k4me3	1.05283	multiple
downstream_TSS[0,1]+mainEffect|CpGme	-0.0150863	CpG_methylation	0.999661	-0.045583	0.0154104	downstream_TSS[0,1]	mainEffect	sum	-0.00265758	-0.0124288	954739	237099	downstream_TSS	Pancancer	coding_mRNA	1000	no	nb	H3k9ac,CpG_fraction,H3k4me2,H3k4me3	1.05283	multiple
upstream_TSS[0,1]+mainEffect|CpGme	-0.00246701	CpG_methylation	1	-0.0386451	0.0337111	upstream_TSS[0,1]	mainEffect	sum	0.00996175	-0.0124288	954739	237099	upstream_TSS	Pancancer	coding_mRNA	1000	no	nb	H3k9ac,CpG_fraction,H3k4me2,H3k4me3	1.05283	multiple
downstream_TSS[0,1]+mainEffect|DHS	-0.00467095	DHS	1	-0.0178816	0.0085397	downstream_TSS[0,1]	mainEffect	sum	0.0103106	-0.0149815	954739	237099	downstream_TSS	Pancancer	coding_mRNA	1000	no	nb	H3k9ac,CpG_fraction,H3k4me2,H3k4me3	1.05283	multiple
upstream_TSS[0,1]+mainEffect|DHS	-0.0143643	DHS	0.999081	-0.0423986	0.0136699	upstream_TSS[0,1]	mainEffect	sum	0.000617176	-0.0149815	954739	237099	upstream_TSS	Pancancer	coding_mRNA	1000	no	nb	H3k9ac,CpG_fraction,H3k4me2,H3k4me3	1.05283	multiple
downstream_TSS[0,1]+mainEffect|OR	-0.166367	replication time	0	-0.194065	-0.138668	downstream_TSS[0,1]	mainEffect	sum	0.0642814	-0.230648	954739	237099	downstream_TSS	Pancancer	coding_mRNA	1000	no	nb	H3k9ac,CpG_fraction,H3k4me2,H3k4me3	1.05283	multiple
upstream_TSS[0,1]+mainEffect|OR	-0.22588	replication time	0	-0.260983	-0.190777	upstream_TSS[0,1]	mainEffect	sum	0.00476779	-0.230648	954739	237099	upstream_TSS	Pancancer	coding_mRNA	1000	no	nb	H3k9ac,CpG_fraction,H3k4me2,H3k4me3	1.05283	multiple
downstream_TSS[0,1]+mainEffect|length	0.0196672	length	0.720486	-0.00796028	0.0472946	downstream_TSS[0,1]	mainEffect	sum	0.00180551	0.0178617	954739	237099	downstream_TSS	Pancancer	coding_mRNA	1000	no	nb	H3k9ac,CpG_fraction,H3k4me2,H3k4me3	1.05283	multiple
upstream_TSS[0,1]+mainEffect|length	-0.00108071	length	1	-0.0350749	0.0329135	upstream_TSS[0,1]	mainEffect	sum	-0.0189424	0.0178617	954739	237099	upstream_TSS	Pancancer	coding_mRNA	1000	no	nb	H3k9ac,CpG_fraction,H3k4me2,H3k4me3	1.05283	multiple
downstream_TSS[0,1]-downstream_TSS(5,50]|chrchr8.9.15.16	-0.0584153	maternal chromosome	1	-0.632911	0.516081	downstream_TSS[0,1]	downstream_TSS(5,50]	delta	0.0579366	-0.109405	8090	217574	downstream_TSS	gDNM_pool_halldoryes	coding_mRNA	1000	only	poisson	H3k4me3,CpG_fraction,nucleosome,H3k4me2,H3k9ac,H4k20me1	1.00542	multiple
downstream_TSS[0,1]-downstream_TSS(5,50]|chrchr1.13.18.20	0.0785868	non-maternal chromosome	1	-0.432141	0.589314	downstream_TSS[0,1]	downstream_TSS(5,50]	delta	-0.00171924	0.0624324	8090	217574	downstream_TSS	gDNM_pool_halldoryes	coding_mRNA	1000	only	poisson	H3k4me3,CpG_fraction,nucleosome,H3k4me2,H3k9ac,H4k20me1	1.00542	multiple
downstream_TSS[0,1]-downstream_TSS(5,50]|GCskewTx	-0.0445456	GCskewTx	1	-0.244068	0.154976	downstream_TSS[0,1]	downstream_TSS(5,50]	delta	-0.0285591	0.00700804	8090	217574	downstream_TSS	gDNM_pool_halldoryes	coding_mRNA	1000	only	poisson	H3k4me3,CpG_fraction,nucleosome,H3k4me2,H3k9ac,H4k20me1	1.00542	multiple
downstream_TSS[0,1]-downstream_TSS(5,50]|divergent_lncRNAyes	-0.14288	divergent_lncRNAyes	1	-0.655135	0.369375	downstream_TSS[0,1]	downstream_TSS(5,50]	delta	-0.00613585	-0.132461	8090	217574	downstream_TSS	gDNM_pool_halldoryes	coding_mRNA	1000	only	poisson	H3k4me3,CpG_fraction,nucleosome,H3k4me2,H3k9ac,H4k20me1	1.00542	multiple
downstream_TSS[0,1]-downstream_TSS(5,50]|TSGyes	-0.995592	TSGyes	1	-3.49258	1.50139	downstream_TSS[0,1]	downstream_TSS(5,50]	delta	-0.486173	-0.335063	8090	217574	downstream_TSS	gDNM_pool_halldoryes	coding_mRNA	1000	only	poisson	H3k4me3,CpG_fraction,nucleosome,H3k4me2,H3k9ac,H4k20me1	1.00542	multiple
downstream_TSS[0,1]-downstream_TSS(5,50]|OGyes	0.0835394	ONCOGENEyes	1	-1.53047	1.69755	downstream_TSS[0,1]	downstream_TSS(5,50]	delta	0.189241	-0.0944811	8090	217574	downstream_TSS	gDNM_pool_halldoryes	coding_mRNA	1000	only	poisson	H3k4me3,CpG_fraction,nucleosome,H3k4me2,H3k9ac,H4k20me1	1.00542	multiple
downstream_TSS[0,1]-downstream_TSS(5,50]|essentialyes	-0.391799	essentialyes	0.999959	-1.24968	0.466082	downstream_TSS[0,1]	downstream_TSS(5,50]	delta	-0.345617	-0.0706645	8090	217574	downstream_TSS	gDNM_pool_halldoryes	coding_mRNA	1000	only	poisson	H3k4me3,CpG_fraction,nucleosome,H3k4me2,H3k9ac,H4k20me1	1.00542	multiple
downstream_TSS[0,1]-downstream_TSS(5,50]|DDPyes	-0.0328152	downstream divergent promoter yes	1	-0.667349	0.601718	downstream_TSS[0,1]	downstream_TSS(5,50]	delta	-0.00358192	-0.0770151	8090	217574	downstream_TSS	gDNM_pool_halldoryes	coding_mRNA	1000	only	poisson	H3k4me3,CpG_fraction,nucleosome,H3k4me2,H3k9ac,H4k20me1	1.00542	multiple
downstream_TSS[0,1]-downstream_TSS(5,50]|UDPyes	-0.409854	upstream divergent promoter yes	0.712134	-0.98642	0.166712	downstream_TSS[0,1]	downstream_TSS(5,50]	delta	-0.273942	-0.148324	8090	217574	downstream_TSS	gDNM_pool_halldoryes	coding_mRNA	1000	only	poisson	H3k4me3,CpG_fraction,nucleosome,H3k4me2,H3k9ac,H4k20me1	1.00542	multiple
downstream_TSS[0,1]-downstream_TSS(5,50]|PRO.seq_ratioTx	0.000808084	PRO.seq_ratioTx	1	-0.2799	0.281516	downstream_TSS[0,1]	downstream_TSS(5,50]	delta	-0.0114763	0.00680389	8090	217574	downstream_TSS	gDNM_pool_halldoryes	coding_mRNA	1000	only	poisson	H3k4me3,CpG_fraction,nucleosome,H3k4me2,H3k9ac,H4k20me1	1.00542	multiple
downstream_TSS[0,1]-downstream_TSS(5,50]|H3k4me1	0.080233	H3k4me1	1	-0.1625	0.322966	downstream_TSS[0,1]	downstream_TSS(5,50]	delta	0.0376588	0.040627	8090	217574	downstream_TSS	gDNM_pool_halldoryes	coding_mRNA	1000	only	poisson	H3k4me3,CpG_fraction,nucleosome,H3k4me2,H3k9ac,H4k20me1	1.00542	multiple
downstream_TSS[0,1]-downstream_TSS(5,50]|H3k9me1	0.0117317	H3k9me1	1	-0.286414	0.309877	downstream_TSS[0,1]	downstream_TSS(5,50]	delta	-0.0457896	0.0296354	8090	217574	downstream_TSS	gDNM_pool_halldoryes	coding_mRNA	1000	only	poisson	H3k4me3,CpG_fraction,nucleosome,H3k4me2,H3k9ac,H4k20me1	1.00542	multiple
downstream_TSS[0,1]-downstream_TSS(5,50]|H3k09me3	-0.135827	H3k09me3	1	-0.67663	0.404976	downstream_TSS[0,1]	downstream_TSS(5,50]	delta	-0.206028	0.0817214	8090	217574	downstream_TSS	gDNM_pool_halldoryes	coding_mRNA	1000	only	poisson	H3k4me3,CpG_fraction,nucleosome,H3k4me2,H3k9ac,H4k20me1	1.00542	multiple
downstream_TSS[0,1]-downstream_TSS(5,50]|H3k27ac	0.0134553	H3k27ac	1	-0.106993	0.133903	downstream_TSS[0,1]	downstream_TSS(5,50]	delta	0.058577	-0.0127988	8090	217574	downstream_TSS	gDNM_pool_halldoryes	coding_mRNA	1000	only	poisson	H3k4me3,CpG_fraction,nucleosome,H3k4me2,H3k9ac,H4k20me1	1.00542	multiple
downstream_TSS[0,1]-downstream_TSS(5,50]|H3k27me3	0.0144845	H3k27me3	1	-0.104308	0.133277	downstream_TSS[0,1]	downstream_TSS(5,50]	delta	0.0143502	-0.0471965	8090	217574	downstream_TSS	gDNM_pool_halldoryes	coding_mRNA	1000	only	poisson	H3k4me3,CpG_fraction,nucleosome,H3k4me2,H3k9ac,H4k20me1	1.00542	multiple
downstream_TSS[0,1]-downstream_TSS(5,50]|H3k36me3	-0.0584681	H3k36me3	1	-0.825027	0.70809	downstream_TSS[0,1]	downstream_TSS(5,50]	delta	-0.0554871	-0.0313325	8090	217574	downstream_TSS	gDNM_pool_halldoryes	coding_mRNA	1000	only	poisson	H3k4me3,CpG_fraction,nucleosome,H3k4me2,H3k9ac,H4k20me1	1.00542	multiple
downstream_TSS[0,1]-downstream_TSS(5,50]|H3k79me2	0.0135046	H3k79me2	1	-0.216705	0.243715	downstream_TSS[0,1]	downstream_TSS(5,50]	delta	0.0476115	-0.071253	8090	217574	downstream_TSS	gDNM_pool_halldoryes	coding_mRNA	1000	only	poisson	H3k4me3,CpG_fraction,nucleosome,H3k4me2,H3k9ac,H4k20me1	1.00542	multiple
downstream_TSS[0,1]-downstream_TSS(5,50]|H4k20me1	0.109482	H4k20me1	1	-0.210589	0.429554	downstream_TSS[0,1]	downstream_TSS(5,50]	delta	0.0623306	0.111911	8090	217574	downstream_TSS	gDNM_pool_halldoryes	coding_mRNA	1000	only	poisson	H3k4me3,CpG_fraction,nucleosome,H3k4me2,H3k9ac,H4k20me1	1.00542	multiple
downstream_TSS[0,1]-downstream_TSS(5,50]|RR	-0.0946215	recombination rate	1	-0.425685	0.236442	downstream_TSS[0,1]	downstream_TSS(5,50]	delta	-0.0780225	0.0176284	8090	217574	downstream_TSS	gDNM_pool_halldoryes	coding_mRNA	1000	only	poisson	H3k4me3,CpG_fraction,nucleosome,H3k4me2,H3k9ac,H4k20me1	1.00542	multiple
downstream_TSS[0,1]-downstream_TSS(5,50]|DBS	0.0678734	DSB	0.999977	-0.0832927	0.21904	downstream_TSS[0,1]	downstream_TSS(5,50]	delta	0.0336684	-0.00976072	8090	217574	downstream_TSS	gDNM_pool_halldoryes	coding_mRNA	1000	only	poisson	H3k4me3,CpG_fraction,nucleosome,H3k4me2,H3k9ac,H4k20me1	1.00542	multiple
downstream_TSS[0,1]-downstream_TSS(5,50]|PRDM9	-0.0205174	PRDM9	1	-0.32321	0.282175	downstream_TSS[0,1]	downstream_TSS(5,50]	delta	0.0280806	-0.035799	8090	217574	downstream_TSS	gDNM_pool_halldoryes	coding_mRNA	1000	only	poisson	H3k4me3,CpG_fraction,nucleosome,H3k4me2,H3k9ac,H4k20me1	1.00542	multiple
downstream_TSS[0,1]-downstream_TSS(5,50]|TRCanti	0.191679	T-R anti	1	-0.306588	0.689945	downstream_TSS[0,1]	downstream_TSS(5,50]	delta	0.119347	0.0211872	8090	217574	downstream_TSS	gDNM_pool_halldoryes	coding_mRNA	1000	only	poisson	H3k4me3,CpG_fraction,nucleosome,H3k4me2,H3k9ac,H4k20me1	1.00542	multiple
downstream_TSS[0,1]-downstream_TSS(5,50]|TRCco	0.0443119	T-R co	1	-0.465477	0.554101	downstream_TSS[0,1]	downstream_TSS(5,50]	delta	0.064782	-0.0528695	8090	217574	downstream_TSS	gDNM_pool_halldoryes	coding_mRNA	1000	only	poisson	H3k4me3,CpG_fraction,nucleosome,H3k4me2,H3k9ac,H4k20me1	1.00542	multiple
downstream_TSS[0,1]-downstream_TSS(5,50]|H2A.Z	-0.0335127	H2A.Z	1	-0.209372	0.142347	downstream_TSS[0,1]	downstream_TSS(5,50]	delta	0.0129307	-0.0593337	8090	217574	downstream_TSS	gDNM_pool_halldoryes	coding_mRNA	1000	only	poisson	H3k4me3,CpG_fraction,nucleosome,H3k4me2,H3k9ac,H4k20me1	1.00542	multiple
downstream_TSS[0,1]-downstream_TSS(5,50]|gquad	-0.0474586	g-quadruplex	1	-0.19201	0.0970927	downstream_TSS[0,1]	downstream_TSS(5,50]	delta	-0.0578731	0.0158112	8090	217574	downstream_TSS	gDNM_pool_halldoryes	coding_mRNA	1000	only	poisson	H3k4me3,CpG_fraction,nucleosome,H3k4me2,H3k9ac,H4k20me1	1.00542	multiple
downstream_TSS[0,1]-downstream_TSS(5,50]|GERP	-0.0305581	GERP	1	-0.165386	0.10427	downstream_TSS[0,1]	downstream_TSS(5,50]	delta	-0.00676388	-0.0137389	8090	217574	downstream_TSS	gDNM_pool_halldoryes	coding_mRNA	1000	only	poisson	H3k4me3,CpG_fraction,nucleosome,H3k4me2,H3k9ac,H4k20me1	1.00542	multiple
downstream_TSS[0,1]-downstream_TSS(5,50]|GC_fraction	-0.0315897	GC_fraction	1	-0.340304	0.277124	downstream_TSS[0,1]	downstream_TSS(5,50]	delta	-0.00371638	-0.00139447	8090	217574	downstream_TSS	gDNM_pool_halldoryes	coding_mRNA	1000	only	poisson	H3k4me3,CpG_fraction,nucleosome,H3k4me2,H3k9ac,H4k20me1	1.00542	multiple
downstream_TSS[0,1]-downstream_TSS(5,50]|CpGI_fraction	0.0974872	CpGI_fraction	0.99138	-0.0777167	0.272691	downstream_TSS[0,1]	downstream_TSS(5,50]	delta	0.0156406	-0.0503691	8090	217574	downstream_TSS	gDNM_pool_halldoryes	coding_mRNA	1000	only	poisson	H3k4me3,CpG_fraction,nucleosome,H3k4me2,H3k9ac,H4k20me1	1.00542	multiple
downstream_TSS[0,1]-downstream_TSS(5,50]|expression	-0.00135309	expression	1	-0.188666	0.18596	downstream_TSS[0,1]	downstream_TSS(5,50]	delta	-0.0236455	0.0219569	8090	217574	downstream_TSS	gDNM_pool_halldoryes	coding_mRNA	1000	only	poisson	H3k4me3,CpG_fraction,nucleosome,H3k4me2,H3k9ac,H4k20me1	1.00542	multiple
downstream_TSS[0,1]-downstream_TSS(5,50]|TATA_promoter	0.0615566	TATA box prom score	1	-0.146137	0.26925	downstream_TSS[0,1]	downstream_TSS(5,50]	delta	-0.0177208	0.0791051	8090	217574	downstream_TSS	gDNM_pool_halldoryes	coding_mRNA	1000	only	poisson	H3k4me3,CpG_fraction,nucleosome,H3k4me2,H3k9ac,H4k20me1	1.00542	multiple
downstream_TSS[0,1]-downstream_TSS(5,50]|CpGI_promoteryes	-0.331691	CpGI_promoteryes	0.922075	-0.85692	0.193537	downstream_TSS[0,1]	downstream_TSS(5,50]	delta	-0.172112	-0.15291	8090	217574	downstream_TSS	gDNM_pool_halldoryes	coding_mRNA	1000	only	poisson	H3k4me3,CpG_fraction,nucleosome,H3k4me2,H3k9ac,H4k20me1	1.00542	multiple
downstream_TSS[0,1]-downstream_TSS(5,50]|CpGme	0.158065	CpG_methylation	0.958908	-0.103045	0.419175	downstream_TSS[0,1]	downstream_TSS(5,50]	delta	0.113029	0.149738	8090	217574	downstream_TSS	gDNM_pool_halldoryes	coding_mRNA	1000	only	poisson	H3k4me3,CpG_fraction,nucleosome,H3k4me2,H3k9ac,H4k20me1	1.00542	multiple
downstream_TSS[0,1]-downstream_TSS(5,50]|DHS	0.0819743	DHS	0.999236	-0.0809443	0.244893	downstream_TSS[0,1]	downstream_TSS(5,50]	delta	0.0819854	-0.151209	8090	217574	downstream_TSS	gDNM_pool_halldoryes	coding_mRNA	1000	only	poisson	H3k4me3,CpG_fraction,nucleosome,H3k4me2,H3k9ac,H4k20me1	1.00542	multiple
downstream_TSS[0,1]-downstream_TSS(5,50]|OR	0.107403	replication time	1	-0.160091	0.374896	downstream_TSS[0,1]	downstream_TSS(5,50]	delta	0.00344533	0.0531386	8090	217574	downstream_TSS	gDNM_pool_halldoryes	coding_mRNA	1000	only	poisson	H3k4me3,CpG_fraction,nucleosome,H3k4me2,H3k9ac,H4k20me1	1.00542	multiple
downstream_TSS[0,1]-downstream_TSS(5,50]|length	-0.0132631	length	1	-0.302245	0.275719	downstream_TSS[0,1]	downstream_TSS(5,50]	delta	-0.0196557	0.00775421	8090	217574	downstream_TSS	gDNM_pool_halldoryes	coding_mRNA	1000	only	poisson	H3k4me3,CpG_fraction,nucleosome,H3k4me2,H3k9ac,H4k20me1	1.00542	multiple
upstream_TSS[0,1]-upstream_TSS(5,50]|chrchr8.9.15.16	-0.0561957	maternal chromosome	1	-1.03499	0.922595	upstream_TSS[0,1]	upstream_TSS(5,50]	delta	-0.115242	-0.109405	8090	217574	upstream_TSS	gDNM_pool_halldoryes	coding_mRNA	1000	only	poisson	H3k4me3,CpG_fraction,nucleosome,H3k4me2,H3k9ac,H4k20me1	1.00542	multiple
upstream_TSS[0,1]-upstream_TSS(5,50]|chrchr1.13.18.20	0.379348	non-maternal chromosome	0.99913	-0.370755	1.12945	upstream_TSS[0,1]	upstream_TSS(5,50]	delta	0.230687	0.0624324	8090	217574	upstream_TSS	gDNM_pool_halldoryes	coding_mRNA	1000	only	poisson	H3k4me3,CpG_fraction,nucleosome,H3k4me2,H3k9ac,H4k20me1	1.00542	multiple
upstream_TSS[0,1]-upstream_TSS(5,50]|GCskewTx	-0.0893994	GCskewTx	1	-0.373683	0.194884	upstream_TSS[0,1]	upstream_TSS(5,50]	delta	-0.0384134	0.00700804	8090	217574	upstream_TSS	gDNM_pool_halldoryes	coding_mRNA	1000	only	poisson	H3k4me3,CpG_fraction,nucleosome,H3k4me2,H3k9ac,H4k20me1	1.00542	multiple
upstream_TSS[0,1]-upstream_TSS(5,50]|divergent_lncRNAyes	-0.818888	divergent_lncRNAyes	0.997603	-2.37561	0.737837	upstream_TSS[0,1]	upstream_TSS(5,50]	delta	-0.474748	-0.132461	8090	217574	upstream_TSS	gDNM_pool_halldoryes	coding_mRNA	1000	only	poisson	H3k4me3,CpG_fraction,nucleosome,H3k4me2,H3k9ac,H4k20me1	1.00542	multiple
upstream_TSS[0,1]-upstream_TSS(5,50]|TSGyes	0.104747	TSGyes	1	-3.62959	3.83909	upstream_TSS[0,1]	upstream_TSS(5,50]	delta	0.0407504	-0.335063	8090	217574	upstream_TSS	gDNM_pool_halldoryes	coding_mRNA	1000	only	poisson	H3k4me3,CpG_fraction,nucleosome,H3k4me2,H3k9ac,H4k20me1	1.00542	multiple
upstream_TSS[0,1]-upstream_TSS(5,50]|OGyes	-0.432178	ONCOGENEyes	1	-4.02125	3.15689	upstream_TSS[0,1]	upstream_TSS(5,50]	delta	-0.36356	-0.0944811	8090	217574	upstream_TSS	gDNM_pool_halldoryes	coding_mRNA	1000	only	poisson	H3k4me3,CpG_fraction,nucleosome,H3k4me2,H3k9ac,H4k20me1	1.00542	multiple
upstream_TSS[0,1]-upstream_TSS(5,50]|essentialyes	-0.116772	essentialyes	1	-1.76681	1.53326	upstream_TSS[0,1]	upstream_TSS(5,50]	delta	0.0913309	-0.0706645	8090	217574	upstream_TSS	gDNM_pool_halldoryes	coding_mRNA	1000	only	poisson	H3k4me3,CpG_fraction,nucleosome,H3k4me2,H3k9ac,H4k20me1	1.00542	multiple
upstream_TSS[0,1]-upstream_TSS(5,50]|DDPyes	-0.400465	downstream divergent promoter yes	1	-1.7372	0.936274	upstream_TSS[0,1]	upstream_TSS(5,50]	delta	-0.213058	-0.0770151	8090	217574	upstream_TSS	gDNM_pool_halldoryes	coding_mRNA	1000	only	poisson	H3k4me3,CpG_fraction,nucleosome,H3k4me2,H3k9ac,H4k20me1	1.00542	multiple
upstream_TSS[0,1]-upstream_TSS(5,50]|UDPyes	-0.255212	upstream divergent promoter yes	1	-1.34112	0.830697	upstream_TSS[0,1]	upstream_TSS(5,50]	delta	-0.0585911	-0.148324	8090	217574	upstream_TSS	gDNM_pool_halldoryes	coding_mRNA	1000	only	poisson	H3k4me3,CpG_fraction,nucleosome,H3k4me2,H3k9ac,H4k20me1	1.00542	multiple
upstream_TSS[0,1]-upstream_TSS(5,50]|PRO.seq_ratioTx	0.100343	PRO.seq_ratioTx	1	-0.742477	0.943163	upstream_TSS[0,1]	upstream_TSS(5,50]	delta	0.0620518	0.00680389	8090	217574	upstream_TSS	gDNM_pool_halldoryes	coding_mRNA	1000	only	poisson	H3k4me3,CpG_fraction,nucleosome,H3k4me2,H3k9ac,H4k20me1	1.00542	multiple
upstream_TSS[0,1]-upstream_TSS(5,50]|H3k4me1	0.177819	H3k4me1	1	-0.311794	0.667432	upstream_TSS[0,1]	upstream_TSS(5,50]	delta	0.0913672	0.040627	8090	217574	upstream_TSS	gDNM_pool_halldoryes	coding_mRNA	1000	only	poisson	H3k4me3,CpG_fraction,nucleosome,H3k4me2,H3k9ac,H4k20me1	1.00542	multiple
upstream_TSS[0,1]-upstream_TSS(5,50]|H3k9me1	-0.0354346	H3k9me1	1	-0.491215	0.420346	upstream_TSS[0,1]	upstream_TSS(5,50]	delta	0.0339382	0.0296354	8090	217574	upstream_TSS	gDNM_pool_halldoryes	coding_mRNA	1000	only	poisson	H3k4me3,CpG_fraction,nucleosome,H3k4me2,H3k9ac,H4k20me1	1.00542	multiple
[truncated: 509 more rows]

## Sheet: Supplementary Data 3
Supplementary Data 3: FANTOM5 coordinates and statistical variables of all used genes.
[truncated: 30,348 more rows]

## Sheet: Supplementary Data 4
Supplementary Data 4: PCAWG patient identifiers.
[truncated: 2,503 more rows]

## Sheet: Supplementary Data 5
Supplementary Data 5: Map between ENCODE cell lines and cancer tissue of origin.
[truncated: 60 more rows]

[truncated: 3 more sheets: Supplementary Data 6, Supplementary Data 7, Supplementary Data 8]
