# Supplementary material for: Transcription start sites experience a high influx of heritable variants fueled by early development
Source: Nat Commun. 2025 Nov 26;16:10120. doi: 10.1038/s41467-025-66201-0 (PMC12658150; doi:10.1038/s41467-025-66201-0)
Supplement: Supplementary file 5 — Supplementary Software 1 [file 41467_2025_66201_MOESM5_ESM.zip]

Archive with 38 entries (30 files):
- TSS_hypermutability-main/
- TSS_hypermutability-main/density.r
- TSS_hypermutability-main/mutmat.r
- TSS_hypermutability-main/scripts/
- TSS_hypermutability-main/scripts/Rmv_transcribed_sites_postTTS.R
- TSS_hypermutability-main/scripts/6_Mutability_per_transcript_chromosome_and_donor_lists_parallel.sh
- TSS_hypermutability-main/scripts/Bin_mutability_parallel_ERVs_downsampling_adapted.R
- TSS_hypermutability-main/scripts/Germline_and_PCAWG_mutations_extraction.R
- TSS_hypermutability-main/scripts/Bin_mutability_parallel_adapted.R
- TSS_hypermutability-main/scripts/Rmv_transcribed_sites_upstream.R
- TSS_hypermutability-main/scripts/Rmv_transcribed_sites_upstream_TTS.R
- TSS_hypermutability-main/scripts/4_Mutation_matrix_per_chromosome_and_donor_lists_parallel.sh
- TSS_hypermutability-main/scripts/Extracting_postTTS_transcript_seq.R
- TSS_hypermutability-main/scripts/Rmv_transcribed_sites.R
- TSS_hypermutability-main/scripts/Mutation_matrix_per_donor_list.R
- TSS_hypermutability-main/scripts/2_Mutations_preparation.sh
- TSS_hypermutability-main/scripts/Rmv_transcribed_sites_downstream.R
- TSS_hypermutability-main/scripts/7_Mutability_wraper.sh
- TSS_hypermutability-main/scripts/Rmv_transcribed_sites_original.R
- TSS_hypermutability-main/scripts/Extracting_upstream_TTS_seq.R
- TSS_hypermutability-main/scripts/1_Seq_context.sh
- TSS_hypermutability-main/scripts/Unique_bins.R
- TSS_hypermutability-main/scripts/5_Mutation_matrix_wraper.sh
- TSS_hypermutability-main/scripts/3_Strandwise_kmer_per_chromosome_and_filtering_parallel.sh
- TSS_hypermutability-main/scripts/Extracting_downstream_transcript_seq.R
- TSS_hypermutability-main/scripts/Extracting_upstream_transcript_seq.R
- TSS_hypermutability-main/LICENSE
- TSS_hypermutability-main/main.sh
- TSS_hypermutability-main/example.sh
- TSS_hypermutability-main/README.md
- TSS_hypermutability-main/all.tsv.gz
- TSS_hypermutability-main/inputall.tsv.gz
- TSS_hypermutability-main/exampleData/
- TSS_hypermutability-main/exampleData/outputDensity/
- TSS_hypermutability-main/exampleData/inputMutations/
- TSS_hypermutability-main/exampleData/outputMutations/
- TSS_hypermutability-main/exampleData/inputTarget/
- TSS_hypermutability-main/exampleData/outputMatrix/
