# Supplementary material for: Transcription start sites experience a high influx of heritable variants fueled by early development
Source: Nat Commun. 2025 Nov 26;16:10120. doi: 10.1038/s41467-025-66201-0 (PMC12658150; doi:10.1038/s41467-025-66201-0)
Supplement: Supplementary file 7 — Source Data [file 41467_2025_66201_MOESM7_ESM.zip › Source Data.xlsx]

## Sheet: Fig1a
bin	position	mu	CI5	CI95	bin_L
-50	upstream_TSS	1.02317	1.01309	1.03351	1000
-49	upstream_TSS	1.01545	1.00256	1.02523	1000
-48	upstream_TSS	1.01649	1.00579	1.02489	1000
-47	upstream_TSS	1.01908	1.01018	1.027	1000
-46	upstream_TSS	1.03341	1.02322	1.04217	1000
-45	upstream_TSS	1.01183	1.00348	1.02199	1000
-44	upstream_TSS	1.01138	1.00126	1.02088	1000
-43	upstream_TSS	1.01372	1.00436	1.02344	1000
-42	upstream_TSS	1.00819	1.00066	1.01668	1000
-41	upstream_TSS	1.01256	1.00265	1.02139	1000
-40	upstream_TSS	1.0123	1.00351	1.01945	1000
-39	upstream_TSS	1.0175	1.00806	1.02644	1000
-38	upstream_TSS	1.01862	1.00991	1.02654	1000
-37	upstream_TSS	1.01856	1.00886	1.02777	1000
-36	upstream_TSS	1.01538	1.00898	1.02302	1000
-35	upstream_TSS	1.00934	1.0002	1.0166	1000
-34	upstream_TSS	1.01846	1.0106	1.02672	1000
-33	upstream_TSS	1.01215	1.00477	1.01939	1000
-32	upstream_TSS	1.01567	1.00701	1.02325	1000
-31	upstream_TSS	1.01871	1.01055	1.02594	1000
-30	upstream_TSS	1.00919	1.00163	1.01594	1000
-29	upstream_TSS	1.01932	1.0116	1.02664	1000
-28	upstream_TSS	1.01834	1.0121	1.02623	1000
-27	upstream_TSS	1.01512	1.00907	1.02155	1000
-26	upstream_TSS	1.00972	1.00428	1.01579	1000
-25	upstream_TSS	1.01315	1.00813	1.01895	1000
-24	upstream_TSS	1.01106	1.00532	1.01693	1000
-23	upstream_TSS	1.01921	1.01143	1.02561	1000
-22	upstream_TSS	1.01398	1.00846	1.01951	1000
-21	upstream_TSS	1.01343	1.00791	1.01882	1000
-20	upstream_TSS	1.00999	1.00374	1.01509	1000
-19	upstream_TSS	1.00689	1.00194	1.0119	1000
-18	upstream_TSS	1.0103	1.0054	1.01612	1000
-17	upstream_TSS	1.01134	1.00612	1.01653	1000
-16	upstream_TSS	1.0141	1.00913	1.01948	1000
-15	upstream_TSS	1.02217	1.0175	1.02827	1000
-14	upstream_TSS	1.01066	1.00639	1.01498	1000
-13	upstream_TSS	1.00834	1.00322	1.01366	1000
-12	upstream_TSS	1.005	1.00115	1.00878	1000
-11	upstream_TSS	1.00779	1.00337	1.01218	1000
-10	upstream_TSS	1.00393	1.00009	1.00787	1000
-9	upstream_TSS	1.00647	1.00267	1.01053	1000
-8	upstream_TSS	1.00173	0.997734	1.00536	1000
-7	upstream_TSS	1.00329	0.99994	1.00595	1000
-6	upstream_TSS	0.999328	0.995737	1.00312	1000
-5	upstream_TSS	0.995011	0.99136	0.998548	1000
-4	upstream_TSS	0.992347	0.989252	0.994873	1000
-3	upstream_TSS	0.991128	0.98791	0.993972	1000
-2	upstream_TSS	0.989752	0.986981	0.99214	1000
-1	upstream_TSS	1.07335	1.06992	1.07737	1000
1	downstream_TSS	1.14716	1.14437	1.15009	1000
2	downstream_TSS	1.05366	1.0515	1.05561	1000
3	downstream_TSS	1.02041	1.01849	1.02204	1000
4	downstream_TSS	1.00644	1.00465	1.00851	1000
5	downstream_TSS	1.00331	1.00147	1.00498	1000
6	downstream_TSS	1.00068	0.998996	1.00227	1000
7	downstream_TSS	1.00443	1.00261	1.0061	1000
8	downstream_TSS	1.00045	0.998715	1.00229	1000
9	downstream_TSS	1.00144	0.999784	1.00319	1000
10	downstream_TSS	1.00328	1.00157	1.00506	1000
11	downstream_TSS	1.00228	0.999959	1.00446	1000
12	downstream_TSS	1.00102	0.999399	1.00275	1000
13	downstream_TSS	1.00127	0.999123	1.00326	1000
14	downstream_TSS	1.00156	0.999308	1.0037	1000
15	downstream_TSS	1.00075	0.998849	1.00268	1000
16	downstream_TSS	1.0009	0.998967	1.00261	1000
17	downstream_TSS	1.00169	0.999922	1.0034	1000
18	downstream_TSS	1.00262	1.0006	1.00502	1000
19	downstream_TSS	1.00075	0.998393	1.00304	1000
20	downstream_TSS	1.00222	1.00006	1.00456	1000
21	downstream_TSS	0.999528	0.997203	1.00177	1000
22	downstream_TSS	0.999025	0.996857	1.00118	1000
23	downstream_TSS	0.998846	0.996535	1.00077	1000
24	downstream_TSS	0.999505	0.99737	1.0021	1000
25	downstream_TSS	1.00003	0.997961	1.00209	1000
26	downstream_TSS	1.0009	0.998575	1.00314	1000
27	downstream_TSS	0.999488	0.99749	1.00192	1000
28	downstream_TSS	0.998035	0.995323	1.00072	1000
29	downstream_TSS	0.998526	0.996049	1.00071	1000
30	downstream_TSS	1.00031	0.99825	1.00265	1000
31	downstream_TSS	1.00013	0.997902	1.00275	1000
32	downstream_TSS	0.999414	0.997156	1.00199	1000
33	downstream_TSS	1.00329	1.00112	1.0057	1000
34	downstream_TSS	0.998364	0.996072	1.00067	1000
35	downstream_TSS	0.999946	0.997345	1.0022	1000
36	downstream_TSS	1.00154	0.998837	1.00377	1000
37	downstream_TSS	1.00149	0.998258	1.0046	1000
38	downstream_TSS	1.00139	0.998801	1.00408	1000
39	downstream_TSS	1.00247	1.00003	1.00526	1000
40	downstream_TSS	0.998343	0.995488	1.00115	1000
41	downstream_TSS	1.00227	0.998936	1.00515	1000
42	downstream_TSS	0.99995	0.997584	1.0032	1000
43	downstream_TSS	0.998669	0.996337	1.00165	1000
44	downstream_TSS	1.00322	1.00045	1.00563	1000
45	downstream_TSS	1.0023	0.999085	1.00557	1000
46	downstream_TSS	1.00068	0.998042	1.00308	1000
47	downstream_TSS	1.00248	0.999594	1.00502	1000
48	downstream_TSS	0.998725	0.995433	1.00147	1000
49	downstream_TSS	0.99899	0.996492	1.0014	1000
50	downstream_TSS	0.999471	0.996493	1.00293	1000
51	downstream_TTS	0.996606	0.994434	0.998512	1000
52	downstream_TTS	0.997595	0.995369	0.99992	1000
53	downstream_TTS	0.995227	0.992656	0.997545	1000
54	downstream_TTS	1.00099	0.998736	1.00321	1000
55	downstream_TTS	1.00086	0.998095	1.00368	1000
56	downstream_TTS	1.00004	0.997271	1.0032	1000
57	downstream_TTS	1.00685	1.0034	1.01055	1000
58	downstream_TTS	1.00715	1.00413	1.01038	1000
59	downstream_TTS	1.0077	1.00385	1.01124	1000
60	downstream_TTS	1.01068	1.00665	1.01468	1000
61	downstream_TTS	1.00503	1.0017	1.00762	1000
62	downstream_TTS	1.00783	1.00459	1.01082	1000
63	downstream_TTS	1.01435	1.01025	1.01841	1000
64	downstream_TTS	1.0124	1.00795	1.01662	1000
65	downstream_TTS	1.01325	1.00939	1.01707	1000
66	downstream_TTS	1.0148	1.01134	1.01875	1000
67	downstream_TTS	1.01063	1.00674	1.01394	1000
68	downstream_TTS	1.01123	1.00726	1.01606	1000
69	downstream_TTS	1.01791	1.01351	1.02259	1000
70	downstream_TTS	1.01424	1.01042	1.0181	1000
71	downstream_TTS	1.0184	1.014	1.02317	1000
72	downstream_TTS	1.02414	1.01919	1.02852	1000
73	downstream_TTS	1.02005	1.01558	1.02465	1000
74	downstream_TTS	1.01974	1.014	1.02455	1000
75	downstream_TTS	1.02218	1.01685	1.02813	1000
76	downstream_TTS	1.0174	1.01272	1.02178	1000
77	downstream_TTS	1.02005	1.01461	1.02573	1000
78	downstream_TTS	1.01884	1.01212	1.02424	1000
79	downstream_TTS	1.02764	1.01977	1.0358	1000
80	downstream_TTS	1.02007	1.01445	1.02643	1000
81	downstream_TTS	1.02311	1.01705	1.02906	1000
82	downstream_TTS	1.02725	1.02059	1.03426	1000
83	downstream_TTS	1.0277	1.02108	1.03466	1000
84	downstream_TTS	1.03245	1.026	1.03819	1000
85	downstream_TTS	1.01854	1.01221	1.0246	1000
86	downstream_TTS	1.01754	1.01146	1.02521	1000
87	downstream_TTS	1.02704	1.01956	1.03523	1000
88	downstream_TTS	1.03071	1.02407	1.03662	1000
89	downstream_TTS	1.02675	1.02085	1.03343	1000
90	downstream_TTS	1.0266	1.01879	1.0336	1000
91	downstream_TTS	1.02203	1.01451	1.031	1000
92	downstream_TTS	1.02623	1.01824	1.03316	1000
93	downstream_TTS	1.02732	1.01835	1.0358	1000
94	downstream_TTS	1.03125	1.0242	1.03877	1000
95	downstream_TTS	1.02744	1.02073	1.03444	1000
96	downstream_TTS	1.02648	1.01834	1.03325	1000
97	downstream_TTS	1.02165	1.01388	1.02933	1000
98	downstream_TTS	1.02385	1.01592	1.0324	1000
99	downstream_TTS	1.03011	1.02162	1.03907	1000
100	downstream_TTS	1.03182	1.0221	1.04206	1000
1	upstream_TTS	0.988837	0.985053	0.992787	1000
2	upstream_TTS	0.989134	0.986036	0.992107	1000
3	upstream_TTS	0.991187	0.987833	0.994175	1000
4	upstream_TTS	0.984634	0.981955	0.987437	1000
5	upstream_TTS	0.987623	0.984942	0.99013	1000
6	upstream_TTS	0.989137	0.986012	0.991905	1000
7	upstream_TTS	0.985448	0.983217	0.988226	1000
8	upstream_TTS	0.98764	0.984999	0.990422	1000
9	upstream_TTS	0.986547	0.984464	0.989473	1000
10	upstream_TTS	0.988016	0.984902	0.991369	1000
11	upstream_TTS	0.987339	0.984588	0.989966	1000
12	upstream_TTS	0.987212	0.984743	0.989138	1000
13	upstream_TTS	0.985626	0.983282	0.988631	1000
14	upstream_TTS	0.985451	0.982863	0.988211	1000
15	upstream_TTS	0.986632	0.983997	0.989122	1000
16	upstream_TTS	0.986275	0.983971	0.988855	1000
17	upstream_TTS	0.984606	0.981755	0.987377	1000
18	upstream_TTS	0.984982	0.982293	0.987924	1000
19	upstream_TTS	0.985419	0.982895	0.987899	1000
20	upstream_TTS	0.985127	0.982705	0.987621	1000
21	upstream_TTS	0.986545	0.983967	0.98935	1000
22	upstream_TTS	0.983802	0.981828	0.986118	1000
23	upstream_TTS	0.987769	0.985711	0.990099	1000
24	upstream_TTS	0.985534	0.982778	0.988271	1000
25	upstream_TTS	0.984511	0.982115	0.987202	1000
26	upstream_TTS	0.984616	0.98205	0.987156	1000
27	upstream_TTS	0.984324	0.982184	0.986817	1000
28	upstream_TTS	0.983272	0.980977	0.985383	1000
29	upstream_TTS	0.985102	0.983211	0.987245	1000
30	upstream_TTS	0.982809	0.980179	0.985456	1000
31	upstream_TTS	0.982402	0.980459	0.984493	1000
32	upstream_TTS	0.983845	0.981032	0.986379	1000
33	upstream_TTS	0.982476	0.980128	0.985036	1000
34	upstream_TTS	0.9806	0.977981	0.983054	1000
35	upstream_TTS	0.981114	0.979208	0.983473	1000
36	upstream_TTS	0.980785	0.978702	0.982675	1000
37	upstream_TTS	0.98085	0.979161	0.982802	1000
38	upstream_TTS	0.981677	0.979778	0.983671	1000
39	upstream_TTS	0.980151	0.978019	0.982174	1000
40	upstream_TTS	0.98211	0.979816	0.984251	1000
41	upstream_TTS	0.981503	0.979195	0.983474	1000
42	upstream_TTS	0.982204	0.979588	0.98477	1000
43	upstream_TTS	0.980411	0.978288	0.982561	1000
44	upstream_TTS	0.979639	0.97735	0.982376	1000
45	upstream_TTS	0.983537	0.981638	0.985668	1000
46	upstream_TTS	0.982628	0.980222	0.985261	1000
47	upstream_TTS	0.983783	0.981955	0.985768	1000
48	upstream_TTS	0.987027	0.985163	0.9889	1000
49	upstream_TTS	0.989362	0.987525	0.991558	1000
50	upstream_TTS	0.992834	0.990948	0.994827	1000
-50	upstream_TSS	0.997309	0.988528	1.00718	100
-49	upstream_TSS	0.99206	0.983276	1.00204	100
-48	upstream_TSS	0.991309	0.982034	0.999434	100
-47	upstream_TSS	0.992051	0.983468	0.999829	100
-46	upstream_TSS	0.984551	0.976006	0.993091	100
-45	upstream_TSS	0.988477	0.978802	0.998471	100
-44	upstream_TSS	0.98971	0.981116	0.998455	100
-43	upstream_TSS	0.975904	0.968469	0.984602	100
-42	upstream_TSS	0.981185	0.97296	0.989455	100
-41	upstream_TSS	0.996116	0.986811	1.0045	100
-40	upstream_TSS	0.98806	0.978559	0.995259	100
-39	upstream_TSS	0.991056	0.982796	0.999623	100
-38	upstream_TSS	0.989659	0.98187	0.995943	100
-37	upstream_TSS	0.982303	0.974843	0.989009	100
-36	upstream_TSS	0.975015	0.968084	0.982102	100
-35	upstream_TSS	0.990043	0.981895	0.997808	100
-34	upstream_TSS	0.985658	0.978648	0.994317	100
-33	upstream_TSS	0.98824	0.981035	0.996599	100
-32	upstream_TSS	0.976917	0.968172	0.986479	100
-31	upstream_TSS	0.988841	0.982467	0.995656	100
-30	upstream_TSS	0.98525	0.977341	0.992935	100
-29	upstream_TSS	0.979675	0.972041	0.988632	100
-28	upstream_TSS	0.9841	0.976248	0.991478	100
-27	upstream_TSS	0.977566	0.970432	0.984311	100
-26	upstream_TSS	0.984153	0.977083	0.99096	100
-25	upstream_TSS	0.989039	0.9819	0.997164	100
-24	upstream_TSS	0.984358	0.975822	0.991393	100
-23	upstream_TSS	0.99135	0.983949	0.998896	100
-22	upstream_TSS	0.983176	0.977627	0.990004	100
-21	upstream_TSS	0.975516	0.967827	0.981143	100
-20	upstream_TSS	0.975237	0.967457	0.983276	100
-19	upstream_TSS	0.980691	0.973474	0.987464	100
-18	upstream_TSS	0.983058	0.975445	0.99099	100
-17	upstream_TSS	0.978989	0.972884	0.986737	100
-16	upstream_TSS	0.975546	0.967671	0.983911	100
-15	upstream_TSS	0.991513	0.981336	1.00029	100
-14	upstream_TSS	0.982355	0.975291	0.990735	100
-13	upstream_TSS	0.985022	0.979917	0.990979	100
-12	upstream_TSS	0.977293	0.970562	0.982786	100
-11	upstream_TSS	0.98746	0.980697	0.99498	100
-10	upstream_TSS	0.984559	0.97729	0.991636	100
-9	upstream_TSS	0.987459	0.980535	0.994644	100
-8	upstream_TSS	0.99047	0.983646	0.99768	100
-7	upstream_TSS	0.993089	0.985984	0.998802	100
-6	upstream_TSS	0.994135	0.987621	1.00241	100
-5	upstream_TSS	1.00134	0.995771	1.00858	100
-4	upstream_TSS	1.01305	1.00483	1.02091	100
-3	upstream_TSS	1.04538	1.03877	1.05155	100
-2	upstream_TSS	1.13514	1.12665	1.14254	100
-1	upstream_TSS	1.24999	1.24245	1.25687	100
1	downstream_TSS	1.35224	1.34144	1.36259	100
2	downstream_TSS	1.099	1.09325	1.1046	100
3	downstream_TSS	1.12651	1.12154	1.13225	100
4	downstream_TSS	1.11049	1.10453	1.11731	100
5	downstream_TSS	1.10996	1.10346	1.11557	100
6	downstream_TSS	1.09366	1.088	1.10002	100
7	downstream_TSS	1.09631	1.09098	1.10214	100
8	downstream_TSS	1.08262	1.0769	1.08788	100
9	downstream_TSS	1.06525	1.05988	1.07043	100
10	downstream_TSS	1.06713	1.06245	1.07247	100
11	downstream_TSS	1.05334	1.04913	1.05807	100
12	downstream_TSS	1.04423	1.03962	1.04842	100
13	downstream_TSS	1.04057	1.03576	1.04663	100
14	downstream_TSS	1.03196	1.02737	1.03699	100
15	downstream_TSS	1.0308	1.02678	1.03531	100
16	downstream_TSS	1.02118	1.01664	1.02545	100
17	downstream_TSS	1.0158	1.01153	1.02002	100
18	downstream_TSS	1.01332	1.00805	1.01886	100
19	downstream_TSS	1.00743	1.00286	1.01209	100
20	downstream_TSS	1.00504	1.00035	1.00851	100
21	downstream_TSS	1.00552	1.00087	1.00981	100
22	downstream_TSS	1.00523	0.999726	1.00969	100
23	downstream_TSS	0.998332	0.993544	1.00257	100
24	downstream_TSS	0.996559	0.990824	1.0004	100
25	downstream_TSS	0.997078	0.992533	1.00201	100
26	downstream_TSS	0.994717	0.989409	1.0008	100
27	downstream_TSS	0.988528	0.982887	0.992896	100
28	downstream_TSS	0.986752	0.982699	0.990148	100
29	downstream_TSS	0.985464	0.980119	0.990377	100
30	downstream_TSS	0.985233	0.980439	0.990316	100
31	downstream_TSS	0.984358	0.98029	0.988348	100
32	downstream_TSS	0.984115	0.980031	0.988868	100
33	downstream_TSS	0.984848	0.980322	0.989288	100
34	downstream_TSS	0.978982	0.974608	0.983278	100
35	downstream_TSS	0.981203	0.976872	0.985531	100
36	downstream_TSS	0.975198	0.970652	0.978901	100
37	downstream_TSS	0.981873	0.97693	0.985849	100
38	downstream_TSS	0.974971	0.970841	0.979458	100
39	downstream_TSS	0.97785	0.973643	0.98202	100
40	downstream_TSS	0.981391	0.976244	0.985677	100
41	downstream_TSS	0.981007	0.976225	0.985058	100
42	downstream_TSS	0.980771	0.976894	0.986012	100
43	downstream_TSS	0.973847	0.968941	0.978039	100
44	downstream_TSS	0.97341	0.968409	0.977513	100
45	downstream_TSS	0.972395	0.967022	0.977389	100
46	downstream_TSS	0.978874	0.973901	0.983442	100
47	downstream_TSS	0.976503	0.972214	0.981447	100
48	downstream_TSS	0.979314	0.974459	0.98355	100
49	downstream_TSS	0.975114	0.970836	0.979243	100
50	downstream_TSS	0.972859	0.968528	0.977229	100
51	downstream_TTS	0.994935	0.989303	1.00066	100
52	downstream_TTS	0.98791	0.98326	0.993863	100
53	downstream_TTS	0.992061	0.98712	0.997383	100
54	downstream_TTS	0.988815	0.983872	0.993848	100
55	downstream_TTS	0.987674	0.983407	0.992083	100
56	downstream_TTS	0.990819	0.985358	0.99632	100
57	downstream_TTS	0.993115	0.987977	0.998034	100
58	downstream_TTS	0.988014	0.982533	0.992849	100
59	downstream_TTS	0.990809	0.984893	0.995101	100
60	downstream_TTS	0.990214	0.983096	0.996724	100
61	downstream_TTS	0.996691	0.990716	1.00327	100
62	downstream_TTS	0.994923	0.988009	1.00155	100
63	downstream_TTS	0.990684	0.985954	0.997059	100
64	downstream_TTS	0.989177	0.98373	0.9945	100
65	downstream_TTS	0.988182	0.982129	0.993493	100
66	downstream_TTS	0.993886	0.987578	1.00115	100
67	downstream_TTS	0.993422	0.987641	0.999419	100
68	downstream_TTS	0.991701	0.984947	0.997957	100
69	downstream_TTS	0.988305	0.982008	0.99466	100
70	downstream_TTS	0.989946	0.983609	0.995876	100
71	downstream_TTS	0.992983	0.987503	0.998513	100
72	downstream_TTS	0.985162	0.979155	0.991977	100
73	downstream_TTS	0.986178	0.978872	0.992777	100
74	downstream_TTS	0.986105	0.980526	0.991903	100
75	downstream_TTS	0.994914	0.989044	1.00121	100
76	downstream_TTS	0.988409	0.981886	0.9945	100
77	downstream_TTS	0.992314	0.985929	0.999937	100
78	downstream_TTS	0.988014	0.981223	0.993351	100
79	downstream_TTS	0.992231	0.986301	0.997882	100
80	downstream_TTS	0.991586	0.985417	0.998284	100
81	downstream_TTS	0.999683	0.993702	1.00514	100
82	downstream_TTS	0.99498	0.989173	1.00051	100
83	downstream_TTS	0.990712	0.983335	0.996819	100
84	downstream_TTS	0.993095	0.987265	0.999973	100
85	downstream_TTS	0.998755	0.992427	1.00574	100
86	downstream_TTS	0.99467	0.988529	0.999938	100
87	downstream_TTS	0.993492	0.986908	0.999943	100
88	downstream_TTS	0.99833	0.99113	1.00548	100
89	downstream_TTS	0.992862	0.98482	1.00125	100
90	downstream_TTS	0.996771	0.989806	1.00432	100
91	downstream_TTS	0.990847	0.984732	0.997859	100
92	downstream_TTS	0.991375	0.984061	0.998815	100
93	downstream_TTS	0.997306	0.989356	1.00435	100
94	downstream_TTS	0.996143	0.990644	1.00227	100
95	downstream_TTS	0.987708	0.979885	0.994468	100
96	downstream_TTS	1.00242	0.994487	1.00995	100
97	downstream_TTS	1.00377	0.994783	1.01105	100
98	downstream_TTS	0.991986	0.983765	1.0001	100
99	downstream_TTS	0.993345	0.987137	1.00016	100
100	downstream_TTS	0.999287	0.99345	1.00545	100
1	upstream_TTS	0.970655	0.966133	0.975254	100
2	upstream_TTS	0.97522	0.970953	0.979886	100
3	upstream_TTS	0.968806	0.96429	0.973456	100
4	upstream_TTS	0.968832	0.96387	0.972838	100
5	upstream_TTS	0.972639	0.966398	0.978082	100
6	upstream_TTS	0.970603	0.965651	0.975247	100
7	upstream_TTS	0.975917	0.970608	0.980499	100
8	upstream_TTS	0.968443	0.963563	0.974108	100
9	upstream_TTS	0.978115	0.973187	0.984167	100
10	upstream_TTS	0.969761	0.964526	0.974745	100
11	upstream_TTS	0.968285	0.963499	0.973421	100
12	upstream_TTS	0.97088	0.966561	0.975842	100
13	upstream_TTS	0.969443	0.963585	0.975441	100
14	upstream_TTS	0.972513	0.967384	0.977919	100
15	upstream_TTS	0.970922	0.966696	0.974969	100
16	upstream_TTS	0.975637	0.971104	0.981092	100
17	upstream_TTS	0.976995	0.972305	0.982115	100
18	upstream_TTS	0.973813	0.969728	0.978177	100
19	upstream_TTS	0.974781	0.969843	0.980648	100
20	upstream_TTS	0.98318	0.977824	0.987702	100
21	upstream_TTS	0.972095	0.966652	0.977739	100
22	upstream_TTS	0.975893	0.970773	0.980337	100
23	upstream_TTS	0.978358	0.973063	0.983201	100
24	upstream_TTS	0.980852	0.975277	0.9862	100
25	upstream_TTS	0.976109	0.970382	0.981354	100
26	upstream_TTS	0.971948	0.966399	0.977623	100
27	upstream_TTS	0.978221	0.972303	0.983924	100
28	upstream_TTS	0.978505	0.972965	0.983302	100
29	upstream_TTS	0.981357	0.976684	0.986321	100
30	upstream_TTS	0.985464	0.980947	0.990503	100
31	upstream_TTS	0.980173	0.975482	0.985411	100
32	upstream_TTS	0.978081	0.973753	0.982908	100
33	upstream_TTS	0.97724	0.972165	0.982084	100
34	upstream_TTS	0.975263	0.97022	0.981299	100
35	upstream_TTS	0.984078	0.979142	0.989209	100
36	upstream_TTS	0.979533	0.974309	0.984499	100
37	upstream_TTS	0.980524	0.975729	0.985884	100
38	upstream_TTS	0.980823	0.975693	0.985431	100
39	upstream_TTS	0.987311	0.982494	0.992305	100
40	upstream_TTS	0.983911	0.978751	0.989573	100
41	upstream_TTS	0.980478	0.974891	0.985247	100
42	upstream_TTS	0.980425	0.974365	0.98542	100
43	upstream_TTS	0.984361	0.978972	0.990396	100
44	upstream_TTS	0.989423	0.984289	0.99451	100
45	upstream_TTS	0.982688	0.97744	0.987629	100
46	upstream_TTS	0.985273	0.98037	0.990483	100
47	upstream_TTS	0.990376	0.985189	0.995882	100
48	upstream_TTS	0.982907	0.977082	0.988039	100
49	upstream_TTS	0.986834	0.982131	0.992296	100
50	upstream_TTS	0.990367	0.984726	0.996228	100

## Sheet: Fig1b
bin	position	mu	CI5	CI95	bin_L
-50	upstream_TSS	1.01927	1.00207	1.03256	1000
-49	upstream_TSS	1.01822	1.00285	1.03165	1000
-48	upstream_TSS	1.02373	1.01306	1.03444	1000
-47	upstream_TSS	1.0168	1.00133	1.0293	1000
-46	upstream_TSS	1.02152	1.00732	1.03612	1000
-45	upstream_TSS	1.00821	0.996533	1.02163	1000
-44	upstream_TSS	1.01248	0.998763	1.02529	1000
-43	upstream_TSS	1.01894	1.00732	1.03201	1000
-42	upstream_TSS	1.01482	1.00708	1.02375	1000
-41	upstream_TSS	1.01121	1.00174	1.02076	1000
-40	upstream_TSS	1.01491	1.00551	1.02463	1000
-39	upstream_TSS	1.01534	1.00541	1.02483	1000
-38	upstream_TSS	1.02511	1.01194	1.03605	1000
-37	upstream_TSS	1.0187	1.00857	1.03094	1000
-36	upstream_TSS	1.02328	1.01399	1.03419	1000
-35	upstream_TSS	1.00739	0.996366	1.01575	1000
-34	upstream_TSS	1.01764	1.0078	1.02849	1000
-33	upstream_TSS	1.00718	0.996814	1.01829	1000
-32	upstream_TSS	1.01074	1.0003	1.01979	1000
-31	upstream_TSS	1.01332	1.004	1.02163	1000
-30	upstream_TSS	1.00548	0.99733	1.01369	1000
-29	upstream_TSS	1.01661	1.00669	1.02436	1000
-28	upstream_TSS	1.01372	1.00535	1.02347	1000
-27	upstream_TSS	1.00607	0.99946	1.01413	1000
-26	upstream_TSS	1.0116	1.00372	1.01884	1000
-25	upstream_TSS	1.01529	1.00774	1.02258	1000
-24	upstream_TSS	1.01902	1.01156	1.0261	1000
-23	upstream_TSS	1.01844	1.01059	1.02649	1000
-22	upstream_TSS	1.01507	1.00882	1.02193	1000
-21	upstream_TSS	1.01161	1.00533	1.01756	1000
-20	upstream_TSS	1.01128	1.00415	1.01685	1000
-19	upstream_TSS	1.00677	1.00085	1.01272	1000
-18	upstream_TSS	1.00882	1.00267	1.01424	1000
-17	upstream_TSS	1.0135	1.0071	1.01959	1000
-16	upstream_TSS	1.00967	1.00267	1.01605	1000
-15	upstream_TSS	1.01453	1.00702	1.02313	1000
-14	upstream_TSS	1.01093	1.005	1.01726	1000
-13	upstream_TSS	1.01207	1.00486	1.02028	1000
-12	upstream_TSS	1.00458	0.999058	1.01041	1000
-11	upstream_TSS	1.00898	1.00378	1.0156	1000
-10	upstream_TSS	1.00705	1.00235	1.01088	1000
-9	upstream_TSS	1.00576	1.00202	1.01016	1000
-8	upstream_TSS	1.00063	0.996333	1.00446	1000
-7	upstream_TSS	0.998171	0.993198	1.00205	1000
-6	upstream_TSS	1.00013	0.996789	1.0039	1000
-5	upstream_TSS	0.996839	0.993737	1.0001	1000
-4	upstream_TSS	0.992384	0.988832	0.996291	1000
-3	upstream_TSS	0.990382	0.987357	0.99363	1000
-2	upstream_TSS	0.988725	0.985164	0.991619	1000
-1	upstream_TSS	1.06146	1.05716	1.06474	1000
1	downstream_TSS	1.12826	1.12497	1.13146	1000
2	downstream_TSS	1.05364	1.05085	1.0564	1000
3	downstream_TSS	1.02226	1.02061	1.02428	1000
4	downstream_TSS	1.00896	1.00694	1.01079	1000
5	downstream_TSS	1.00424	1.00215	1.0064	1000
6	downstream_TSS	1.00197	0.999907	1.00387	1000
7	downstream_TSS	1.00468	1.00277	1.00629	1000
8	downstream_TSS	1.00147	0.999855	1.00331	1000
9	downstream_TSS	0.999976	0.997503	1.00207	1000
10	downstream_TSS	1.00249	1.00021	1.00474	1000
11	downstream_TSS	1.00332	1.0011	1.00537	1000
12	downstream_TSS	1.00197	1.00001	1.00416	1000
13	downstream_TSS	1.00309	1.00096	1.00522	1000
14	downstream_TSS	1.00152	0.999007	1.00393	1000
15	downstream_TSS	1.00261	1.00034	1.00473	1000
16	downstream_TSS	0.998004	0.995327	1.00103	1000
17	downstream_TSS	0.999595	0.997691	1.00158	1000
18	downstream_TSS	1.00196	0.999681	1.00395	1000
19	downstream_TSS	1.0023	0.998931	1.00489	1000
20	downstream_TSS	1.00067	0.997632	1.00312	1000
21	downstream_TSS	1.00062	0.998376	1.00296	1000
22	downstream_TSS	1.0004	0.997896	1.00268	1000
23	downstream_TSS	0.999611	0.996988	1.00222	1000
24	downstream_TSS	0.999633	0.996824	1.00231	1000
25	downstream_TSS	1.00128	0.998496	1.00394	1000
26	downstream_TSS	1.00038	0.997798	1.00284	1000
27	downstream_TSS	1.00348	1.00062	1.00641	1000
28	downstream_TSS	1.00048	0.997609	1.00358	1000
29	downstream_TSS	1.00104	0.99811	1.0036	1000
30	downstream_TSS	1.00077	0.998271	1.00385	1000
31	downstream_TSS	0.998169	0.995564	1.00133	1000
32	downstream_TSS	1.00012	0.997803	1.0029	1000
33	downstream_TSS	1.00288	1.0003	1.00584	1000
34	downstream_TSS	1.001	0.998161	1.0036	1000
35	downstream_TSS	0.99993	0.997167	1.0021	1000
36	downstream_TSS	1.00086	0.99801	1.00364	1000
37	downstream_TSS	1.00265	0.999525	1.00651	1000
38	downstream_TSS	1.00329	1.0004	1.00606	1000
39	downstream_TSS	1.0039	1.00084	1.00739	1000
40	downstream_TSS	1.00142	0.997853	1.00432	1000
41	downstream_TSS	0.99984	0.996335	1.0031	1000
42	downstream_TSS	1.00435	1.00101	1.00839	1000
43	downstream_TSS	0.999633	0.996757	1.00278	1000
44	downstream_TSS	1.00441	1.00153	1.00779	1000
45	downstream_TSS	1.00316	1.00057	1.00676	1000
46	downstream_TSS	0.999751	0.996273	1.00302	1000
47	downstream_TSS	1.0011	0.997425	1.00447	1000
48	downstream_TSS	1.00215	0.999111	1.00632	1000
49	downstream_TSS	0.999393	0.996256	1.00247	1000
50	downstream_TSS	0.998729	0.995392	1.00252	1000
51	downstream_TTS	0.990784	0.987652	0.993644	1000
52	downstream_TTS	0.997549	0.994941	1.0004	1000
53	downstream_TTS	0.992307	0.989833	0.995015	1000
54	downstream_TTS	0.997447	0.994586	1.00006	1000
55	downstream_TTS	0.998945	0.995098	1.00201	1000
56	downstream_TTS	1.00019	0.996377	1.00412	1000
57	downstream_TTS	1.00206	0.99818	1.00594	1000
58	downstream_TTS	1.00633	1.00309	1.01061	1000
59	downstream_TTS	1.00803	1.00384	1.01274	1000
60	downstream_TTS	1.00926	1.00519	1.01234	1000
61	downstream_TTS	1.00936	1.0051	1.01355	1000
62	downstream_TTS	1.01047	1.00644	1.01495	1000
63	downstream_TTS	1.00856	1.00419	1.01335	1000
64	downstream_TTS	1.00907	1.00351	1.01407	1000
65	downstream_TTS	1.01196	1.00751	1.01617	1000
66	downstream_TTS	1.0113	1.00679	1.01597	1000
67	downstream_TTS	1.00982	1.00526	1.01357	1000
68	downstream_TTS	1.01015	1.00576	1.01462	1000
69	downstream_TTS	1.02021	1.01485	1.02531	1000
70	downstream_TTS	1.02092	1.01577	1.02705	1000
71	downstream_TTS	1.02221	1.01648	1.02736	1000
72	downstream_TTS	1.0237	1.0193	1.02864	1000
73	downstream_TTS	1.01869	1.01317	1.02474	1000
74	downstream_TTS	1.02581	1.02021	1.03181	1000
75	downstream_TTS	1.0171	1.01143	1.02354	1000
76	downstream_TTS	1.01619	1.01115	1.02226	1000
77	downstream_TTS	1.01553	1.01022	1.02195	1000
78	downstream_TTS	1.02135	1.01368	1.02894	1000
79	downstream_TTS	1.02134	1.01212	1.02958	1000
80	downstream_TTS	1.02065	1.01231	1.02894	1000
81	downstream_TTS	1.0194	1.01246	1.02927	1000
82	downstream_TTS	1.02542	1.01734	1.03376	1000
83	downstream_TTS	1.01967	1.0119	1.02832	1000
84	downstream_TTS	1.02348	1.0168	1.02957	1000
85	downstream_TTS	1.01957	1.01191	1.02647	1000
86	downstream_TTS	1.02365	1.01564	1.03179	1000
87	downstream_TTS	1.01607	1.00707	1.02485	1000
88	downstream_TTS	1.03513	1.02681	1.04225	1000
89	downstream_TTS	1.02213	1.0144	1.0294	1000
90	downstream_TTS	1.03306	1.02291	1.04183	1000
91	downstream_TTS	1.02043	1.00998	1.02954	1000
92	downstream_TTS	1.01622	1.00699	1.02561	1000
93	downstream_TTS	1.02158	1.01208	1.03024	1000
94	downstream_TTS	1.02144	1.01267	1.03057	1000
95	downstream_TTS	1.03073	1.02106	1.03989	1000
96	downstream_TTS	1.02825	1.01933	1.03707	1000
97	downstream_TTS	1.02788	1.02024	1.03725	1000
98	downstream_TTS	1.02876	1.01835	1.03711	1000
99	downstream_TTS	1.03431	1.02412	1.04426	1000
100	downstream_TTS	1.02637	1.01738	1.03701	1000
1	upstream_TTS	0.990645	0.986641	0.995092	1000
2	upstream_TTS	0.989051	0.985599	0.992245	1000
3	upstream_TTS	0.986909	0.982835	0.990305	1000
4	upstream_TTS	0.989703	0.986769	0.992613	1000
5	upstream_TTS	0.988081	0.984605	0.991509	1000
6	upstream_TTS	0.987901	0.98471	0.991229	1000
7	upstream_TTS	0.987385	0.98456	0.99117	1000
8	upstream_TTS	0.986611	0.983208	0.989868	1000
9	upstream_TTS	0.989119	0.985439	0.993141	1000
10	upstream_TTS	0.987685	0.984163	0.990861	1000
11	upstream_TTS	0.986218	0.982939	0.989014	1000
12	upstream_TTS	0.987469	0.98462	0.990022	1000
13	upstream_TTS	0.988993	0.985773	0.991851	1000
14	upstream_TTS	0.987073	0.983691	0.989928	1000
15	upstream_TTS	0.991785	0.988127	0.994861	1000
16	upstream_TTS	0.988204	0.984862	0.991252	1000
17	upstream_TTS	0.985696	0.982955	0.988402	1000
18	upstream_TTS	0.984004	0.981481	0.987129	1000
19	upstream_TTS	0.987958	0.985231	0.991003	1000
20	upstream_TTS	0.985653	0.982566	0.989217	1000
21	upstream_TTS	0.98686	0.984263	0.989371	1000
22	upstream_TTS	0.984469	0.982004	0.98691	1000
23	upstream_TTS	0.986667	0.983875	0.989675	1000
24	upstream_TTS	0.985382	0.982291	0.988858	1000
25	upstream_TTS	0.986287	0.983069	0.989737	1000
26	upstream_TTS	0.983611	0.980956	0.986493	1000
27	upstream_TTS	0.985826	0.98317	0.988292	1000
28	upstream_TTS	0.984308	0.982074	0.987203	1000
29	upstream_TTS	0.986828	0.984533	0.989241	1000
30	upstream_TTS	0.985168	0.98217	0.987614	1000
31	upstream_TTS	0.985737	0.983011	0.988358	1000
32	upstream_TTS	0.983506	0.980888	0.986429	1000
33	upstream_TTS	0.982414	0.98014	0.984869	1000
34	upstream_TTS	0.98062	0.978113	0.983278	1000
35	upstream_TTS	0.98252	0.98037	0.984896	1000
36	upstream_TTS	0.982841	0.980574	0.985335	1000
37	upstream_TTS	0.981678	0.979358	0.98434	1000
38	upstream_TTS	0.980627	0.978248	0.983325	1000
39	upstream_TTS	0.981153	0.978262	0.983758	1000
40	upstream_TTS	0.982658	0.980302	0.985206	1000
41	upstream_TTS	0.981339	0.978673	0.98357	1000
42	upstream_TTS	0.98032	0.978306	0.982617	1000
43	upstream_TTS	0.981476	0.979521	0.983721	1000
44	upstream_TTS	0.979639	0.976834	0.981947	1000
45	upstream_TTS	0.983219	0.980471	0.985738	1000
46	upstream_TTS	0.984321	0.982233	0.986328	1000
47	upstream_TTS	0.983797	0.981647	0.985823	1000
48	upstream_TTS	0.986773	0.984905	0.98877	1000
49	upstream_TTS	0.99059	0.987758	0.9929	1000
50	upstream_TTS	0.998067	0.995775	1.00047	1000
-50	upstream_TSS	0.999367	0.990133	1.00992	100
-49	upstream_TSS	0.989287	0.979948	1.00015	100
-48	upstream_TSS	0.989612	0.980834	1.00209	100
-47	upstream_TSS	0.988071	0.978437	0.997466	100
-46	upstream_TSS	0.981076	0.970485	0.991739	100
-45	upstream_TSS	0.996635	0.987719	1.00605	100
-44	upstream_TSS	0.99603	0.986752	1.0066	100
-43	upstream_TSS	0.984204	0.974043	0.993173	100
-42	upstream_TSS	0.990508	0.980625	1.00076	100
-41	upstream_TSS	0.995283	0.98455	1.00501	100
-40	upstream_TSS	0.991887	0.983131	1.00128	100
-39	upstream_TSS	0.989858	0.981238	0.998637	100
-38	upstream_TSS	0.996387	0.986834	1.00609	100
-37	upstream_TSS	0.992827	0.982626	1.00381	100
-36	upstream_TSS	0.990004	0.981355	0.99851	100
-35	upstream_TSS	0.978612	0.969686	0.985962	100
-34	upstream_TSS	0.977489	0.968525	0.984631	100
-33	upstream_TSS	0.987711	0.978827	0.996481	100
-32	upstream_TSS	0.971664	0.962994	0.98096	100
-31	upstream_TSS	0.988848	0.980498	1.00015	100
-30	upstream_TSS	0.983758	0.975097	0.992209	100
-29	upstream_TSS	0.984144	0.974128	0.992662	100
-28	upstream_TSS	0.983168	0.975066	0.991624	100
-27	upstream_TSS	0.98132	0.973004	0.991979	100
-26	upstream_TSS	0.975832	0.968008	0.984689	100
-25	upstream_TSS	0.987188	0.978401	0.996424	100
-24	upstream_TSS	0.988136	0.980233	0.997359	100
-23	upstream_TSS	0.991217	0.98309	0.999169	100
-22	upstream_TSS	0.976264	0.966212	0.985424	100
-21	upstream_TSS	0.978901	0.971365	0.988184	100
-20	upstream_TSS	0.982567	0.974735	0.990828	100
-19	upstream_TSS	0.971526	0.964201	0.979455	100
-18	upstream_TSS	0.979651	0.97191	0.988472	100
-17	upstream_TSS	0.978796	0.971397	0.987038	100
-16	upstream_TSS	0.977349	0.969927	0.985656	100
-15	upstream_TSS	0.988825	0.980976	0.996708	100
-14	upstream_TSS	0.982473	0.97422	0.989822	100
-13	upstream_TSS	0.99209	0.984282	0.999157	100
-12	upstream_TSS	0.982106	0.973133	0.9901	100
-11	upstream_TSS	0.976202	0.968014	0.983775	100
-10	upstream_TSS	0.981185	0.974301	0.989416	100
-9	upstream_TSS	0.981985	0.973984	0.989993	100
-8	upstream_TSS	0.984888	0.976972	0.990904	100
-7	upstream_TSS	0.983063	0.975279	0.992157	100
-6	upstream_TSS	0.998666	0.991176	1.00633	100
-5	upstream_TSS	0.998766	0.990804	1.00556	100
-4	upstream_TSS	1.01702	1.00901	1.02539	100
-3	upstream_TSS	1.04311	1.03455	1.05072	100
-2	upstream_TSS	1.11714	1.10699	1.12694	100
-1	upstream_TSS	1.21353	1.2048	1.2225	100
1	downstream_TSS	1.32559	1.31487	1.33684	100
2	downstream_TSS	1.07129	1.06499	1.07833	100
3	downstream_TSS	1.09928	1.09059	1.10616	100
4	downstream_TSS	1.09093	1.08501	1.09707	100
5	downstream_TSS	1.09286	1.08582	1.09943	100
6	downstream_TSS	1.08764	1.07974	1.09536	100
7	downstream_TSS	1.08207	1.07491	1.08913	100
8	downstream_TSS	1.07056	1.06521	1.07566	100
9	downstream_TSS	1.06224	1.05583	1.06794	100
10	downstream_TSS	1.05892	1.05351	1.0651	100
11	downstream_TSS	1.04893	1.04368	1.05433	100
12	downstream_TSS	1.04405	1.03782	1.05109	100
13	downstream_TSS	1.03627	1.03126	1.04189	100
14	downstream_TSS	1.03369	1.02755	1.03883	100
15	downstream_TSS	1.0322	1.02599	1.03903	100
16	downstream_TSS	1.02271	1.01733	1.02753	100
17	downstream_TSS	1.02205	1.01677	1.02709	100
18	downstream_TSS	1.01919	1.01355	1.02463	100
19	downstream_TSS	1.01456	1.00885	1.02034	100
20	downstream_TSS	1.01319	1.00886	1.01882	100
21	downstream_TSS	1.01718	1.01191	1.02317	100
22	downstream_TSS	1.00614	1.00142	1.01108	100
23	downstream_TSS	1.0015	0.996476	1.00625	100
24	downstream_TSS	1.00282	0.997075	1.00784	100
25	downstream_TSS	0.997846	0.993549	1.0027	100
26	downstream_TSS	0.999924	0.994912	1.0058	100
27	downstream_TSS	0.989327	0.984642	0.994721	100
28	downstream_TSS	0.991676	0.987473	0.996002	100
29	downstream_TSS	0.988585	0.982725	0.993899	100
30	downstream_TSS	0.983711	0.979821	0.987893	100
31	downstream_TSS	0.98759	0.982685	0.991983	100
32	downstream_TSS	0.988264	0.983152	0.993243	100
33	downstream_TSS	0.985676	0.981625	0.9918	100
34	downstream_TSS	0.988564	0.984158	0.994603	100
35	downstream_TSS	0.98359	0.978451	0.987875	100
36	downstream_TSS	0.981028	0.975509	0.987056	100
37	downstream_TSS	0.987402	0.981442	0.993545	100
38	downstream_TSS	0.981021	0.975164	0.986436	100
39	downstream_TSS	0.982223	0.976716	0.986555	100
40	downstream_TSS	0.982734	0.977811	0.987873	100
41	downstream_TSS	0.982419	0.977751	0.987596	100
42	downstream_TSS	0.980438	0.974592	0.985192	100
43	downstream_TSS	0.975022	0.970254	0.979943	100
44	downstream_TSS	0.984171	0.978969	0.989407	100
45	downstream_TSS	0.975821	0.971522	0.981512	100
46	downstream_TSS	0.97908	0.974493	0.984813	100
47	downstream_TSS	0.983613	0.978249	0.988733	100
48	downstream_TSS	0.977647	0.972606	0.983164	100
49	downstream_TSS	0.980753	0.975512	0.986785	100
50	downstream_TSS	0.97619	0.971192	0.981485	100
51	downstream_TTS	0.971958	0.965099	0.978966	100
52	downstream_TTS	0.974533	0.969065	0.979705	100
53	downstream_TTS	0.982103	0.976071	0.987916	100
54	downstream_TTS	0.986932	0.981601	0.991734	100
55	downstream_TTS	0.992849	0.986502	1.0006	100
56	downstream_TTS	0.990409	0.984415	0.996841	100
57	downstream_TTS	0.996852	0.989792	1.00296	100
58	downstream_TTS	0.987445	0.980642	0.9952	100
59	downstream_TTS	0.986976	0.980981	0.994175	100
60	downstream_TTS	0.986258	0.980394	0.993797	100
61	downstream_TTS	0.996962	0.990639	1.00365	100
62	downstream_TTS	0.99225	0.984745	0.99962	100
63	downstream_TTS	0.990761	0.984669	0.997325	100
64	downstream_TTS	0.998162	0.990524	1.00595	100
65	downstream_TTS	0.992111	0.984914	0.999215	100
66	downstream_TTS	0.990499	0.982822	0.998598	100
67	downstream_TTS	0.990571	0.983885	0.998026	100
68	downstream_TTS	0.99824	0.991636	1.00605	100
69	downstream_TTS	0.991678	0.98392	0.99924	100
70	downstream_TTS	0.989752	0.982014	0.997499	100
71	downstream_TTS	0.985139	0.978296	0.992878	100
72	downstream_TTS	0.985283	0.97815	0.99192	100
73	downstream_TTS	0.988485	0.981633	0.994602	100
74	downstream_TTS	0.993037	0.98519	0.999465	100
75	downstream_TTS	0.98178	0.974418	0.989093	100
76	downstream_TTS	0.991574	0.981977	1.00028	100
77	downstream_TTS	0.995982	0.988454	1.00395	100
78	downstream_TTS	0.98066	0.973325	0.98774	100
79	downstream_TTS	0.986528	0.978361	0.992976	100
80	downstream_TTS	0.988124	0.979866	0.99471	100
81	downstream_TTS	0.992085	0.985265	1.00014	100
82	downstream_TTS	0.988933	0.981391	0.996059	100
83	downstream_TTS	0.987502	0.980912	0.9947	100
84	downstream_TTS	0.991323	0.98433	0.998564	100
85	downstream_TTS	0.997005	0.98951	1.00435	100
86	downstream_TTS	0.985769	0.975452	0.992811	100
87	downstream_TTS	0.989526	0.981066	0.996417	100
88	downstream_TTS	0.9986	0.988532	1.00736	100
89	downstream_TTS	1.00152	0.992371	1.01114	100
90	downstream_TTS	1.00565	0.997563	1.01322	100
91	downstream_TTS	0.998152	0.990514	1.00451	100
92	downstream_TTS	0.98589	0.978194	0.994329	100
93	downstream_TTS	0.997049	0.990076	1.00521	100
94	downstream_TTS	0.995742	0.989224	1.00322	100
95	downstream_TTS	0.99149	0.982664	0.998694	100
96	downstream_TTS	0.996569	0.98822	1.00394	100
97	downstream_TTS	0.997724	0.989465	1.00557	100
98	downstream_TTS	0.991827	0.983531	1.00025	100
99	downstream_TTS	0.990181	0.982387	0.997946	100
100	downstream_TTS	1.00081	0.991592	1.01025	100
1	upstream_TTS	0.966858	0.961097	0.973258	100
2	upstream_TTS	0.976132	0.970843	0.981461	100
3	upstream_TTS	0.977284	0.971741	0.98289	100
4	upstream_TTS	0.977009	0.970805	0.981887	100
5	upstream_TTS	0.971016	0.964244	0.977854	100
6	upstream_TTS	0.979987	0.974352	0.985556	100
7	upstream_TTS	0.976436	0.970517	0.981289	100
8	upstream_TTS	0.975892	0.969178	0.981488	100
9	upstream_TTS	0.97718	0.971308	0.983126	100
10	upstream_TTS	0.970617	0.964207	0.977481	100
11	upstream_TTS	0.970529	0.964503	0.977766	100
12	upstream_TTS	0.970263	0.96395	0.976225	100
13	upstream_TTS	0.974075	0.967898	0.980963	100
14	upstream_TTS	0.976988	0.971405	0.983659	100
15	upstream_TTS	0.976803	0.971315	0.982568	100
16	upstream_TTS	0.973937	0.967765	0.979396	100
17	upstream_TTS	0.978613	0.97496	0.983487	100
18	upstream_TTS	0.975817	0.970271	0.981888	100
19	upstream_TTS	0.977002	0.971775	0.983515	100
20	upstream_TTS	0.977829	0.972409	0.984445	100
21	upstream_TTS	0.973979	0.968586	0.980197	100
22	upstream_TTS	0.974751	0.969003	0.980955	100
23	upstream_TTS	0.976201	0.969813	0.983014	100
24	upstream_TTS	0.977806	0.971197	0.982971	100
25	upstream_TTS	0.985722	0.979035	0.992998	100
26	upstream_TTS	0.974604	0.967651	0.980493	100
27	upstream_TTS	0.977313	0.970914	0.982948	100
28	upstream_TTS	0.981715	0.975647	0.988137	100
29	upstream_TTS	0.985033	0.981031	0.98972	100
30	upstream_TTS	0.98075	0.974552	0.985461	100
31	upstream_TTS	0.97568	0.970496	0.9808	100
32	upstream_TTS	0.984515	0.97777	0.991065	100
33	upstream_TTS	0.978079	0.971606	0.983071	100
34	upstream_TTS	0.981689	0.976668	0.987906	100
35	upstream_TTS	0.990749	0.983814	0.996065	100
36	upstream_TTS	0.983482	0.978614	0.989887	100
37	upstream_TTS	0.982571	0.976063	0.988916	100
38	upstream_TTS	0.984618	0.978873	0.98999	100
39	upstream_TTS	0.987631	0.981211	0.993112	100
40	upstream_TTS	0.982608	0.977209	0.98832	100
41	upstream_TTS	0.982383	0.976473	0.989088	100
42	upstream_TTS	0.985244	0.980311	0.991373	100
43	upstream_TTS	0.98794	0.982884	0.993337	100
44	upstream_TTS	0.995602	0.990313	1.00149	100
45	upstream_TTS	0.987616	0.982363	0.992562	100
46	upstream_TTS	0.99716	0.991506	1.00166	100
47	upstream_TTS	0.996338	0.990986	1.00176	100
48	upstream_TTS	0.996371	0.99122	1.00217	100
49	upstream_TTS	0.997231	0.990067	1.00365	100
50	upstream_TTS	0.987952	0.982061	0.994792	100

## Sheet: Fig1c
bin	position	mu	CI5	CI95	bin_L
-50	upstream_TSS	1.04925	1.00521	1.10264	1000
-49	upstream_TSS	1.08075	1.0306	1.12439	1000
-48	upstream_TSS	1.07212	1.02594	1.10946	1000
-47	upstream_TSS	1.08743	1.04036	1.13156	1000
-46	upstream_TSS	1.06754	1.0288	1.11142	1000
-45	upstream_TSS	1.09041	1.04374	1.13192	1000
-44	upstream_TSS	1.11329	1.06235	1.16048	1000
-43	upstream_TSS	1.07561	1.03265	1.11781	1000
-42	upstream_TSS	1.08062	1.03859	1.12123	1000
-41	upstream_TSS	1.07412	1.0352	1.11765	1000
-40	upstream_TSS	1.09387	1.05534	1.1423	1000
-39	upstream_TSS	1.03758	1.00255	1.07627	1000
-38	upstream_TSS	1.13346	1.09899	1.17331	1000
-37	upstream_TSS	1.08914	1.04468	1.13623	1000
-36	upstream_TSS	1.08058	1.04453	1.12382	1000
-35	upstream_TSS	1.02065	0.982467	1.05934	1000
-34	upstream_TSS	1.05332	1.01862	1.08301	1000
-33	upstream_TSS	1.11062	1.07654	1.15141	1000
-32	upstream_TSS	1.0692	1.03073	1.10245	1000
-31	upstream_TSS	1.00904	0.97714	1.04534	1000
-30	upstream_TSS	1.04324	1.00843	1.07399	1000
-29	upstream_TSS	1.09328	1.05531	1.12406	1000
-28	upstream_TSS	1.04805	1.01307	1.07771	1000
-27	upstream_TSS	1.06472	1.03843	1.09643	1000
-26	upstream_TSS	1.08228	1.05064	1.1117	1000
-25	upstream_TSS	1.06961	1.04076	1.09681	1000
-24	upstream_TSS	1.06614	1.0337	1.09194	1000
-23	upstream_TSS	1.05143	1.02544	1.07647	1000
-22	upstream_TSS	1.07444	1.05002	1.09974	1000
-21	upstream_TSS	1.07935	1.05161	1.11207	1000
-20	upstream_TSS	1.08364	1.05762	1.10656	1000
-19	upstream_TSS	1.03804	1.01021	1.06115	1000
-18	upstream_TSS	1.04365	1.01328	1.06497	1000
-17	upstream_TSS	1.05484	1.03203	1.07793	1000
-16	upstream_TSS	1.08142	1.06106	1.10398	1000
-15	upstream_TSS	1.06032	1.03271	1.08388	1000
-14	upstream_TSS	1.07161	1.05184	1.09556	1000
-13	upstream_TSS	1.06127	1.03753	1.0853	1000
-12	upstream_TSS	1.06278	1.04193	1.08559	1000
-11	upstream_TSS	1.07808	1.05403	1.0973	1000
-10	upstream_TSS	1.06671	1.04083	1.08737	1000
-9	upstream_TSS	1.07708	1.0596	1.09428	1000
-8	upstream_TSS	1.07208	1.0516	1.08787	1000
-7	upstream_TSS	1.0452	1.02631	1.06541	1000
-6	upstream_TSS	1.06297	1.04669	1.08082	1000
-5	upstream_TSS	1.04343	1.02962	1.05966	1000
-4	upstream_TSS	1.04053	1.02634	1.05242	1000
-3	upstream_TSS	1.04316	1.02954	1.05641	1000
-2	upstream_TSS	1.01387	1.00047	1.02945	1000
-1	upstream_TSS	1.06303	1.04978	1.07959	1000
1	downstream_TSS	1.00592	0.99771	1.01617	1000
2	downstream_TSS	0.980089	0.969842	0.991016	1000
3	downstream_TSS	0.973982	0.965907	0.982158	1000
4	downstream_TSS	0.984735	0.977572	0.993179	1000
5	downstream_TSS	0.981013	0.972074	0.991005	1000
6	downstream_TSS	0.976341	0.966821	0.985554	1000
7	downstream_TSS	0.981536	0.973746	0.990869	1000
8	downstream_TSS	0.975978	0.965776	0.985746	1000
9	downstream_TSS	0.988658	0.975291	0.999349	1000
10	downstream_TSS	0.987211	0.977292	0.998167	1000
11	downstream_TSS	0.982482	0.972065	0.99218	1000
12	downstream_TSS	0.990308	0.979197	1.00356	1000
13	downstream_TSS	0.982454	0.972116	0.993484	1000
14	downstream_TSS	0.993144	0.983324	1.00444	1000
15	downstream_TSS	0.986519	0.975159	0.999346	1000
16	downstream_TSS	0.974593	0.963387	0.984417	1000
17	downstream_TSS	0.995746	0.984774	1.00783	1000
18	downstream_TSS	0.992049	0.980932	1.00481	1000
19	downstream_TSS	0.978539	0.968139	0.989351	1000
20	downstream_TSS	0.999441	0.987023	1.01271	1000
21	downstream_TSS	0.989738	0.975324	1.00126	1000
22	downstream_TSS	0.983075	0.971632	0.993866	1000
23	downstream_TSS	0.966723	0.955097	0.978361	1000
24	downstream_TSS	0.985739	0.973812	0.998111	1000
25	downstream_TSS	0.968482	0.957923	0.98097	1000
26	downstream_TSS	0.976478	0.966631	0.987128	1000
27	downstream_TSS	0.981934	0.970017	0.994466	1000
28	downstream_TSS	0.986238	0.973579	0.999168	1000
29	downstream_TSS	0.993454	0.978086	1.00851	1000
30	downstream_TSS	0.991186	0.97895	1.00372	1000
31	downstream_TSS	1.0122	1.0011	1.02295	1000
32	downstream_TSS	1.00263	0.990269	1.0131	1000
33	downstream_TSS	1.00189	0.989826	1.01548	1000
34	downstream_TSS	0.99166	0.977632	1.00684	1000
35	downstream_TSS	0.984207	0.975177	0.994955	1000
36	downstream_TSS	0.989564	0.974856	1.00328	1000
37	downstream_TSS	0.986727	0.972659	1.00091	1000
38	downstream_TSS	1.00994	0.996141	1.02403	1000
39	downstream_TSS	1.00608	0.992623	1.01849	1000
40	downstream_TSS	0.986795	0.972698	0.999836	1000
41	downstream_TSS	1.01905	1.00494	1.03158	1000
42	downstream_TSS	0.98117	0.968744	0.993784	1000
43	downstream_TSS	0.99375	0.978966	1.0083	1000
44	downstream_TSS	0.974955	0.960637	0.989683	1000
45	downstream_TSS	0.989175	0.976258	1.0046	1000
46	downstream_TSS	0.989481	0.973469	1.00581	1000
47	downstream_TSS	1.00843	0.993305	1.02619	1000
48	downstream_TSS	1.0024	0.984685	1.01859	1000
49	downstream_TSS	0.996241	0.979434	1.00825	1000
50	downstream_TSS	0.986082	0.970357	1.00115	1000
51	downstream_TTS	1.009	0.999143	1.02189	1000
52	downstream_TTS	1.02499	1.01357	1.0372	1000
53	downstream_TTS	1.03322	1.02047	1.0478	1000
54	downstream_TTS	1.04246	1.03033	1.05401	1000
55	downstream_TTS	1.04221	1.03079	1.05613	1000
56	downstream_TTS	1.0376	1.02358	1.04954	1000
57	downstream_TTS	1.05966	1.04627	1.07417	1000
58	downstream_TTS	1.06022	1.04662	1.0752	1000
59	downstream_TTS	1.08253	1.0693	1.09954	1000
60	downstream_TTS	1.06272	1.04906	1.08166	1000
61	downstream_TTS	1.06955	1.05192	1.08826	1000
62	downstream_TTS	1.07534	1.05913	1.09155	1000
63	downstream_TTS	1.0703	1.05429	1.0891	1000
64	downstream_TTS	1.06241	1.04378	1.08036	1000
65	downstream_TTS	1.07195	1.05266	1.0914	1000
66	downstream_TTS	1.09242	1.07529	1.11388	1000
67	downstream_TTS	1.06959	1.04762	1.09094	1000
68	downstream_TTS	1.08312	1.06461	1.10454	1000
69	downstream_TTS	1.1002	1.07914	1.12496	1000
70	downstream_TTS	1.1028	1.07695	1.12877	1000
71	downstream_TTS	1.08953	1.0708	1.11008	1000
72	downstream_TTS	1.09434	1.0703	1.12035	1000
73	downstream_TTS	1.08226	1.05766	1.1021	1000
74	downstream_TTS	1.07457	1.0472	1.09998	1000
75	downstream_TTS	1.07488	1.05209	1.09643	1000
76	downstream_TTS	1.11151	1.08665	1.13694	1000
77	downstream_TTS	1.09166	1.07	1.11136	1000
78	downstream_TTS	1.07125	1.04309	1.09501	1000
79	downstream_TTS	1.113	1.08918	1.13737	1000
80	downstream_TTS	1.08977	1.06586	1.11686	1000
81	downstream_TTS	1.07922	1.05339	1.10569	1000
82	downstream_TTS	1.08247	1.05375	1.11403	1000
83	downstream_TTS	1.102	1.07809	1.13039	1000
84	downstream_TTS	1.08906	1.06271	1.11262	1000
85	downstream_TTS	1.11442	1.07891	1.13841	1000
86	downstream_TTS	1.08941	1.05593	1.11805	1000
87	downstream_TTS	1.09755	1.06707	1.13164	1000
88	downstream_TTS	1.10888	1.07415	1.13064	1000
89	downstream_TTS	1.10532	1.07485	1.14192	1000
90	downstream_TTS	1.10391	1.06687	1.1399	1000
91	downstream_TTS	1.09357	1.05975	1.12625	1000
92	downstream_TTS	1.11338	1.07847	1.1498	1000
93	downstream_TTS	1.10545	1.06629	1.14082	1000
94	downstream_TTS	1.11844	1.08516	1.15606	1000
95	downstream_TTS	1.09983	1.06429	1.13802	1000
96	downstream_TTS	1.10699	1.06923	1.14339	1000
97	downstream_TTS	1.10141	1.07382	1.13298	1000
98	downstream_TTS	1.12772	1.09244	1.15652	1000
99	downstream_TTS	1.12204	1.081	1.16613	1000
100	downstream_TTS	1.13554	1.10219	1.17108	1000
1	upstream_TTS	0.989343	0.973571	1.00636	1000
2	upstream_TTS	1.00258	0.989146	1.01933	1000
3	upstream_TTS	0.987355	0.9745	1.00272	1000
4	upstream_TTS	0.979454	0.967004	0.997566	1000
5	upstream_TTS	0.984557	0.972171	0.999414	1000
6	upstream_TTS	0.98693	0.972213	1.00513	1000
7	upstream_TTS	0.976753	0.961285	0.993891	1000
8	upstream_TTS	0.990977	0.975244	1.00622	1000
9	upstream_TTS	0.976458	0.96309	0.990631	1000
10	upstream_TTS	0.993139	0.981367	1.00596	1000
11	upstream_TTS	0.993497	0.980544	1.0083	1000
12	upstream_TTS	0.982351	0.969108	0.995885	1000
13	upstream_TTS	0.995525	0.980253	1.01009	1000
14	upstream_TTS	0.989981	0.976731	1.0028	1000
15	upstream_TTS	0.974377	0.95676	0.986534	1000
16	upstream_TTS	0.982217	0.96595	0.995395	1000
17	upstream_TTS	0.977694	0.96332	0.990699	1000
18	upstream_TTS	0.974326	0.961806	0.989215	1000
19	upstream_TTS	0.998998	0.984819	1.01248	1000
20	upstream_TTS	0.97703	0.964415	0.991147	1000
21	upstream_TTS	0.981578	0.9686	0.992574	1000
22	upstream_TTS	0.972776	0.96053	0.985735	1000
23	upstream_TTS	0.984226	0.97237	0.995603	1000
24	upstream_TTS	0.978633	0.966018	0.990418	1000
25	upstream_TTS	0.977558	0.964841	0.988683	1000
26	upstream_TTS	0.982433	0.970644	0.996047	1000
27	upstream_TTS	0.991443	0.977954	1.00517	1000
28	upstream_TTS	0.971351	0.958551	0.985212	1000
29	upstream_TTS	0.994003	0.983522	1.00635	1000
30	upstream_TTS	0.992082	0.980913	1.00118	1000
31	upstream_TTS	0.977405	0.964111	0.990577	1000
32	upstream_TTS	0.972921	0.962798	0.985716	1000
33	upstream_TTS	0.979754	0.970071	0.990137	1000
34	upstream_TTS	0.970622	0.959285	0.982488	1000
35	upstream_TTS	0.968898	0.959606	0.978534	1000
36	upstream_TTS	0.96972	0.958195	0.98089	1000
37	upstream_TTS	0.97468	0.96345	0.987078	1000
38	upstream_TTS	0.982736	0.971488	0.991915	1000
39	upstream_TTS	0.989849	0.979953	1.00258	1000
40	upstream_TTS	0.969337	0.959378	0.981094	1000
41	upstream_TTS	0.976851	0.967254	0.988455	1000
42	upstream_TTS	0.978986	0.966828	0.989294	1000
43	upstream_TTS	0.968035	0.956225	0.978104	1000
44	upstream_TTS	0.972566	0.963171	0.981728	1000
45	upstream_TTS	0.975873	0.965243	0.985657	1000
46	upstream_TTS	0.984608	0.973671	0.994231	1000
47	upstream_TTS	0.981712	0.970589	0.991464	1000
48	upstream_TTS	0.981782	0.970671	0.992867	1000
49	upstream_TTS	0.993902	0.9835	1.00453	1000
50	upstream_TTS	0.998102	0.987786	1.00879	1000
-50	upstream_TSS	1.0766	1.02337	1.1353	100
-49	upstream_TSS	1.02978	0.970432	1.0903	100
-48	upstream_TSS	1.02061	0.976638	1.06622	100
-47	upstream_TSS	1.02903	0.972364	1.08728	100
-46	upstream_TSS	1.04187	0.986506	1.09737	100
-45	upstream_TSS	1.04478	1.00393	1.09489	100
-44	upstream_TSS	1.09421	1.0436	1.14714	100
-43	upstream_TSS	1.08637	1.03875	1.13166	100
-42	upstream_TSS	0.999035	0.95678	1.04491	100
-41	upstream_TSS	1.08762	1.04423	1.13786	100
-40	upstream_TSS	1.12345	1.07607	1.16746	100
-39	upstream_TSS	1.03337	0.985308	1.08492	100
-38	upstream_TSS	1.03286	0.987345	1.07701	100
-37	upstream_TSS	1.04966	0.997527	1.09906	100
-36	upstream_TSS	1.09381	1.04525	1.14157	100
-35	upstream_TSS	1.00878	0.966568	1.05342	100
-34	upstream_TSS	1.03574	0.985659	1.08787	100
-33	upstream_TSS	1.06175	1.01715	1.11204	100
-32	upstream_TSS	1.01084	0.969786	1.06218	100
-31	upstream_TSS	1.04114	0.995552	1.09152	100
-30	upstream_TSS	1.01521	0.978567	1.05036	100
-29	upstream_TSS	1.04236	0.99291	1.08625	100
-28	upstream_TSS	1.04148	0.992587	1.08893	100
-27	upstream_TSS	1.04332	1.00055	1.08269	100
-26	upstream_TSS	1.06522	1.02274	1.11028	100
-25	upstream_TSS	1.02856	0.977103	1.07031	100
-24	upstream_TSS	1.04285	0.999782	1.09168	100
-23	upstream_TSS	1.06327	1.02543	1.10462	100
-22	upstream_TSS	1.07384	1.02944	1.1206	100
-21	upstream_TSS	1.04131	0.996121	1.07928	100
-20	upstream_TSS	1.00529	0.966337	1.0459	100
-19	upstream_TSS	1.05235	1.00148	1.10138	100
-18	upstream_TSS	1.0635	1.02017	1.10898	100
-17	upstream_TSS	1.05123	1.00997	1.09132	100
-16	upstream_TSS	1.00636	0.967779	1.05485	100
-15	upstream_TSS	1.02849	0.990205	1.06901	100
-14	upstream_TSS	1.0274	0.982706	1.06819	100
-13	upstream_TSS	1.00177	0.96078	1.04453	100
-12	upstream_TSS	0.975409	0.93594	1.02174	100
-11	upstream_TSS	1.00457	0.965245	1.04225	100
-10	upstream_TSS	0.980684	0.932646	1.0192	100
-9	upstream_TSS	0.98783	0.937656	1.0272	100
-8	upstream_TSS	0.974474	0.937178	1.01434	100
-7	upstream_TSS	0.971944	0.937336	1.01538	100
-6	upstream_TSS	0.978071	0.938812	1.01394	100
-5	upstream_TSS	0.972144	0.937137	1.01282	100
-4	upstream_TSS	0.955145	0.917735	0.98888	100
-3	upstream_TSS	0.966466	0.92885	1.00829	100
-2	upstream_TSS	1.14725	1.10854	1.18602	100
-1	upstream_TSS	1.38773	1.34422	1.4323	100
1	downstream_TSS	1.19035	1.15489	1.23601	100
2	downstream_TSS	0.931562	0.901591	0.963686	100
3	downstream_TSS	0.95642	0.924844	0.987202	100
4	downstream_TSS	0.986493	0.961149	1.01117	100
5	downstream_TSS	0.982718	0.962232	1.01498	100
6	downstream_TSS	0.967219	0.940329	1.00365	100
7	downstream_TSS	0.968939	0.936405	0.993665	100
8	downstream_TSS	1.006	0.973424	1.03635	100
9	downstream_TSS	0.965515	0.940196	0.99212	100
10	downstream_TSS	0.976864	0.946053	1.00646	100
11	downstream_TSS	0.963216	0.937369	0.987932	100
12	downstream_TSS	0.932514	0.910244	0.956614	100
13	downstream_TSS	0.975391	0.944332	1.00224	100
14	downstream_TSS	0.966185	0.941732	0.988207	100
15	downstream_TSS	0.950049	0.92601	0.97685	100
16	downstream_TSS	0.959878	0.934241	0.980916	100
17	downstream_TSS	0.995062	0.965837	1.02474	100
18	downstream_TSS	0.998421	0.969051	1.02268	100
19	downstream_TSS	0.966306	0.93191	0.993429	100
20	downstream_TSS	0.968464	0.939507	0.989844	100
21	downstream_TSS	0.974893	0.943692	0.99793	100
22	downstream_TSS	0.955031	0.930106	0.98128	100
23	downstream_TSS	0.979303	0.94931	1.01265	100
24	downstream_TSS	0.967526	0.940585	0.992632	100
25	downstream_TSS	0.97654	0.948948	1.00028	100
26	downstream_TSS	0.973556	0.942868	1.00233	100
27	downstream_TSS	0.95449	0.927144	0.982283	100
28	downstream_TSS	0.977281	0.94855	1.00431	100
29	downstream_TSS	0.964536	0.937437	0.990078	100
30	downstream_TSS	0.965569	0.936614	0.995032	100
31	downstream_TSS	0.974726	0.946358	1.00234	100
32	downstream_TSS	0.984929	0.962967	1.01503	100
33	downstream_TSS	0.96205	0.934841	0.988819	100
34	downstream_TSS	0.961832	0.936727	0.987984	100
35	downstream_TSS	0.994356	0.969731	1.02223	100
36	downstream_TSS	0.973216	0.948069	0.996838	100
37	downstream_TSS	0.985865	0.952388	1.01224	100
38	downstream_TSS	0.965441	0.936741	0.993274	100
39	downstream_TSS	0.99212	0.964416	1.01707	100
40	downstream_TSS	0.991067	0.963117	1.02119	100
41	downstream_TSS	0.977775	0.948475	1.00507	100
42	downstream_TSS	0.972829	0.949409	1.00171	100
43	downstream_TSS	0.970118	0.943411	0.997446	100
44	downstream_TSS	0.981484	0.955838	1.00855	100
45	downstream_TSS	0.987873	0.963017	1.01523	100
46	downstream_TSS	0.97414	0.946613	0.998362	100
47	downstream_TSS	1.00332	0.971175	1.03334	100
48	downstream_TSS	0.953051	0.922454	0.983148	100
49	downstream_TSS	0.930634	0.901368	0.95484	100
50	downstream_TSS	0.997097	0.965724	1.02458	100
51	downstream_TTS	0.997714	0.969801	1.02625	100
52	downstream_TTS	0.983932	0.953429	1.01623	100
53	downstream_TTS	1.04308	1.0081	1.07996	100
54	downstream_TTS	1.00311	0.965573	1.03984	100
55	downstream_TTS	1.00647	0.974292	1.03461	100
56	downstream_TTS	0.999126	0.968774	1.03083	100
57	downstream_TTS	1.00019	0.963257	1.03436	100
58	downstream_TTS	1.02359	0.989559	1.05568	100
59	downstream_TTS	1.02965	1.0004	1.06007	100
60	downstream_TTS	1.02385	0.99473	1.05551	100
61	downstream_TTS	0.999149	0.961164	1.03106	100
62	downstream_TTS	1.01088	0.98123	1.04768	100
63	downstream_TTS	1.0156	0.980237	1.0516	100
64	downstream_TTS	0.990478	0.956966	1.02363	100
65	downstream_TTS	1.04661	1.00704	1.0934	100
66	downstream_TTS	1.01078	0.978023	1.04686	100
67	downstream_TTS	1.03544	1.00184	1.07125	100
68	downstream_TTS	1.06369	1.02723	1.10673	100
69	downstream_TTS	1.02261	0.9931	1.05483	100
70	downstream_TTS	1.07296	1.03555	1.10633	100
71	downstream_TTS	1.02545	0.976969	1.0601	100
72	downstream_TTS	1.04724	1.01713	1.0796	100
73	downstream_TTS	1.04806	1.01122	1.0892	100
74	downstream_TTS	1.03463	0.997694	1.06435	100
75	downstream_TTS	1.04463	1.01554	1.08148	100
76	downstream_TTS	1.00127	0.962912	1.0349	100
77	downstream_TTS	1.00961	0.966698	1.04403	100
78	downstream_TTS	1.0836	1.04173	1.12105	100
79	downstream_TTS	1.04269	1.01135	1.07629	100
80	downstream_TTS	1.02903	0.993021	1.07076	100
81	downstream_TTS	1.07408	1.02989	1.11543	100
82	downstream_TTS	1.04677	1.00075	1.08568	100
83	downstream_TTS	1.0589	1.0222	1.10425	100
84	downstream_TTS	1.0961	1.06217	1.1347	100
85	downstream_TTS	0.997862	0.959117	1.03433	100
86	downstream_TTS	1.05227	1.00713	1.09307	100
87	downstream_TTS	1.00366	0.967836	1.04447	100
88	downstream_TTS	1.03661	0.995137	1.08018	100
89	downstream_TTS	1.02557	0.992287	1.06759	100
90	downstream_TTS	1.06617	1.03233	1.10761	100
91	downstream_TTS	1.03228	0.996458	1.07234	100
92	downstream_TTS	1.10561	1.06358	1.14237	100
93	downstream_TTS	1.0163	0.970123	1.05865	100
94	downstream_TTS	1.0673	1.02758	1.11035	100
95	downstream_TTS	1.03649	0.990885	1.08168	100
96	downstream_TTS	1.0605	1.0148	1.10081	100
97	downstream_TTS	1.0446	1.0093	1.09253	100
98	downstream_TTS	1.04385	1.0041	1.08495	100
99	downstream_TTS	1.06013	1.0087	1.10591	100
100	downstream_TTS	1.02587	0.988717	1.06663	100
1	upstream_TTS	0.975031	0.942844	1.0052	100
2	upstream_TTS	1.00462	0.970722	1.04232	100
3	upstream_TTS	0.965579	0.93292	0.99269	100
4	upstream_TTS	0.953055	0.920731	0.986279	100
5	upstream_TTS	1.00883	0.975967	1.03953	100
6	upstream_TTS	0.983394	0.945603	1.00893	100
7	upstream_TTS	0.960435	0.927468	0.989945	100
8	upstream_TTS	1.00735	0.974641	1.03961	100
9	upstream_TTS	1.01242	0.978126	1.04683	100
10	upstream_TTS	0.991047	0.960914	1.02505	100
11	upstream_TTS	1.02892	0.998735	1.05627	100
12	upstream_TTS	1.00033	0.967091	1.03704	100
13	upstream_TTS	0.972309	0.946027	1.00597	100
14	upstream_TTS	0.958976	0.928897	0.988402	100
15	upstream_TTS	0.99338	0.961576	1.0243	100
16	upstream_TTS	1.00646	0.974767	1.03972	100
17	upstream_TTS	0.990943	0.963216	1.02284	100
18	upstream_TTS	0.949362	0.915937	0.979334	100
19	upstream_TTS	0.955536	0.925377	0.981324	100
20	upstream_TTS	0.959166	0.928023	0.991094	100
21	upstream_TTS	0.975091	0.945926	1.00403	100
22	upstream_TTS	0.964905	0.931606	0.996329	100
23	upstream_TTS	0.957507	0.927729	0.989583	100
24	upstream_TTS	1.01467	0.981047	1.04616	100
25	upstream_TTS	0.975467	0.939789	1.00907	100
26	upstream_TTS	0.986119	0.950493	1.01312	100
27	upstream_TTS	0.979803	0.947489	1.01524	100
28	upstream_TTS	0.976219	0.942106	1.00021	100
29	upstream_TTS	1.01057	0.983706	1.04392	100
30	upstream_TTS	1.01549	0.984049	1.04776	100
31	upstream_TTS	1.01967	0.990551	1.04671	100
32	upstream_TTS	0.985223	0.956452	1.01223	100
33	upstream_TTS	0.975916	0.946601	1.00647	100
34	upstream_TTS	1.00323	0.969225	1.03416	100
35	upstream_TTS	0.974202	0.938961	1.00414	100
36	upstream_TTS	1.01328	0.980922	1.04088	100
37	upstream_TTS	0.993651	0.965589	1.02143	100
38	upstream_TTS	0.983124	0.948249	1.00888	100
39	upstream_TTS	1.0161	0.973296	1.05086	100
40	upstream_TTS	0.997619	0.969981	1.02686	100
41	upstream_TTS	0.977854	0.949355	1.00467	100
42	upstream_TTS	1.00181	0.97085	1.02994	100
43	upstream_TTS	0.995017	0.960415	1.02959	100
44	upstream_TTS	0.986778	0.954151	1.01728	100
45	upstream_TTS	1.00359	0.971652	1.03506	100
46	upstream_TTS	0.992034	0.961504	1.02804	100
47	upstream_TTS	0.997747	0.967834	1.03118	100
48	upstream_TTS	0.997888	0.969743	1.02333	100
49	upstream_TTS	0.997447	0.966245	1.03339	100
50	upstream_TTS	1.03981	1.01103	1.06871	100

## Sheet: Fig1d
bin	position	mu	CI5	CI95	bin_L
-50	upstream_TSS	1.08261	1.05689	1.10574	1000
-49	upstream_TSS	1.05786	1.02566	1.08436	1000
-48	upstream_TSS	1.06943	1.03704	1.09843	1000
-47	upstream_TSS	1.07194	1.04156	1.09989	1000
-46	upstream_TSS	1.06511	1.03895	1.08963	1000
-45	upstream_TSS	1.09226	1.06729	1.11492	1000
-44	upstream_TSS	1.06681	1.04594	1.0882	1000
-43	upstream_TSS	1.10065	1.07366	1.12117	1000
-42	upstream_TSS	1.0615	1.03546	1.08824	1000
-41	upstream_TSS	1.08946	1.06676	1.1129	1000
-40	upstream_TSS	1.07924	1.05188	1.1015	1000
-39	upstream_TSS	1.09542	1.06189	1.11994	1000
-38	upstream_TSS	1.08312	1.05984	1.10277	1000
-37	upstream_TSS	1.07555	1.05327	1.10322	1000
-36	upstream_TSS	1.07923	1.05455	1.10542	1000
-35	upstream_TSS	1.07306	1.04911	1.09942	1000
-34	upstream_TSS	1.06146	1.02152	1.09866	1000
-33	upstream_TSS	1.07263	1.0514	1.09491	1000
-32	upstream_TSS	1.07838	1.05734	1.10194	1000
-31	upstream_TSS	1.10085	1.08193	1.12056	1000
-30	upstream_TSS	1.0787	1.05531	1.09881	1000
-29	upstream_TSS	1.08407	1.05954	1.10825	1000
-28	upstream_TSS	1.08212	1.0571	1.10361	1000
-27	upstream_TSS	1.08517	1.05952	1.10557	1000
-26	upstream_TSS	1.08454	1.06669	1.10292	1000
-25	upstream_TSS	1.10728	1.09074	1.12581	1000
-24	upstream_TSS	1.06665	1.04519	1.08617	1000
-23	upstream_TSS	1.07903	1.06055	1.09892	1000
-22	upstream_TSS	1.08713	1.06937	1.10525	1000
-21	upstream_TSS	1.07422	1.05767	1.09111	1000
-20	upstream_TSS	1.08652	1.06791	1.10563	1000
-19	upstream_TSS	1.0776	1.06384	1.09572	1000
-18	upstream_TSS	1.09424	1.07211	1.11216	1000
-17	upstream_TSS	1.10308	1.08253	1.12221	1000
-16	upstream_TSS	1.08877	1.07323	1.1052	1000
-15	upstream_TSS	1.07874	1.05802	1.0971	1000
-14	upstream_TSS	1.08603	1.06792	1.10566	1000
-13	upstream_TSS	1.09823	1.08319	1.11593	1000
-12	upstream_TSS	1.08731	1.06501	1.10422	1000
-11	upstream_TSS	1.10022	1.0813	1.11461	1000
-10	upstream_TSS	1.09552	1.079	1.1079	1000
-9	upstream_TSS	1.11359	1.10396	1.12534	1000
-8	upstream_TSS	1.11069	1.10153	1.12239	1000
-7	upstream_TSS	1.09604	1.08448	1.10891	1000
-6	upstream_TSS	1.10009	1.09035	1.11244	1000
-5	upstream_TSS	1.11365	1.10429	1.12396	1000
-4	upstream_TSS	1.1124	1.10024	1.12421	1000
-3	upstream_TSS	1.10271	1.08952	1.11441	1000
-2	upstream_TSS	1.04402	1.03573	1.05286	1000
-1	upstream_TSS	0.632941	0.62554	0.63867	1000
1	downstream_TSS	0.522804	0.519586	0.526544	1000
2	downstream_TSS	0.64528	0.638965	0.651554	1000
3	downstream_TSS	0.861414	0.853063	0.869906	1000
4	downstream_TSS	0.980571	0.970642	0.993515	1000
5	downstream_TSS	1.0251	1.01362	1.03692	1000
6	downstream_TSS	1.04208	1.03093	1.05493	1000
7	downstream_TSS	1.04673	1.03384	1.0589	1000
8	downstream_TSS	1.05802	1.04692	1.06865	1000
9	downstream_TSS	1.06357	1.05324	1.0753	1000
10	downstream_TSS	1.04712	1.03535	1.05872	1000
11	downstream_TSS	1.05506	1.04429	1.06581	1000
12	downstream_TSS	1.04925	1.03851	1.05948	1000
13	downstream_TSS	1.05704	1.04411	1.06688	1000
14	downstream_TSS	1.05814	1.04594	1.06807	1000
15	downstream_TSS	1.06064	1.04933	1.07386	1000
16	downstream_TSS	1.05833	1.04794	1.06976	1000
17	downstream_TSS	1.06861	1.05729	1.078	1000
18	downstream_TSS	1.05243	1.04199	1.06389	1000
19	downstream_TSS	1.0663	1.05335	1.07784	1000
20	downstream_TSS	1.06462	1.05213	1.07537	1000
21	downstream_TSS	1.06313	1.04966	1.07394	1000
22	downstream_TSS	1.07471	1.06552	1.08699	1000
23	downstream_TSS	1.08136	1.07268	1.09092	1000
24	downstream_TSS	1.07119	1.05991	1.08382	1000
25	downstream_TSS	1.06186	1.04993	1.07289	1000
26	downstream_TSS	1.0617	1.05009	1.07275	1000
27	downstream_TSS	1.06664	1.05455	1.07679	1000
28	downstream_TSS	1.07294	1.06085	1.08259	1000
29	downstream_TSS	1.06168	1.04904	1.07286	1000
30	downstream_TSS	1.06169	1.05121	1.07442	1000
31	downstream_TSS	1.05939	1.04365	1.07236	1000
32	downstream_TSS	1.05917	1.04846	1.06919	1000
33	downstream_TSS	1.05872	1.04875	1.06901	1000
34	downstream_TSS	1.06866	1.058	1.08093	1000
35	downstream_TSS	1.05602	1.04407	1.06973	1000
36	downstream_TSS	1.05501	1.04565	1.06524	1000
37	downstream_TSS	1.07202	1.0607	1.08448	1000
38	downstream_TSS	1.06305	1.05238	1.07324	1000
39	downstream_TSS	1.06797	1.05579	1.07985	1000
40	downstream_TSS	1.06962	1.05634	1.08177	1000
41	downstream_TSS	1.07201	1.05955	1.08369	1000
42	downstream_TSS	1.07615	1.06574	1.08662	1000
43	downstream_TSS	1.06284	1.04946	1.07192	1000
44	downstream_TSS	1.04668	1.03075	1.06039	1000
45	downstream_TSS	1.06447	1.05195	1.07529	1000
46	downstream_TSS	1.07418	1.06244	1.08508	1000
47	downstream_TSS	1.07702	1.06353	1.08625	1000
48	downstream_TSS	1.06119	1.04552	1.07553	1000
49	downstream_TSS	1.06652	1.05065	1.08055	1000
50	downstream_TSS	1.0746	1.06075	1.0863	1000
51	downstream_TTS	1.06532	1.05619	1.07529	1000
52	downstream_TTS	1.09735	1.08802	1.107	1000
53	downstream_TTS	1.09535	1.08702	1.10446	1000
54	downstream_TTS	1.08663	1.07779	1.09749	1000
55	downstream_TTS	1.09073	1.08172	1.09929	1000
56	downstream_TTS	1.08288	1.0746	1.09478	1000
57	downstream_TTS	1.08392	1.07452	1.09373	1000
58	downstream_TTS	1.07457	1.06337	1.08675	1000
59	downstream_TTS	1.06434	1.05362	1.07423	1000
60	downstream_TTS	1.07238	1.06081	1.08286	1000
61	downstream_TTS	1.07884	1.06883	1.09027	1000
62	downstream_TTS	1.0743	1.06264	1.08742	1000
63	downstream_TTS	1.06696	1.04932	1.08448	1000
64	downstream_TTS	1.0643	1.05112	1.07617	1000
65	downstream_TTS	1.0743	1.0606	1.08827	1000
66	downstream_TTS	1.07153	1.05573	1.08659	1000
67	downstream_TTS	1.07036	1.05542	1.08283	1000
68	downstream_TTS	1.06608	1.05226	1.07951	1000
69	downstream_TTS	1.07245	1.05485	1.0905	1000
70	downstream_TTS	1.06868	1.05495	1.08241	1000
71	downstream_TTS	1.08353	1.06791	1.10146	1000
72	downstream_TTS	1.05035	1.03471	1.06496	1000
73	downstream_TTS	1.06499	1.04986	1.08101	1000
74	downstream_TTS	1.07518	1.05627	1.09034	1000
75	downstream_TTS	1.0473	1.02918	1.06284	1000
76	downstream_TTS	1.06878	1.05494	1.08722	1000
77	downstream_TTS	1.06343	1.04394	1.08459	1000
78	downstream_TTS	1.07163	1.04928	1.08809	1000
79	downstream_TTS	1.06909	1.05107	1.08503	1000
80	downstream_TTS	1.0488	1.03036	1.06613	1000
81	downstream_TTS	1.06776	1.05325	1.0789	1000
82	downstream_TTS	1.0743	1.05985	1.08789	1000
83	downstream_TTS	1.04969	1.03329	1.07157	1000
84	downstream_TTS	1.05478	1.03931	1.06924	1000
85	downstream_TTS	1.06801	1.04914	1.08553	1000
86	downstream_TTS	1.06459	1.04715	1.07819	1000
87	downstream_TTS	1.07008	1.05267	1.08796	1000
88	downstream_TTS	1.06263	1.04215	1.08432	1000
89	downstream_TTS	1.05803	1.04242	1.07622	1000
90	downstream_TTS	1.02837	0.99441	1.05568	1000
91	downstream_TTS	1.06508	1.04659	1.08174	1000
92	downstream_TTS	1.04235	1.02215	1.06412	1000
93	downstream_TTS	1.04355	1.02665	1.06262	1000
94	downstream_TTS	1.05516	1.03226	1.07599	1000
95	downstream_TTS	1.07623	1.0561	1.0954	1000
96	downstream_TTS	1.08434	1.05852	1.1051	1000
97	downstream_TTS	1.04322	1.02019	1.06594	1000
98	downstream_TTS	1.02634	0.998959	1.05465	1000
99	downstream_TTS	1.06755	1.04705	1.08601	1000
100	downstream_TTS	1.03519	1.0058	1.06367	1000
1	upstream_TTS	1.07167	1.06151	1.08231	1000
2	upstream_TTS	1.06718	1.05506	1.07756	1000
3	upstream_TTS	1.07869	1.06987	1.08622	1000
4	upstream_TTS	1.05931	1.0439	1.07233	1000
5	upstream_TTS	1.06796	1.05821	1.07612	1000
6	upstream_TTS	1.05521	1.04185	1.06724	1000
7	upstream_TTS	1.05453	1.04329	1.06493	1000
8	upstream_TTS	1.06858	1.05983	1.0776	1000
9	upstream_TTS	1.06874	1.05991	1.07763	1000
10	upstream_TTS	1.0719	1.06328	1.0804	1000
11	upstream_TTS	1.07102	1.06027	1.08263	1000
12	upstream_TTS	1.06825	1.0565	1.08045	1000
13	upstream_TTS	1.07038	1.05932	1.07949	1000
14	upstream_TTS	1.067	1.05557	1.07821	1000
15	upstream_TTS	1.05034	1.03968	1.06256	1000
16	upstream_TTS	1.05896	1.04875	1.06909	1000
17	upstream_TTS	1.0658	1.05625	1.07452	1000
18	upstream_TTS	1.04893	1.03871	1.05997	1000
19	upstream_TTS	1.06198	1.05187	1.07014	1000
20	upstream_TTS	1.06769	1.05955	1.07703	1000
21	upstream_TTS	1.06425	1.04933	1.07502	1000
22	upstream_TTS	1.06279	1.05412	1.0717	1000
23	upstream_TTS	1.06742	1.05878	1.07563	1000
24	upstream_TTS	1.07465	1.06775	1.0804	1000
25	upstream_TTS	1.06059	1.05118	1.07031	1000
26	upstream_TTS	1.05843	1.05094	1.0659	1000
27	upstream_TTS	1.07184	1.06424	1.08197	1000
28	upstream_TTS	1.06357	1.05363	1.07225	1000
29	upstream_TTS	1.07049	1.06296	1.07904	1000
30	upstream_TTS	1.07614	1.0685	1.08471	1000
31	upstream_TTS	1.07904	1.07243	1.0871	1000
32	upstream_TTS	1.06816	1.0607	1.07513	1000
33	upstream_TTS	1.07721	1.06925	1.08517	1000
34	upstream_TTS	1.07765	1.07031	1.08497	1000
35	upstream_TTS	1.07677	1.06824	1.08481	1000
36	upstream_TTS	1.07605	1.0667	1.08602	1000
37	upstream_TTS	1.07974	1.07336	1.08579	1000
38	upstream_TTS	1.07384	1.06576	1.08106	1000
39	upstream_TTS	1.07565	1.0678	1.08421	1000
40	upstream_TTS	1.08247	1.07439	1.09064	1000
41	upstream_TTS	1.07799	1.06987	1.08623	1000
42	upstream_TTS	1.07894	1.07238	1.0876	1000
43	upstream_TTS	1.07829	1.06836	1.09006	1000
44	upstream_TTS	1.07319	1.06598	1.08088	1000
45	upstream_TTS	1.08389	1.07595	1.09283	1000
46	upstream_TTS	1.08565	1.07811	1.09179	1000
47	upstream_TTS	1.08029	1.07241	1.08811	1000
48	upstream_TTS	1.07701	1.06827	1.08632	1000
49	upstream_TTS	1.06937	1.0598	1.07871	1000
50	upstream_TTS	1.05031	1.04077	1.06047	1000
-50	upstream_TSS	1.30797	1.27717	1.33702	100
-49	upstream_TSS	1.31661	1.28439	1.35682	100
-48	upstream_TSS	1.30399	1.27866	1.33318	100
-47	upstream_TSS	1.30759	1.27983	1.3319	100
-46	upstream_TSS	1.32765	1.29522	1.36132	100
-45	upstream_TSS	1.27688	1.24753	1.31296	100
-44	upstream_TSS	1.30011	1.26422	1.34351	100
-43	upstream_TSS	1.30585	1.27183	1.34306	100
-42	upstream_TSS	1.29768	1.26382	1.32544	100
-41	upstream_TSS	1.30122	1.2665	1.32841	100
-40	upstream_TSS	1.29074	1.25942	1.31979	100
-39	upstream_TSS	1.2692	1.24076	1.29648	100
-38	upstream_TSS	1.31094	1.27837	1.33901	100
-37	upstream_TSS	1.31638	1.28895	1.34976	100
-36	upstream_TSS	1.30628	1.27708	1.33752	100
-35	upstream_TSS	1.3092	1.2794	1.34335	100
-34	upstream_TSS	1.24926	1.21301	1.28253	100
-33	upstream_TSS	1.28548	1.25872	1.31256	100
-32	upstream_TSS	1.305	1.27472	1.33453	100
-31	upstream_TSS	1.29289	1.25533	1.32133	100
-30	upstream_TSS	1.27236	1.24179	1.30369	100
-29	upstream_TSS	1.28269	1.25657	1.31458	100
-28	upstream_TSS	1.30407	1.27243	1.33353	100
-27	upstream_TSS	1.26517	1.23968	1.29263	100
-26	upstream_TSS	1.2695	1.23606	1.30298	100
-25	upstream_TSS	1.28374	1.25796	1.31426	100
-24	upstream_TSS	1.29431	1.26335	1.32431	100
-23	upstream_TSS	1.29563	1.26684	1.32232	100
-22	upstream_TSS	1.26724	1.2397	1.29829	100
-21	upstream_TSS	1.23505	1.20504	1.26846	100
-20	upstream_TSS	1.25664	1.23185	1.28757	100
-19	upstream_TSS	1.27418	1.24521	1.30157	100
-18	upstream_TSS	1.25526	1.2248	1.28486	100
-17	upstream_TSS	1.24633	1.21907	1.27119	100
-16	upstream_TSS	1.26025	1.23676	1.2906	100
-15	upstream_TSS	1.22262	1.19368	1.24743	100
-14	upstream_TSS	1.19874	1.17514	1.22497	100
-13	upstream_TSS	1.18236	1.16093	1.20627	100
-12	upstream_TSS	1.15271	1.12944	1.17634	100
-11	upstream_TSS	1.11842	1.09849	1.14155	100
-10	upstream_TSS	1.08284	1.06262	1.10111	100
-9	upstream_TSS	1.02701	0.999999	1.05052	100
-8	upstream_TSS	0.988337	0.972698	1.007	100
-7	upstream_TSS	0.926255	0.906691	0.943944	100
-6	upstream_TSS	0.877469	0.858522	0.895422	100
-5	upstream_TSS	0.816056	0.794941	0.831046	100
-4	upstream_TSS	0.756062	0.740729	0.770948	100
-3	upstream_TSS	0.714065	0.700438	0.729735	100
-2	upstream_TSS	0.711865	0.699663	0.723398	100
-1	upstream_TSS	0.696674	0.688233	0.705361	100
1	downstream_TSS	0.768434	0.760991	0.774196	100
2	downstream_TSS	0.638846	0.631356	0.646626	100
3	downstream_TSS	0.640254	0.633611	0.648051	100
4	downstream_TSS	0.650546	0.642458	0.657357	100
5	downstream_TSS	0.656324	0.648417	0.664244	100
6	downstream_TSS	0.659207	0.651582	0.668285	100
7	downstream_TSS	0.676461	0.667794	0.683736	100
8	downstream_TSS	0.690018	0.681532	0.696929	100
9	downstream_TSS	0.692061	0.685244	0.699384	100
10	downstream_TSS	0.711011	0.702011	0.720138	100
11	downstream_TSS	0.731679	0.721669	0.740565	100
12	downstream_TSS	0.746822	0.736562	0.757513	100
13	downstream_TSS	0.767921	0.75971	0.778352	100
14	downstream_TSS	0.794505	0.783781	0.80475	100
15	downstream_TSS	0.824732	0.813404	0.832914	100
16	downstream_TSS	0.839473	0.827284	0.850827	100
17	downstream_TSS	0.872885	0.860907	0.885295	100
18	downstream_TSS	0.887312	0.875261	0.900928	100
19	downstream_TSS	0.912665	0.901249	0.925609	100
20	downstream_TSS	0.944422	0.930373	0.958287	100
21	downstream_TSS	0.964375	0.953071	0.978569	100
22	downstream_TSS	1.00421	0.987074	1.02086	100
23	downstream_TSS	1.01418	1.00037	1.03165	100
24	downstream_TSS	1.05174	1.03338	1.06573	100
25	downstream_TSS	1.08456	1.06819	1.10008	100
26	downstream_TSS	1.0837	1.06622	1.09845	100
27	downstream_TSS	1.11087	1.09432	1.12616	100
28	downstream_TSS	1.13986	1.11979	1.16028	100
29	downstream_TSS	1.14971	1.13423	1.16997	100
30	downstream_TSS	1.15496	1.13536	1.17407	100
31	downstream_TSS	1.15944	1.14372	1.17581	100
32	downstream_TSS	1.18539	1.16458	1.20577	100
33	downstream_TSS	1.20065	1.17985	1.2213	100
34	downstream_TSS	1.20692	1.18924	1.22542	100
35	downstream_TSS	1.23321	1.2135	1.25484	100
36	downstream_TSS	1.20619	1.18868	1.22479	100
37	downstream_TSS	1.22891	1.20854	1.2482	100
38	downstream_TSS	1.2558	1.23885	1.27841	100
39	downstream_TSS	1.23959	1.22155	1.25645	100
40	downstream_TSS	1.2473	1.23126	1.26726	100
41	downstream_TSS	1.26229	1.24343	1.28637	100
42	downstream_TSS	1.26716	1.24816	1.28767	100
43	downstream_TSS	1.26598	1.24428	1.29039	100
44	downstream_TSS	1.26901	1.24427	1.28657	100
45	downstream_TSS	1.26515	1.24445	1.28327	100
46	downstream_TSS	1.2939	1.27294	1.31358	100
47	downstream_TSS	1.28995	1.26903	1.31055	100
48	downstream_TSS	1.26814	1.24431	1.29148	100
49	downstream_TSS	1.27949	1.25712	1.30196	100
50	downstream_TSS	1.2969	1.27923	1.31566	100
51	downstream_TTS	1.1058	1.08698	1.12573	100
52	downstream_TTS	1.15191	1.132	1.17098	100
53	downstream_TTS	1.16946	1.15104	1.18923	100
54	downstream_TTS	1.16904	1.14923	1.18537	100
55	downstream_TTS	1.19653	1.17796	1.2146	100
56	downstream_TTS	1.20228	1.18386	1.21882	100
57	downstream_TTS	1.20889	1.19101	1.22873	100
58	downstream_TTS	1.19955	1.18038	1.21491	100
59	downstream_TTS	1.20729	1.18876	1.22473	100
60	downstream_TTS	1.22655	1.2065	1.24583	100
61	downstream_TTS	1.21366	1.19361	1.23475	100
62	downstream_TTS	1.21272	1.19409	1.23067	100
63	downstream_TTS	1.22225	1.20625	1.23891	100
64	downstream_TTS	1.2253	1.2068	1.24507	100
65	downstream_TTS	1.21656	1.19991	1.23387	100
66	downstream_TTS	1.23182	1.21395	1.25133	100
67	downstream_TTS	1.21426	1.18722	1.23481	100
68	downstream_TTS	1.20701	1.18496	1.22981	100
69	downstream_TTS	1.21957	1.19777	1.23976	100
70	downstream_TTS	1.22163	1.20047	1.24242	100
71	downstream_TTS	1.21401	1.19393	1.23258	100
72	downstream_TTS	1.24603	1.22689	1.26545	100
73	downstream_TTS	1.21899	1.19379	1.24204	100
74	downstream_TTS	1.23804	1.21215	1.26104	100
75	downstream_TTS	1.21918	1.19513	1.24318	100
76	downstream_TTS	1.2024	1.1819	1.22144	100
77	downstream_TTS	1.23275	1.21155	1.25474	100
78	downstream_TTS	1.20916	1.1872	1.22907	100
79	downstream_TTS	1.22637	1.20613	1.24012	100
80	downstream_TTS	1.22877	1.20637	1.25103	100
81	downstream_TTS	1.22412	1.20138	1.24712	100
82	downstream_TTS	1.25016	1.22795	1.27095	100
83	downstream_TTS	1.20298	1.18225	1.22303	100
84	downstream_TTS	1.21313	1.19129	1.23103	100
85	downstream_TTS	1.224	1.20098	1.24964	100
86	downstream_TTS	1.21253	1.18276	1.23874	100
87	downstream_TTS	1.23483	1.21394	1.25636	100
88	downstream_TTS	1.21013	1.18773	1.23077	100
89	downstream_TTS	1.22432	1.20654	1.24271	100
90	downstream_TTS	1.2065	1.18537	1.22714	100
91	downstream_TTS	1.22043	1.19985	1.24088	100
92	downstream_TTS	1.21952	1.19375	1.24699	100
93	downstream_TTS	1.24925	1.22486	1.27383	100
94	downstream_TTS	1.23258	1.21222	1.2521	100
95	downstream_TTS	1.25504	1.22882	1.28366	100
96	downstream_TTS	1.23269	1.20904	1.25491	100
97	downstream_TTS	1.23409	1.20575	1.26225	100
98	downstream_TTS	1.24079	1.21846	1.26629	100
99	downstream_TTS	1.22923	1.2027	1.2587	100
100	downstream_TTS	1.22126	1.19441	1.24867	100
1	upstream_TTS	1.2445	1.22163	1.2616	100
2	upstream_TTS	1.23484	1.21771	1.25452	100
3	upstream_TTS	1.22426	1.20634	1.2404	100
4	upstream_TTS	1.22571	1.20801	1.24408	100
5	upstream_TTS	1.23969	1.22127	1.25426	100
6	upstream_TTS	1.23089	1.2166	1.24912	100
7	upstream_TTS	1.22448	1.20906	1.24242	100
8	upstream_TTS	1.24029	1.22291	1.25642	100
9	upstream_TTS	1.22145	1.20219	1.24186	100
10	upstream_TTS	1.23139	1.21223	1.25196	100
11	upstream_TTS	1.22021	1.20172	1.23638	100
12	upstream_TTS	1.21501	1.19391	1.2305	100
13	upstream_TTS	1.22736	1.20974	1.24724	100
14	upstream_TTS	1.21723	1.19915	1.23519	100
15	upstream_TTS	1.22382	1.20418	1.24568	100
16	upstream_TTS	1.22297	1.20245	1.24035	100
17	upstream_TTS	1.22383	1.20547	1.24316	100
18	upstream_TTS	1.21445	1.20054	1.23067	100
19	upstream_TTS	1.20226	1.18252	1.21931	100
20	upstream_TTS	1.2034	1.18587	1.21853	100
21	upstream_TTS	1.21083	1.19596	1.22798	100
22	upstream_TTS	1.19361	1.17829	1.2116	100
23	upstream_TTS	1.2088	1.19152	1.22577	100
24	upstream_TTS	1.18645	1.17082	1.20213	100
25	upstream_TTS	1.21092	1.19466	1.22882	100
26	upstream_TTS	1.2002	1.18051	1.21492	100
27	upstream_TTS	1.20549	1.19002	1.22335	100
28	upstream_TTS	1.19078	1.17623	1.20556	100
29	upstream_TTS	1.18776	1.17156	1.20587	100
30	upstream_TTS	1.19081	1.1773	1.20595	100
31	upstream_TTS	1.19341	1.17641	1.21421	100
32	upstream_TTS	1.19206	1.17443	1.21289	100
33	upstream_TTS	1.18352	1.16495	1.20051	100
34	upstream_TTS	1.19919	1.18293	1.21672	100
35	upstream_TTS	1.17494	1.15665	1.19067	100
36	upstream_TTS	1.18269	1.1663	1.19684	100
37	upstream_TTS	1.18636	1.16834	1.20295	100
38	upstream_TTS	1.18362	1.16641	1.1995	100
39	upstream_TTS	1.1817	1.16239	1.19912	100
40	upstream_TTS	1.17834	1.16237	1.1967	100
41	upstream_TTS	1.17265	1.15704	1.19473	100
42	upstream_TTS	1.17905	1.16144	1.20008	100
43	upstream_TTS	1.17679	1.15606	1.1935	100
44	upstream_TTS	1.15727	1.14109	1.17462	100
45	upstream_TTS	1.15921	1.14441	1.17602	100
46	upstream_TTS	1.16101	1.14398	1.18016	100
47	upstream_TTS	1.17475	1.15781	1.19102	100
48	upstream_TTS	1.17861	1.15999	1.19618	100
49	upstream_TTS	1.15281	1.13228	1.16983	100
50	upstream_TTS	1.11827	1.09879	1.13739	100

## Sheet: Fig1e
bin	position	mu	CI5	CI95	bin_L
-50	upstream_TSS	1.06243	1.01868	1.10547	1000
-49	upstream_TSS	1.08749	1.044	1.12761	1000
-48	upstream_TSS	1.06966	1.03399	1.10225	1000
-47	upstream_TSS	1.06173	1.02058	1.09537	1000
-46	upstream_TSS	1.06205	1.0335	1.09264	1000
-45	upstream_TSS	1.07947	1.04984	1.10865	1000
-44	upstream_TSS	1.10253	1.0723	1.13519	1000
-43	upstream_TSS	1.09846	1.06938	1.12797	1000
-42	upstream_TSS	1.07469	1.04607	1.10138	1000
-41	upstream_TSS	1.11461	1.07755	1.14913	1000
-40	upstream_TSS	1.0791	1.04789	1.10509	1000
-39	upstream_TSS	1.09594	1.05812	1.12267	1000
-38	upstream_TSS	1.11279	1.08705	1.13571	1000
-37	upstream_TSS	1.08466	1.0551	1.11371	1000
-36	upstream_TSS	1.06341	1.02562	1.09579	1000
-35	upstream_TSS	1.04771	1.02323	1.08407	1000
-34	upstream_TSS	1.0654	1.02535	1.10355	1000
-33	upstream_TSS	1.07921	1.04176	1.11518	1000
-32	upstream_TSS	1.08506	1.05427	1.11375	1000
-31	upstream_TSS	1.08842	1.06838	1.11108	1000
-30	upstream_TSS	1.08068	1.05365	1.10156	1000
-29	upstream_TSS	1.07133	1.04308	1.09572	1000
-28	upstream_TSS	1.07945	1.04966	1.10543	1000
-27	upstream_TSS	1.07447	1.04481	1.09791	1000
-26	upstream_TSS	1.08944	1.06599	1.10932	1000
-25	upstream_TSS	1.10326	1.08446	1.12159	1000
-24	upstream_TSS	1.06409	1.04141	1.08645	1000
-23	upstream_TSS	1.07763	1.05558	1.0976	1000
-22	upstream_TSS	1.08712	1.06641	1.10383	1000
-21	upstream_TSS	1.06313	1.03887	1.0873	1000
-20	upstream_TSS	1.07765	1.04827	1.10187	1000
-19	upstream_TSS	1.10108	1.0827	1.12038	1000
-18	upstream_TSS	1.08893	1.06919	1.10762	1000
-17	upstream_TSS	1.10581	1.08609	1.12574	1000
-16	upstream_TSS	1.09872	1.08183	1.11556	1000
-15	upstream_TSS	1.07724	1.04827	1.11064	1000
-14	upstream_TSS	1.08829	1.0692	1.1078	1000
-13	upstream_TSS	1.09889	1.07928	1.12127	1000
-12	upstream_TSS	1.08463	1.05822	1.10845	1000
-11	upstream_TSS	1.10718	1.08374	1.12251	1000
-10	upstream_TSS	1.0972	1.08103	1.11238	1000
-9	upstream_TSS	1.11509	1.10221	1.12822	1000
-8	upstream_TSS	1.12099	1.1078	1.13598	1000
-7	upstream_TSS	1.09413	1.0811	1.10616	1000
-6	upstream_TSS	1.10412	1.09167	1.11653	1000
-5	upstream_TSS	1.11866	1.10568	1.13344	1000
-4	upstream_TSS	1.11896	1.10425	1.13256	1000
-3	upstream_TSS	1.11002	1.09417	1.12323	1000
-2	upstream_TSS	1.05686	1.04672	1.06892	1000
-1	upstream_TSS	0.60351	0.596127	0.609108	1000
1	downstream_TSS	0.493735	0.490373	0.498186	1000
2	downstream_TSS	0.633029	0.626297	0.64036	1000
3	downstream_TSS	0.860431	0.851167	0.869472	1000
4	downstream_TSS	0.9843	0.97395	0.997863	1000
5	downstream_TSS	1.02765	1.01692	1.04216	1000
6	downstream_TSS	1.04522	1.03431	1.05915	1000
7	downstream_TSS	1.05461	1.04142	1.06686	1000
8	downstream_TSS	1.06374	1.05186	1.07593	1000
9	downstream_TSS	1.06579	1.05323	1.07941	1000
10	downstream_TSS	1.05559	1.04504	1.06739	1000
11	downstream_TSS	1.05626	1.04383	1.06872	1000
12	downstream_TSS	1.04969	1.03597	1.06135	1000
13	downstream_TSS	1.05995	1.04687	1.06944	1000
14	downstream_TSS	1.064	1.0504	1.07513	1000
15	downstream_TSS	1.06117	1.04681	1.07597	1000
16	downstream_TSS	1.05773	1.04526	1.07056	1000
17	downstream_TSS	1.06821	1.05743	1.077	1000
18	downstream_TSS	1.05618	1.04311	1.06875	1000
19	downstream_TSS	1.07218	1.05793	1.08529	1000
20	downstream_TSS	1.06647	1.05244	1.07944	1000
21	downstream_TSS	1.05873	1.04466	1.07069	1000
22	downstream_TSS	1.07571	1.06366	1.08818	1000
23	downstream_TSS	1.08105	1.07213	1.09008	1000
24	downstream_TSS	1.07215	1.06062	1.08611	1000
25	downstream_TSS	1.06131	1.04802	1.07368	1000
26	downstream_TSS	1.06523	1.05171	1.07764	1000
27	downstream_TSS	1.07728	1.06418	1.09045	1000
28	downstream_TSS	1.08066	1.06888	1.09285	1000
29	downstream_TSS	1.07021	1.05763	1.08275	1000
30	downstream_TSS	1.05672	1.03845	1.0722	1000
31	downstream_TSS	1.06012	1.04251	1.07445	1000
32	downstream_TSS	1.06393	1.05152	1.07796	1000
33	downstream_TSS	1.05912	1.04772	1.07111	1000
34	downstream_TSS	1.07102	1.05613	1.08618	1000
35	downstream_TSS	1.05285	1.03916	1.06729	1000
36	downstream_TSS	1.05673	1.04585	1.06841	1000
37	downstream_TSS	1.06615	1.05377	1.07967	1000
38	downstream_TSS	1.07021	1.05686	1.08142	1000
39	downstream_TSS	1.07621	1.0623	1.09009	1000
40	downstream_TSS	1.07122	1.05777	1.0825	1000
41	downstream_TSS	1.07432	1.05895	1.08875	1000
42	downstream_TSS	1.07799	1.06452	1.09116	1000
43	downstream_TSS	1.06183	1.04788	1.07382	1000
44	downstream_TSS	1.0548	1.03934	1.06893	1000
45	downstream_TSS	1.07592	1.06385	1.09106	1000
46	downstream_TSS	1.08174	1.07023	1.09514	1000
47	downstream_TSS	1.07985	1.06602	1.09136	1000
48	downstream_TSS	1.06253	1.04656	1.08155	1000
49	downstream_TSS	1.06959	1.05681	1.08379	1000
50	downstream_TSS	1.08327	1.06872	1.09685	1000
51	downstream_TTS	1.05646	1.04728	1.06675	1000
52	downstream_TTS	1.09389	1.08225	1.10608	1000
53	downstream_TTS	1.09459	1.08513	1.10531	1000
54	downstream_TTS	1.09136	1.08066	1.10078	1000
55	downstream_TTS	1.09233	1.08222	1.10248	1000
56	downstream_TTS	1.08435	1.07491	1.09575	1000
57	downstream_TTS	1.0795	1.07	1.08897	1000
58	downstream_TTS	1.07109	1.0577	1.08205	1000
59	downstream_TTS	1.06945	1.05692	1.08216	1000
60	downstream_TTS	1.06754	1.05356	1.08077	1000
61	downstream_TTS	1.08036	1.06795	1.09445	1000
62	downstream_TTS	1.07163	1.05839	1.08515	1000
63	downstream_TTS	1.07134	1.05435	1.08947	1000
64	downstream_TTS	1.07341	1.05786	1.08777	1000
65	downstream_TTS	1.08163	1.06805	1.09735	1000
66	downstream_TTS	1.06223	1.04704	1.08077	1000
67	downstream_TTS	1.08057	1.0644	1.09803	1000
68	downstream_TTS	1.07121	1.05251	1.08644	1000
69	downstream_TTS	1.07396	1.05446	1.09518	1000
70	downstream_TTS	1.06593	1.05089	1.08311	1000
71	downstream_TTS	1.08798	1.06731	1.10511	1000
72	downstream_TTS	1.0527	1.03259	1.07559	1000
73	downstream_TTS	1.05831	1.03866	1.08137	1000
74	downstream_TTS	1.06309	1.03721	1.08361	1000
75	downstream_TTS	1.05807	1.03975	1.07415	1000
76	downstream_TTS	1.06569	1.04969	1.08456	1000
77	downstream_TTS	1.04923	1.02985	1.06795	1000
78	downstream_TTS	1.06218	1.04378	1.07878	1000
79	downstream_TTS	1.07726	1.06096	1.09375	1000
80	downstream_TTS	1.05308	1.03227	1.07427	1000
81	downstream_TTS	1.0616	1.04511	1.07895	1000
82	downstream_TTS	1.07727	1.05867	1.09472	1000
83	downstream_TTS	1.05319	1.02795	1.07359	1000
84	downstream_TTS	1.03795	1.01658	1.05905	1000
85	downstream_TTS	1.06356	1.03776	1.08316	1000
86	downstream_TTS	1.05744	1.03714	1.07519	1000
87	downstream_TTS	1.05619	1.03659	1.07509	1000
88	downstream_TTS	1.06732	1.04414	1.08966	1000
89	downstream_TTS	1.06926	1.04802	1.09191	1000
90	downstream_TTS	1.01929	0.987503	1.04707	1000
91	downstream_TTS	1.05294	1.02966	1.0735	1000
92	downstream_TTS	1.02642	1.0079	1.04922	1000
93	downstream_TTS	1.03987	1.01244	1.06408	1000
94	downstream_TTS	1.05363	1.02412	1.0798	1000
95	downstream_TTS	1.05644	1.03439	1.07861	1000
96	downstream_TTS	1.07386	1.04432	1.09941	1000
97	downstream_TTS	1.05072	1.0277	1.07544	1000
98	downstream_TTS	1.031	0.998917	1.0594	1000
99	downstream_TTS	1.05134	1.0206	1.07973	1000
100	downstream_TTS	1.03471	1.00026	1.06499	1000
1	upstream_TTS	1.08365	1.07084	1.09469	1000
2	upstream_TTS	1.07261	1.0627	1.08359	1000
3	upstream_TTS	1.07312	1.06527	1.08289	1000
4	upstream_TTS	1.06128	1.04752	1.0728	1000
5	upstream_TTS	1.07951	1.06828	1.0916	1000
6	upstream_TTS	1.05545	1.03864	1.07121	1000
7	upstream_TTS	1.05434	1.03757	1.06647	1000
8	upstream_TTS	1.06645	1.0552	1.07823	1000
9	upstream_TTS	1.07914	1.06915	1.09097	1000
10	upstream_TTS	1.07536	1.06616	1.08526	1000
11	upstream_TTS	1.08279	1.07021	1.09397	1000
12	upstream_TTS	1.06887	1.05493	1.08283	1000
13	upstream_TTS	1.06705	1.05341	1.07851	1000
14	upstream_TTS	1.07124	1.06058	1.08293	1000
15	upstream_TTS	1.06075	1.04858	1.07405	1000
16	upstream_TTS	1.06224	1.04904	1.0733	1000
17	upstream_TTS	1.06755	1.05624	1.07934	1000
18	upstream_TTS	1.05996	1.04901	1.07177	1000
19	upstream_TTS	1.06958	1.05902	1.08197	1000
20	upstream_TTS	1.06803	1.05799	1.07954	1000
21	upstream_TTS	1.07059	1.05723	1.084	1000
22	upstream_TTS	1.07192	1.06108	1.08206	1000
23	upstream_TTS	1.06944	1.05829	1.07888	1000
24	upstream_TTS	1.07692	1.06692	1.08516	1000
25	upstream_TTS	1.06817	1.05783	1.07731	1000
26	upstream_TTS	1.06437	1.05424	1.07299	1000
27	upstream_TTS	1.07245	1.06481	1.08257	1000
28	upstream_TTS	1.06671	1.05383	1.07782	1000
29	upstream_TTS	1.06999	1.0615	1.07984	1000
30	upstream_TTS	1.08222	1.07178	1.09087	1000
31	upstream_TTS	1.08168	1.07354	1.08929	1000
32	upstream_TTS	1.07129	1.06313	1.07984	1000
33	upstream_TTS	1.08308	1.07448	1.0939	1000
34	upstream_TTS	1.08382	1.07493	1.09295	1000
35	upstream_TTS	1.08566	1.07502	1.09344	1000
36	upstream_TTS	1.08483	1.07447	1.0933	1000
37	upstream_TTS	1.08594	1.07841	1.09307	1000
38	upstream_TTS	1.07525	1.06647	1.084	1000
39	upstream_TTS	1.08712	1.07767	1.09553	1000
40	upstream_TTS	1.08769	1.07864	1.09836	1000
41	upstream_TTS	1.08581	1.07812	1.09419	1000
42	upstream_TTS	1.08894	1.08014	1.09767	1000
43	upstream_TTS	1.0822	1.07036	1.09349	1000
44	upstream_TTS	1.08146	1.07166	1.09106	1000
45	upstream_TTS	1.08842	1.07973	1.09722	1000
46	upstream_TTS	1.0949	1.08662	1.10241	1000
47	upstream_TTS	1.0818	1.07288	1.09005	1000
48	upstream_TTS	1.07965	1.06859	1.09064	1000
49	upstream_TTS	1.07651	1.06648	1.08646	1000
50	upstream_TTS	1.06011	1.05062	1.07004	1000
-50	upstream_TSS	1.33382	1.29471	1.36667	100
-49	upstream_TSS	1.34921	1.29968	1.3876	100
-48	upstream_TSS	1.31402	1.2798	1.35894	100
-47	upstream_TSS	1.33384	1.29709	1.36794	100
-46	upstream_TSS	1.33732	1.29618	1.37535	100
-45	upstream_TSS	1.31462	1.27013	1.35725	100
-44	upstream_TSS	1.33	1.29203	1.38123	100
-43	upstream_TSS	1.30573	1.26086	1.34124	100
-42	upstream_TSS	1.30914	1.2719	1.34341	100
-41	upstream_TSS	1.32647	1.29271	1.36175	100
-40	upstream_TSS	1.30973	1.26785	1.34905	100
-39	upstream_TSS	1.30061	1.267	1.33653	100
-38	upstream_TSS	1.29858	1.26313	1.33048	100
-37	upstream_TSS	1.34984	1.31157	1.38554	100
-36	upstream_TSS	1.30338	1.26167	1.34257	100
-35	upstream_TSS	1.3471	1.30762	1.39596	100
-34	upstream_TSS	1.28762	1.24269	1.33165	100
-33	upstream_TSS	1.30757	1.26293	1.34306	100
-32	upstream_TSS	1.31635	1.27908	1.34938	100
-31	upstream_TSS	1.3173	1.26471	1.35529	100
-30	upstream_TSS	1.3081	1.27051	1.3488	100
-29	upstream_TSS	1.29374	1.25909	1.33459	100
-28	upstream_TSS	1.33231	1.2963	1.37368	100
-27	upstream_TSS	1.25674	1.22191	1.29209	100
-26	upstream_TSS	1.27399	1.24053	1.30387	100
-25	upstream_TSS	1.28366	1.248	1.32097	100
-24	upstream_TSS	1.33936	1.31321	1.36948	100
-23	upstream_TSS	1.30803	1.27475	1.33743	100
-22	upstream_TSS	1.3204	1.28698	1.36636	100
-21	upstream_TSS	1.24953	1.20962	1.28284	100
-20	upstream_TSS	1.27514	1.24749	1.30683	100
-19	upstream_TSS	1.2968	1.25972	1.32899	100
-18	upstream_TSS	1.2901	1.2583	1.32745	100
-17	upstream_TSS	1.26333	1.22636	1.29685	100
-16	upstream_TSS	1.24843	1.21737	1.28464	100
-15	upstream_TSS	1.24804	1.21181	1.27313	100
-14	upstream_TSS	1.23508	1.20964	1.26265	100
-13	upstream_TSS	1.21746	1.19077	1.24702	100
-12	upstream_TSS	1.21329	1.18271	1.23967	100
-11	upstream_TSS	1.12812	1.105	1.15301	100
-10	upstream_TSS	1.07052	1.04769	1.09537	100
-9	upstream_TSS	1.04009	1.01861	1.06463	100
-8	upstream_TSS	0.99567	0.972112	1.01852	100
-7	upstream_TSS	0.925829	0.90548	0.947906	100
-6	upstream_TSS	0.879749	0.85852	0.900069	100
-5	upstream_TSS	0.804821	0.785286	0.82343	100
-4	upstream_TSS	0.762694	0.741805	0.784377	100
-3	upstream_TSS	0.698684	0.681422	0.715874	100
-2	upstream_TSS	0.655258	0.640848	0.668651	100
-1	upstream_TSS	0.637975	0.627594	0.648194	100
1	downstream_TSS	0.710932	0.700385	0.721112	100
2	downstream_TSS	0.599543	0.59059	0.608714	100
3	downstream_TSS	0.611384	0.602023	0.621763	100
4	downstream_TSS	0.622955	0.61282	0.632148	100
5	downstream_TSS	0.626703	0.616573	0.636657	100
6	downstream_TSS	0.629589	0.619841	0.642461	100
7	downstream_TSS	0.643613	0.634505	0.653844	100
8	downstream_TSS	0.664562	0.653155	0.675289	100
9	downstream_TSS	0.672124	0.662268	0.68036	100
10	downstream_TSS	0.693933	0.680795	0.703921	100
11	downstream_TSS	0.719361	0.705582	0.733436	100
12	downstream_TSS	0.734733	0.721144	0.746902	100
13	downstream_TSS	0.766082	0.75619	0.779929	100
14	downstream_TSS	0.782822	0.770566	0.795962	100
15	downstream_TSS	0.818841	0.809302	0.831219	100
16	downstream_TSS	0.819445	0.805103	0.83427	100
17	downstream_TSS	0.86596	0.849482	0.885136	100
18	downstream_TSS	0.908383	0.896644	0.92278	100
19	downstream_TSS	0.922299	0.904873	0.943548	100
20	downstream_TSS	0.9545	0.935052	0.971496	100
21	downstream_TSS	0.979937	0.96505	0.993722	100
22	downstream_TSS	1.02161	1.00425	1.04005	100
23	downstream_TSS	1.033	1.01562	1.05195	100
24	downstream_TSS	1.05906	1.04356	1.0739	100
25	downstream_TSS	1.10852	1.09095	1.13002	100
26	downstream_TSS	1.08975	1.0688	1.10975	100
27	downstream_TSS	1.13162	1.11172	1.1516	100
28	downstream_TSS	1.15614	1.12982	1.17857	100
29	downstream_TSS	1.15342	1.13389	1.17283	100
30	downstream_TSS	1.18856	1.16895	1.21141	100
31	downstream_TSS	1.20894	1.18516	1.22812	100
32	downstream_TSS	1.19061	1.16779	1.21412	100
33	downstream_TSS	1.22074	1.19901	1.24748	100
34	downstream_TSS	1.2461	1.22261	1.26781	100
35	downstream_TSS	1.26814	1.24727	1.28819	100
36	downstream_TSS	1.24483	1.22434	1.26758	100
37	downstream_TSS	1.25545	1.23137	1.28284	100
38	downstream_TSS	1.26024	1.23811	1.284	100
39	downstream_TSS	1.27201	1.25274	1.29972	100
40	downstream_TSS	1.27455	1.2546	1.29355	100
41	downstream_TSS	1.2798	1.25651	1.30577	100
42	downstream_TSS	1.3079	1.28072	1.33163	100
43	downstream_TSS	1.30568	1.28157	1.32734	100
44	downstream_TSS	1.30136	1.27164	1.32494	100
45	downstream_TSS	1.31123	1.2811	1.33629	100
46	downstream_TSS	1.32242	1.29527	1.34823	100
47	downstream_TSS	1.32195	1.29516	1.34951	100
48	downstream_TSS	1.28432	1.25222	1.3142	100
49	downstream_TSS	1.30729	1.28307	1.33106	100
50	downstream_TSS	1.33514	1.31227	1.36526	100
51	downstream_TTS	1.06913	1.04703	1.09137	100
52	downstream_TTS	1.14891	1.12702	1.17409	100
53	downstream_TTS	1.16951	1.14214	1.19268	100
54	downstream_TTS	1.17202	1.15024	1.19386	100
55	downstream_TTS	1.20793	1.18527	1.23055	100
56	downstream_TTS	1.21103	1.18762	1.2309	100
57	downstream_TTS	1.20093	1.18071	1.22163	100
58	downstream_TTS	1.21621	1.19938	1.23699	100
59	downstream_TTS	1.21738	1.19735	1.2376	100
60	downstream_TTS	1.21809	1.19407	1.24224	100
61	downstream_TTS	1.22632	1.2028	1.25094	100
62	downstream_TTS	1.23063	1.20224	1.26012	100
63	downstream_TTS	1.22037	1.19661	1.24017	100
64	downstream_TTS	1.2416	1.21694	1.26738	100
65	downstream_TTS	1.22377	1.19745	1.24625	100
66	downstream_TTS	1.24225	1.21606	1.26714	100
67	downstream_TTS	1.2052	1.1737	1.23209	100
68	downstream_TTS	1.20813	1.1813	1.23397	100
69	downstream_TTS	1.21852	1.19173	1.24404	100
70	downstream_TTS	1.21554	1.18656	1.24267	100
71	downstream_TTS	1.22112	1.19884	1.24455	100
72	downstream_TTS	1.2538	1.22793	1.27848	100
73	downstream_TTS	1.22074	1.19014	1.2456	100
74	downstream_TTS	1.22302	1.19794	1.24942	100
75	downstream_TTS	1.23452	1.20684	1.26338	100
76	downstream_TTS	1.22943	1.20401	1.25628	100
77	downstream_TTS	1.23848	1.21098	1.26527	100
78	downstream_TTS	1.21374	1.18988	1.23624	100
79	downstream_TTS	1.24307	1.21713	1.2694	100
80	downstream_TTS	1.2315	1.20784	1.25616	100
81	downstream_TTS	1.21967	1.19331	1.25165	100
82	downstream_TTS	1.27769	1.24962	1.30468	100
83	downstream_TTS	1.23489	1.20796	1.26331	100
84	downstream_TTS	1.21312	1.18549	1.24041	100
85	downstream_TTS	1.22731	1.20671	1.25185	100
86	downstream_TTS	1.23505	1.20415	1.26738	100
87	downstream_TTS	1.24855	1.22156	1.27818	100
88	downstream_TTS	1.22612	1.1944	1.2583	100
89	downstream_TTS	1.25144	1.22193	1.28226	100
90	downstream_TTS	1.24015	1.20634	1.26818	100
91	downstream_TTS	1.25945	1.23203	1.28224	100
92	downstream_TTS	1.21965	1.1857	1.25262	100
93	downstream_TTS	1.24321	1.20687	1.27709	100
94	downstream_TTS	1.26303	1.23366	1.2891	100
95	downstream_TTS	1.24787	1.2062	1.27815	100
96	downstream_TTS	1.24528	1.21111	1.27443	100
97	downstream_TTS	1.23605	1.20185	1.26549	100
98	downstream_TTS	1.23559	1.21623	1.26507	100
99	downstream_TTS	1.27593	1.23603	1.31165	100
100	downstream_TTS	1.25542	1.22136	1.28658	100
1	upstream_TTS	1.26655	1.24192	1.28759	100
2	upstream_TTS	1.25358	1.23474	1.27033	100
3	upstream_TTS	1.25732	1.23803	1.28062	100
4	upstream_TTS	1.25999	1.23644	1.28191	100
5	upstream_TTS	1.26233	1.24327	1.2818	100
6	upstream_TTS	1.24601	1.22108	1.27033	100
7	upstream_TTS	1.24768	1.22723	1.27058	100
8	upstream_TTS	1.27977	1.25708	1.29777	100
9	upstream_TTS	1.2563	1.23299	1.27781	100
10	upstream_TTS	1.23605	1.21427	1.26043	100
11	upstream_TTS	1.23745	1.21523	1.25861	100
12	upstream_TTS	1.23863	1.21835	1.25836	100
13	upstream_TTS	1.25576	1.23346	1.27975	100
14	upstream_TTS	1.22836	1.20907	1.25161	100
15	upstream_TTS	1.23889	1.21937	1.26344	100
16	upstream_TTS	1.23115	1.21115	1.25384	100
17	upstream_TTS	1.23222	1.2116	1.25616	100
18	upstream_TTS	1.20505	1.18566	1.22213	100
19	upstream_TTS	1.22469	1.20565	1.24461	100
20	upstream_TTS	1.2341	1.20931	1.25783	100
21	upstream_TTS	1.22372	1.19947	1.24561	100
22	upstream_TTS	1.20453	1.18134	1.22757	100
23	upstream_TTS	1.21598	1.19891	1.23359	100
24	upstream_TTS	1.20726	1.18435	1.22752	100
25	upstream_TTS	1.22229	1.20595	1.23856	100
26	upstream_TTS	1.21851	1.19478	1.23542	100
27	upstream_TTS	1.21967	1.20004	1.2424	100
28	upstream_TTS	1.21202	1.18981	1.23244	100
29	upstream_TTS	1.20485	1.18424	1.22999	100
30	upstream_TTS	1.20621	1.18977	1.22569	100
31	upstream_TTS	1.2114	1.19219	1.23078	100
32	upstream_TTS	1.20832	1.19	1.2296	100
33	upstream_TTS	1.20233	1.18215	1.22457	100
34	upstream_TTS	1.20499	1.18709	1.22414	100
35	upstream_TTS	1.17572	1.15288	1.19745	100
36	upstream_TTS	1.1898	1.16925	1.21224	100
37	upstream_TTS	1.21497	1.19252	1.23842	100
38	upstream_TTS	1.20936	1.18896	1.22485	100
39	upstream_TTS	1.21111	1.1925	1.22936	100
40	upstream_TTS	1.19722	1.17865	1.22143	100
41	upstream_TTS	1.20111	1.17668	1.22467	100
42	upstream_TTS	1.19233	1.16867	1.21208	100
43	upstream_TTS	1.19477	1.17432	1.21591	100
44	upstream_TTS	1.1797	1.15614	1.20013	100
45	upstream_TTS	1.17239	1.1536	1.18874	100
46	upstream_TTS	1.18499	1.16521	1.20726	100
47	upstream_TTS	1.18696	1.17012	1.20707	100
48	upstream_TTS	1.19822	1.17922	1.22413	100
49	upstream_TTS	1.16739	1.14748	1.18408	100
50	upstream_TTS	1.13343	1.11201	1.15782	100

## Sheet: Fig1f
bin	position	mu	CI5	CI95	bin_L
-50	upstream_TSS	1.15005	0.950677	1.34719	1000
-49	upstream_TSS	1.25931	1.04855	1.43925	1000
-48	upstream_TSS	1.15902	0.988397	1.36039	1000
-47	upstream_TSS	1.22323	1.06014	1.3795	1000
-46	upstream_TSS	1.26538	1.09245	1.42888	1000
-45	upstream_TSS	1.28961	1.11542	1.4729	1000
-44	upstream_TSS	1.09098	0.917255	1.27807	1000
-43	upstream_TSS	1.15022	0.936644	1.31042	1000
-42	upstream_TSS	0.943879	0.794538	1.10384	1000
-41	upstream_TSS	1.35626	1.19803	1.54232	1000
-40	upstream_TSS	1.31248	1.16447	1.50823	1000
-39	upstream_TSS	1.19874	1.0498	1.36321	1000
-38	upstream_TSS	1.32581	1.15658	1.53063	1000
-37	upstream_TSS	1.12437	0.97427	1.27522	1000
-36	upstream_TSS	1.33218	1.19049	1.49882	1000
-35	upstream_TSS	1.30782	1.15865	1.47399	1000
-34	upstream_TSS	1.24139	1.09786	1.40883	1000
-33	upstream_TSS	1.29803	1.16538	1.45028	1000
-32	upstream_TSS	1.24685	1.09496	1.38942	1000
-31	upstream_TSS	1.18008	1.06068	1.30104	1000
-30	upstream_TSS	1.24559	1.1261	1.36748	1000
-29	upstream_TSS	1.29511	1.14301	1.44429	1000
-28	upstream_TSS	1.31818	1.16745	1.4726	1000
-27	upstream_TSS	1.09932	0.98912	1.21004	1000
-26	upstream_TSS	1.24407	1.1125	1.37819	1000
-25	upstream_TSS	1.12137	1.0052	1.22822	1000
-24	upstream_TSS	1.22842	1.10432	1.36471	1000
-23	upstream_TSS	1.19206	1.06192	1.29999	1000
-22	upstream_TSS	1.30594	1.19552	1.44113	1000
-21	upstream_TSS	1.16023	1.03097	1.27269	1000
-20	upstream_TSS	1.29739	1.17913	1.42557	1000
-19	upstream_TSS	1.27317	1.15848	1.3882	1000
-18	upstream_TSS	1.1528	1.04337	1.24144	1000
-17	upstream_TSS	1.0717	0.995805	1.15614	1000
-16	upstream_TSS	1.22574	1.14079	1.32289	1000
-15	upstream_TSS	1.11035	1.01862	1.20312	1000
-14	upstream_TSS	1.21975	1.11544	1.30062	1000
-13	upstream_TSS	1.22374	1.1339	1.30293	1000
-12	upstream_TSS	1.17833	1.08954	1.25854	1000
-11	upstream_TSS	1.13596	1.05994	1.21378	1000
-10	upstream_TSS	1.28393	1.21398	1.37185	1000
-9	upstream_TSS	1.19371	1.11215	1.27226	1000
-8	upstream_TSS	1.19514	1.13252	1.2609	1000
-7	upstream_TSS	1.25802	1.17905	1.33549	1000
-6	upstream_TSS	1.24123	1.1731	1.30087	1000
-5	upstream_TSS	1.18948	1.12556	1.25124	1000
-4	upstream_TSS	1.18988	1.1207	1.25768	1000
-3	upstream_TSS	1.22566	1.17008	1.28067	1000
-2	upstream_TSS	1.15686	1.10634	1.19957	1000
-1	upstream_TSS	0.627149	0.607703	0.647189	1000
1	downstream_TSS	0.439712	0.427584	0.45164	1000
2	downstream_TSS	0.624341	0.606482	0.644219	1000
3	downstream_TSS	0.835833	0.807743	0.863632	1000
4	downstream_TSS	0.98242	0.948831	1.01404	1000
5	downstream_TSS	0.996154	0.961828	1.03203	1000
6	downstream_TSS	1.0382	1.0069	1.06921	1000
7	downstream_TSS	1.07261	1.03706	1.11857	1000
8	downstream_TSS	1.02083	0.982967	1.06178	1000
9	downstream_TSS	1.01422	0.976882	1.05569	1000
10	downstream_TSS	1.01198	0.976404	1.04765	1000
11	downstream_TSS	0.981037	0.942566	1.02546	1000
12	downstream_TSS	1.04232	0.992018	1.08222	1000
13	downstream_TSS	1.03236	0.986355	1.08055	1000
14	downstream_TSS	1.08695	1.03796	1.12704	1000
15	downstream_TSS	0.997341	0.95976	1.0434	1000
16	downstream_TSS	1.02369	0.983764	1.0656	1000
17	downstream_TSS	0.966455	0.925926	1.00596	1000
18	downstream_TSS	1.02491	0.971723	1.07218	1000
19	downstream_TSS	1.05481	1.01162	1.09686	1000
20	downstream_TSS	1.0223	0.971389	1.05847	1000
21	downstream_TSS	1.09874	1.04771	1.14914	1000
22	downstream_TSS	1.06048	1.00939	1.11472	1000
23	downstream_TSS	1.06613	1.02468	1.10995	1000
24	downstream_TSS	1.04189	1.00357	1.08189	1000
25	downstream_TSS	0.990401	0.946719	1.04636	1000
26	downstream_TSS	1.03358	0.986322	1.0786	1000
27	downstream_TSS	1.0348	0.991549	1.08429	1000
28	downstream_TSS	1.06396	1.01114	1.1129	1000
29	downstream_TSS	1.03244	0.991265	1.08388	1000
30	downstream_TSS	1.02903	0.955163	1.07685	1000
31	downstream_TSS	1.08236	1.02	1.15455	1000
32	downstream_TSS	1.03304	0.97889	1.09404	1000
33	downstream_TSS	1.01444	0.967082	1.06882	1000
34	downstream_TSS	1.02879	0.987703	1.08435	1000
35	downstream_TSS	0.967481	0.915835	1.01038	1000
36	downstream_TSS	1.04042	0.988486	1.0969	1000
37	downstream_TSS	1.01224	0.963972	1.06376	1000
38	downstream_TSS	1.06347	1.01364	1.12355	1000
39	downstream_TSS	1.04228	0.98683	1.098	1000
40	downstream_TSS	1.09734	1.03435	1.16326	1000
41	downstream_TSS	1.07404	1.02401	1.13856	1000
42	downstream_TSS	1.09957	1.0432	1.16267	1000
43	downstream_TSS	1.01311	0.964155	1.07046	1000
44	downstream_TSS	1.07225	1.01519	1.12466	1000
45	downstream_TSS	0.935354	0.882601	0.995632	1000
46	downstream_TSS	1.00559	0.951226	1.05485	1000
47	downstream_TSS	1.05983	0.996129	1.1258	1000
48	downstream_TSS	1.03317	0.978485	1.09758	1000
49	downstream_TSS	1.06912	1.01225	1.13738	1000
50	downstream_TSS	1.08983	1.03195	1.16456	1000
51	downstream_TTS	1.07784	1.03674	1.12182	1000
52	downstream_TTS	1.11229	1.06921	1.15538	1000
53	downstream_TTS	1.24006	1.19475	1.29173	1000
54	downstream_TTS	1.19398	1.14401	1.24289	1000
55	downstream_TTS	1.24505	1.20233	1.30071	1000
56	downstream_TTS	1.13602	1.07778	1.18768	1000
57	downstream_TTS	1.20217	1.14054	1.26369	1000
58	downstream_TTS	1.30351	1.24192	1.37562	1000
59	downstream_TTS	1.23153	1.16855	1.29469	1000
60	downstream_TTS	1.30433	1.23657	1.36736	1000
61	downstream_TTS	1.26697	1.18958	1.33881	1000
62	downstream_TTS	1.14832	1.08204	1.22262	1000
63	downstream_TTS	1.231	1.15267	1.31161	1000
64	downstream_TTS	1.28564	1.1985	1.36183	1000
65	downstream_TTS	1.24452	1.15127	1.32925	1000
66	downstream_TTS	1.15316	1.08807	1.22435	1000
67	downstream_TTS	1.26615	1.18728	1.35322	1000
68	downstream_TTS	1.27543	1.17514	1.34805	1000
69	downstream_TTS	1.19396	1.09545	1.28675	1000
70	downstream_TTS	1.18599	1.1005	1.26607	1000
71	downstream_TTS	1.2737	1.16699	1.37651	1000
72	downstream_TTS	1.30335	1.21932	1.37517	1000
73	downstream_TTS	1.18758	1.08801	1.27737	1000
74	downstream_TTS	1.16842	1.07847	1.27814	1000
75	downstream_TTS	1.21278	1.10678	1.32232	1000
76	downstream_TTS	1.20269	1.09797	1.30385	1000
77	downstream_TTS	1.22276	1.13196	1.30446	1000
78	downstream_TTS	1.30565	1.18489	1.43076	1000
79	downstream_TTS	1.137	1.06246	1.22519	1000
80	downstream_TTS	1.19193	1.10206	1.30588	1000
81	downstream_TTS	1.0958	0.999151	1.209	1000
82	downstream_TTS	1.212	1.10428	1.32393	1000
83	downstream_TTS	1.33273	1.21053	1.47429	1000
84	downstream_TTS	1.19511	1.10972	1.28224	1000
85	downstream_TTS	1.25502	1.1217	1.39821	1000
86	downstream_TTS	1.38311	1.25284	1.54471	1000
87	downstream_TTS	1.0584	0.940801	1.16706	1000
88	downstream_TTS	1.33305	1.21677	1.47396	1000
89	downstream_TTS	1.29141	1.14825	1.43379	1000
90	downstream_TTS	1.12523	0.973814	1.27778	1000
91	downstream_TTS	1.2822	1.16903	1.42373	1000
92	downstream_TTS	1.19492	1.07463	1.29365	1000
93	downstream_TTS	1.16191	1.03953	1.30205	1000
94	downstream_TTS	1.37385	1.22708	1.52193	1000
95	downstream_TTS	1.30486	1.14808	1.47195	1000
96	downstream_TTS	1.11395	0.984698	1.25488	1000
97	downstream_TTS	1.33246	1.19484	1.46647	1000
98	downstream_TTS	1.18132	1.0561	1.29827	1000
99	downstream_TTS	1.4218	1.28336	1.56671	1000
100	downstream_TTS	1.27496	1.12868	1.43064	1000
1	upstream_TTS	1.09876	1.03995	1.15921	1000
2	upstream_TTS	1.01143	0.95156	1.05876	1000
3	upstream_TTS	1.05818	1.00166	1.12056	1000
4	upstream_TTS	1.02255	0.970287	1.08966	1000
5	upstream_TTS	1.08611	1.03698	1.14398	1000
6	upstream_TTS	0.995556	0.946031	1.05887	1000
7	upstream_TTS	1.07725	1.01913	1.12937	1000
8	upstream_TTS	1.1212	1.05877	1.17939	1000
9	upstream_TTS	1.04999	0.98131	1.10212	1000
10	upstream_TTS	1.03216	0.971731	1.08569	1000
11	upstream_TTS	1.05327	1.00927	1.09918	1000
12	upstream_TTS	1.07833	1.02136	1.12722	1000
13	upstream_TTS	1.09133	1.03951	1.14558	1000
14	upstream_TTS	1.04142	0.993647	1.09296	1000
15	upstream_TTS	1.05919	1.00856	1.11639	1000
16	upstream_TTS	1.05566	1.00461	1.10023	1000
17	upstream_TTS	1.02467	0.969691	1.06865	1000
18	upstream_TTS	1.06041	1.00346	1.11395	1000
19	upstream_TTS	1.04291	0.995447	1.0949	1000
20	upstream_TTS	1.06221	1.01714	1.11992	1000
21	upstream_TTS	1.01819	0.977738	1.07283	1000
22	upstream_TTS	0.990886	0.937587	1.04036	1000
23	upstream_TTS	1.01655	0.978292	1.06291	1000
24	upstream_TTS	1.05019	1.00993	1.09558	1000
25	upstream_TTS	0.995591	0.95104	1.04261	1000
26	upstream_TTS	1.04313	0.994114	1.09099	1000
27	upstream_TTS	1.03011	0.989051	1.07501	1000
28	upstream_TTS	1.02258	0.98497	1.07386	1000
29	upstream_TTS	1.10894	1.06697	1.14842	1000
30	upstream_TTS	1.03633	0.99474	1.08175	1000
31	upstream_TTS	1.05096	1.00781	1.09461	1000
32	upstream_TTS	1.04883	1.0158	1.08696	1000
33	upstream_TTS	1.05837	1.017	1.10258	1000
34	upstream_TTS	1.09121	1.03772	1.13554	1000
35	upstream_TTS	1.05529	1.01543	1.10332	1000
36	upstream_TTS	0.996595	0.95944	1.03487	1000
37	upstream_TTS	1.10415	1.06821	1.14122	1000
38	upstream_TTS	1.10568	1.06155	1.15635	1000
39	upstream_TTS	1.07757	1.03716	1.1189	1000
40	upstream_TTS	1.07528	1.02982	1.11753	1000
41	upstream_TTS	1.04158	1.00551	1.08109	1000
42	upstream_TTS	1.10107	1.05621	1.1453	1000
43	upstream_TTS	1.06535	1.02283	1.11112	1000
44	upstream_TTS	1.07156	1.03343	1.10628	1000
45	upstream_TTS	1.09419	1.05912	1.12691	1000
46	upstream_TTS	1.05402	1.02047	1.08306	1000
47	upstream_TTS	1.0735	1.03768	1.11152	1000
48	upstream_TTS	1.10424	1.06991	1.13813	1000
49	upstream_TTS	1.06488	1.02799	1.09843	1000
50	upstream_TTS	1.09519	1.05776	1.13353	1000
-50	upstream_TSS	1.38072	1.08752	1.67833	100
-49	upstream_TSS	1.12581	0.890556	1.39194	100
-48	upstream_TSS	1.54206	1.25205	1.82383	100
-47	upstream_TSS	1.1994	0.947562	1.47662	100
-46	upstream_TSS	1.62075	1.38058	1.93768	100
-45	upstream_TSS	1.7693	1.47186	2.10395	100
-44	upstream_TSS	1.60294	1.30548	1.87986	100
-43	upstream_TSS	1.35647	1.15145	1.60233	100
-42	upstream_TSS	1.13277	0.93443	1.38125	100
-41	upstream_TSS	1.32424	1.13212	1.56087	100
-40	upstream_TSS	1.06912	0.888718	1.23535	100
-39	upstream_TSS	1.59652	1.27196	1.94133	100
-38	upstream_TSS	1.2282	0.993183	1.53581	100
-37	upstream_TSS	1.64158	1.38553	1.9706	100
-36	upstream_TSS	1.21184	0.980817	1.42459	100
-35	upstream_TSS	1.47578	1.28804	1.72802	100
-34	upstream_TSS	1.57019	1.32309	1.8599	100
-33	upstream_TSS	1.58555	1.34865	1.81931	100
-32	upstream_TSS	1.42808	1.20334	1.67174	100
-31	upstream_TSS	1.31434	1.13093	1.5933	100
-30	upstream_TSS	1.4413	1.17662	1.76799	100
-29	upstream_TSS	1.66053	1.43139	1.94604	100
-28	upstream_TSS	1.69171	1.42842	2.00871	100
-27	upstream_TSS	1.24691	1.04366	1.43255	100
-26	upstream_TSS	1.41018	1.15558	1.63477	100
-25	upstream_TSS	1.4622	1.22055	1.71496	100
-24	upstream_TSS	1.49231	1.28888	1.79362	100
-23	upstream_TSS	1.52152	1.27594	1.78	100
-22	upstream_TSS	1.42579	1.20226	1.69815	100
-21	upstream_TSS	1.05532	0.91258	1.20128	100
-20	upstream_TSS	1.44667	1.22939	1.67903	100
-19	upstream_TSS	1.81453	1.56769	2.0802	100
-18	upstream_TSS	1.44952	1.23966	1.71393	100
-17	upstream_TSS	1.42927	1.18036	1.73834	100
-16	upstream_TSS	1.16057	1.00766	1.3159	100
-15	upstream_TSS	1.30639	1.11007	1.48947	100
-14	upstream_TSS	1.45698	1.26237	1.69925	100
-13	upstream_TSS	1.24325	1.08629	1.3929	100
-12	upstream_TSS	1.16787	1.00648	1.36933	100
-11	upstream_TSS	1.20877	0.993862	1.43222	100
-10	upstream_TSS	1.28935	1.0586	1.50489	100
-9	upstream_TSS	1.41297	1.19549	1.62199	100
-8	upstream_TSS	1.36548	1.17377	1.52028	100
-7	upstream_TSS	1.07974	0.935263	1.23924	100
-6	upstream_TSS	0.95792	0.813213	1.1051	100
-5	upstream_TSS	0.975529	0.846835	1.11842	100
-4	upstream_TSS	0.675411	0.604871	0.746755	100
-3	upstream_TSS	0.712645	0.635047	0.799159	100
-2	upstream_TSS	0.651489	0.592868	0.722265	100
-1	upstream_TSS	0.580801	0.54242	0.627407	100
1	downstream_TSS	0.573221	0.533935	0.618273	100
2	downstream_TSS	0.497173	0.456106	0.540179	100
3	downstream_TSS	0.587282	0.543212	0.622743	100
4	downstream_TSS	0.56123	0.513175	0.60782	100
5	downstream_TSS	0.526434	0.479841	0.572134	100
6	downstream_TSS	0.539426	0.497749	0.596361	100
7	downstream_TSS	0.57832	0.528668	0.634081	100
8	downstream_TSS	0.582889	0.522654	0.642382	100
9	downstream_TSS	0.620834	0.574677	0.665861	100
10	downstream_TSS	0.630688	0.582763	0.681277	100
11	downstream_TSS	0.675169	0.615429	0.738546	100
12	downstream_TSS	0.71123	0.652689	0.788664	100
13	downstream_TSS	0.706637	0.638721	0.765564	100
14	downstream_TSS	0.753399	0.697355	0.818122	100
15	downstream_TSS	0.783423	0.701782	0.871894	100
16	downstream_TSS	0.848636	0.765706	0.941111	100
17	downstream_TSS	0.830707	0.742526	0.915344	100
18	downstream_TSS	0.977556	0.891716	1.0589	100
19	downstream_TSS	0.978508	0.874616	1.08426	100
20	downstream_TSS	0.925845	0.841217	1.01788	100
21	downstream_TSS	1.01274	0.914676	1.10065	100
22	downstream_TSS	0.987789	0.883722	1.08045	100
23	downstream_TSS	1.09963	1.00878	1.20805	100
24	downstream_TSS	0.951661	0.84815	1.0607	100
25	downstream_TSS	1.12324	1.0152	1.2454	100
26	downstream_TSS	1.08084	0.982481	1.20334	100
27	downstream_TSS	1.08594	0.965079	1.21843	100
28	downstream_TSS	1.1842	1.07593	1.28968	100
29	downstream_TSS	1.22103	1.08891	1.37669	100
30	downstream_TSS	0.988457	0.870299	1.13023	100
31	downstream_TSS	1.20186	1.07263	1.34291	100
32	downstream_TSS	1.10983	0.995301	1.22589	100
33	downstream_TSS	1.18878	1.06144	1.32493	100
34	downstream_TSS	1.30002	1.15119	1.47923	100
35	downstream_TSS	1.19523	1.06142	1.31772	100
36	downstream_TSS	1.3123	1.1789	1.46609	100
37	downstream_TSS	1.29595	1.1426	1.43936	100
38	downstream_TSS	1.05243	0.945854	1.18889	100
39	downstream_TSS	1.17285	1.04777	1.30755	100
40	downstream_TSS	1.42054	1.27348	1.56732	100
41	downstream_TSS	1.24102	1.1271	1.35184	100
42	downstream_TSS	1.23675	1.08819	1.4076	100
43	downstream_TSS	1.14487	0.997701	1.27882	100
44	downstream_TSS	1.35163	1.20304	1.54196	100
45	downstream_TSS	1.32675	1.19051	1.50815	100
46	downstream_TSS	1.33597	1.17702	1.4887	100
47	downstream_TSS	1.21789	1.08676	1.36583	100
48	downstream_TSS	1.19983	1.0705	1.33981	100
49	downstream_TSS	1.32129	1.16552	1.46871	100
50	downstream_TSS	1.38825	1.23985	1.5382	100
51	downstream_TTS	1.02837	0.921201	1.14583	100
52	downstream_TTS	1.19825	1.04972	1.39582	100
53	downstream_TTS	1.3802	1.21474	1.55484	100
54	downstream_TTS	1.19711	1.0193	1.35531	100
55	downstream_TTS	1.2794	1.12911	1.41432	100
56	downstream_TTS	1.24884	1.08344	1.38072	100
57	downstream_TTS	1.24239	1.08276	1.40408	100
58	downstream_TTS	1.27057	1.12592	1.41381	100
59	downstream_TTS	1.12458	0.981183	1.31517	100
60	downstream_TTS	1.31963	1.19057	1.45262	100
61	downstream_TTS	1.13234	0.949709	1.30226	100
62	downstream_TTS	1.10415	0.922285	1.2673	100
63	downstream_TTS	1.15484	0.993724	1.32379	100
64	downstream_TTS	1.18787	1.01917	1.3825	100
65	downstream_TTS	1.44867	1.25545	1.64138	100
66	downstream_TTS	1.18924	1.01542	1.35293	100
67	downstream_TTS	1.36149	1.17164	1.54913	100
68	downstream_TTS	1.35834	1.14133	1.58608	100
69	downstream_TTS	1.12041	0.947561	1.26811	100
70	downstream_TTS	1.39233	1.19846	1.58641	100
71	downstream_TTS	1.49318	1.30229	1.64473	100
72	downstream_TTS	1.38247	1.19291	1.57172	100
73	downstream_TTS	1.24527	1.08295	1.42089	100
74	downstream_TTS	1.47554	1.29291	1.69804	100
75	downstream_TTS	1.25236	1.10334	1.42024	100
76	downstream_TTS	1.23277	1.1099	1.3685	100
77	downstream_TTS	1.47005	1.28542	1.66282	100
78	downstream_TTS	1.33598	1.12282	1.51644	100
79	downstream_TTS	1.5704	1.38327	1.77952	100
80	downstream_TTS	1.36188	1.17995	1.56704	100
81	downstream_TTS	1.42253	1.22499	1.6475	100
82	downstream_TTS	1.29155	1.13469	1.44097	100
83	downstream_TTS	1.47393	1.25193	1.63289	100
84	downstream_TTS	1.32249	1.17042	1.49165	100
85	downstream_TTS	1.34605	1.14759	1.54269	100
86	downstream_TTS	1.23919	1.05464	1.39992	100
87	downstream_TTS	1.38852	1.18334	1.59623	100
88	downstream_TTS	1.48691	1.28813	1.66971	100
89	downstream_TTS	1.29292	1.09226	1.53177	100
90	downstream_TTS	1.30616	1.12316	1.52846	100
91	downstream_TTS	1.45548	1.30102	1.65137	100
92	downstream_TTS	1.26461	1.09258	1.4464	100
93	downstream_TTS	1.25589	1.04675	1.42944	100
94	downstream_TTS	1.44462	1.19664	1.65037	100
95	downstream_TTS	1.60606	1.35592	1.82047	100
96	downstream_TTS	1.33001	1.08634	1.54367	100
97	downstream_TTS	1.55059	1.32244	1.75715	100
98	downstream_TTS	1.2347	1.0576	1.44326	100
99	downstream_TTS	1.33385	1.15329	1.54831	100
100	downstream_TTS	1.58943	1.33082	1.84641	100
1	upstream_TTS	1.29513	1.15322	1.42617	100
2	upstream_TTS	1.16247	0.990759	1.33774	100
3	upstream_TTS	1.29638	1.17079	1.41721	100
4	upstream_TTS	1.1526	1.03127	1.31017	100
5	upstream_TTS	1.16049	1.02619	1.30435	100
6	upstream_TTS	1.01716	0.863502	1.14038	100
7	upstream_TTS	1.1524	1.03045	1.28922	100
8	upstream_TTS	1.17905	1.05764	1.29661	100
9	upstream_TTS	1.13409	1.01137	1.26597	100
10	upstream_TTS	1.22892	1.09944	1.36205	100
11	upstream_TTS	1.23707	1.11579	1.38664	100
12	upstream_TTS	1.17921	1.04925	1.31502	100
13	upstream_TTS	1.14619	0.998111	1.28425	100
14	upstream_TTS	1.35428	1.21506	1.49396	100
15	upstream_TTS	1.23381	1.10873	1.38229	100
16	upstream_TTS	1.22571	1.06735	1.3888	100
17	upstream_TTS	1.17801	1.05329	1.33247	100
18	upstream_TTS	1.12991	1.00503	1.28077	100
19	upstream_TTS	1.21212	1.0982	1.35466	100
20	upstream_TTS	1.36146	1.24179	1.49404	100
21	upstream_TTS	1.1833	1.05091	1.30413	100
22	upstream_TTS	1.31495	1.19945	1.46664	100
23	upstream_TTS	1.25285	1.11154	1.36177	100
24	upstream_TTS	1.27623	1.13224	1.40388	100
25	upstream_TTS	1.25203	1.09838	1.40615	100
26	upstream_TTS	1.17782	1.0557	1.30061	100
27	upstream_TTS	1.21136	1.10045	1.33206	100
28	upstream_TTS	1.06531	0.945394	1.21729	100
29	upstream_TTS	1.25349	1.12186	1.3877	100
30	upstream_TTS	1.3717	1.21634	1.50074	100
31	upstream_TTS	1.11894	1.00086	1.24285	100
32	upstream_TTS	1.28072	1.12824	1.42954	100
33	upstream_TTS	1.16552	1.04497	1.28677	100
34	upstream_TTS	1.22979	1.09307	1.38112	100
35	upstream_TTS	1.02541	0.901281	1.16047	100
36	upstream_TTS	1.25722	1.12473	1.37618	100
37	upstream_TTS	1.33405	1.20522	1.50014	100
38	upstream_TTS	1.16342	1.03426	1.28716	100
39	upstream_TTS	1.23846	1.08849	1.39093	100
40	upstream_TTS	1.194	1.05182	1.32596	100
41	upstream_TTS	1.25392	1.10715	1.41001	100
42	upstream_TTS	1.40205	1.23859	1.54891	100
43	upstream_TTS	1.29464	1.15471	1.44783	100
44	upstream_TTS	1.19965	1.11381	1.31928	100
45	upstream_TTS	1.29908	1.18657	1.44369	100
46	upstream_TTS	1.07201	0.928412	1.18144	100
47	upstream_TTS	1.36986	1.23239	1.53623	100
48	upstream_TTS	1.23981	1.08514	1.40542	100
49	upstream_TTS	1.23412	1.11363	1.39877	100
50	upstream_TTS	0.999876	0.884513	1.09497	100

## Sheet: Fig2a
bin	position	mu	CI5	CI95	ypos	position_TSS	dataset	bin_L
-50	upstream_TSS	1.01927	1.00207	1.03256	0.95	TSS	ERVs (gnomAD)	1000
-49	upstream_TSS	1.01822	1.00285	1.03165	0.95	TSS	ERVs (gnomAD)	1000
-48	upstream_TSS	1.02373	1.01306	1.03444	0.95	TSS	ERVs (gnomAD)	1000
-47	upstream_TSS	1.0168	1.00133	1.0293	0.95	TSS	ERVs (gnomAD)	1000
-46	upstream_TSS	1.02152	1.00732	1.03612	0.95	TSS	ERVs (gnomAD)	1000
-45	upstream_TSS	1.00821	0.996533	1.02163	0.95	TSS	ERVs (gnomAD)	1000
-44	upstream_TSS	1.01248	0.998763	1.02529	0.95	TSS	ERVs (gnomAD)	1000
-43	upstream_TSS	1.01894	1.00732	1.03201	0.95	TSS	ERVs (gnomAD)	1000
-42	upstream_TSS	1.01482	1.00708	1.02375	0.95	TSS	ERVs (gnomAD)	1000
-41	upstream_TSS	1.01121	1.00174	1.02076	0.95	TSS	ERVs (gnomAD)	1000
-40	upstream_TSS	1.01491	1.00551	1.02463	0.95	TSS	ERVs (gnomAD)	1000
-39	upstream_TSS	1.01534	1.00541	1.02483	0.95	TSS	ERVs (gnomAD)	1000
-38	upstream_TSS	1.02511	1.01194	1.03605	0.95	TSS	ERVs (gnomAD)	1000
-37	upstream_TSS	1.0187	1.00857	1.03094	0.95	TSS	ERVs (gnomAD)	1000
-36	upstream_TSS	1.02328	1.01399	1.03419	0.95	TSS	ERVs (gnomAD)	1000
-35	upstream_TSS	1.00739	0.996366	1.01575	0.95	TSS	ERVs (gnomAD)	1000
-34	upstream_TSS	1.01764	1.0078	1.02849	0.95	TSS	ERVs (gnomAD)	1000
-33	upstream_TSS	1.00718	0.996814	1.01829	0.95	TSS	ERVs (gnomAD)	1000
-32	upstream_TSS	1.01074	1.0003	1.01979	0.95	TSS	ERVs (gnomAD)	1000
-31	upstream_TSS	1.01332	1.004	1.02163	0.95	TSS	ERVs (gnomAD)	1000
-30	upstream_TSS	1.00548	0.99733	1.01369	0.95	TSS	ERVs (gnomAD)	1000
-29	upstream_TSS	1.01661	1.00669	1.02436	0.95	TSS	ERVs (gnomAD)	1000
-28	upstream_TSS	1.01372	1.00535	1.02347	0.95	TSS	ERVs (gnomAD)	1000
-27	upstream_TSS	1.00607	0.99946	1.01413	0.95	TSS	ERVs (gnomAD)	1000
-26	upstream_TSS	1.0116	1.00372	1.01884	0.95	TSS	ERVs (gnomAD)	1000
-25	upstream_TSS	1.01529	1.00774	1.02258	0.95	TSS	ERVs (gnomAD)	1000
-24	upstream_TSS	1.01902	1.01156	1.0261	0.95	TSS	ERVs (gnomAD)	1000
-23	upstream_TSS	1.01844	1.01059	1.02649	0.95	TSS	ERVs (gnomAD)	1000
-22	upstream_TSS	1.01507	1.00882	1.02193	0.95	TSS	ERVs (gnomAD)	1000
-21	upstream_TSS	1.01161	1.00533	1.01756	0.95	TSS	ERVs (gnomAD)	1000
-20	upstream_TSS	1.01128	1.00415	1.01685	0.95	TSS	ERVs (gnomAD)	1000
-19	upstream_TSS	1.00677	1.00085	1.01272	0.95	TSS	ERVs (gnomAD)	1000
-18	upstream_TSS	1.00882	1.00267	1.01424	0.95	TSS	ERVs (gnomAD)	1000
-17	upstream_TSS	1.0135	1.0071	1.01959	0.95	TSS	ERVs (gnomAD)	1000
-16	upstream_TSS	1.00967	1.00267	1.01605	0.95	TSS	ERVs (gnomAD)	1000
-15	upstream_TSS	1.01453	1.00702	1.02313	0.95	TSS	ERVs (gnomAD)	1000
-14	upstream_TSS	1.01093	1.005	1.01726	0.95	TSS	ERVs (gnomAD)	1000
-13	upstream_TSS	1.01207	1.00486	1.02028	0.95	TSS	ERVs (gnomAD)	1000
-12	upstream_TSS	1.00458	0.999058	1.01041	0.95	TSS	ERVs (gnomAD)	1000
-11	upstream_TSS	1.00898	1.00378	1.0156	0.95	TSS	ERVs (gnomAD)	1000
-10	upstream_TSS	1.00705	1.00235	1.01088	0.95	TSS	ERVs (gnomAD)	1000
-9	upstream_TSS	1.00576	1.00202	1.01016	0.95	TSS	ERVs (gnomAD)	1000
-8	upstream_TSS	1.00063	0.996333	1.00446	0.95	TSS	ERVs (gnomAD)	1000
-7	upstream_TSS	0.998171	0.993198	1.00205	0.95	TSS	ERVs (gnomAD)	1000
-6	upstream_TSS	1.00013	0.996789	1.0039	0.95	TSS	ERVs (gnomAD)	1000
-5	upstream_TSS	0.996839	0.993737	1.0001	0.95	TSS	ERVs (gnomAD)	1000
-4	upstream_TSS	0.992384	0.988832	0.996291	0.95	TSS	ERVs (gnomAD)	1000
-3	upstream_TSS	0.990382	0.987357	0.99363	0.95	TSS	ERVs (gnomAD)	1000
-2	upstream_TSS	0.988725	0.985164	0.991619	0.95	TSS	ERVs (gnomAD)	1000
-1	upstream_TSS	1.06146	1.05716	1.06474	0.95	TSS	ERVs (gnomAD)	1000
1	downstream_TSS	1.12826	1.12497	1.13146	0.95	TSS	ERVs (gnomAD)	1000
2	downstream_TSS	1.05364	1.05085	1.0564	0.95	TSS	ERVs (gnomAD)	1000
3	downstream_TSS	1.02226	1.02061	1.02428	0.95	TSS	ERVs (gnomAD)	1000
4	downstream_TSS	1.00896	1.00694	1.01079	0.95	TSS	ERVs (gnomAD)	1000
5	downstream_TSS	1.00424	1.00215	1.0064	0.95	TSS	ERVs (gnomAD)	1000
6	downstream_TSS	1.00197	0.999907	1.00387	0.95	TSS	ERVs (gnomAD)	1000
7	downstream_TSS	1.00468	1.00277	1.00629	0.95	TSS	ERVs (gnomAD)	1000
8	downstream_TSS	1.00147	0.999855	1.00331	0.95	TSS	ERVs (gnomAD)	1000
9	downstream_TSS	0.999976	0.997503	1.00207	0.95	TSS	ERVs (gnomAD)	1000
10	downstream_TSS	1.00249	1.00021	1.00474	0.95	TSS	ERVs (gnomAD)	1000
11	downstream_TSS	1.00332	1.0011	1.00537	0.95	TSS	ERVs (gnomAD)	1000
12	downstream_TSS	1.00197	1.00001	1.00416	0.95	TSS	ERVs (gnomAD)	1000
13	downstream_TSS	1.00309	1.00096	1.00522	0.95	TSS	ERVs (gnomAD)	1000
14	downstream_TSS	1.00152	0.999007	1.00393	0.95	TSS	ERVs (gnomAD)	1000
15	downstream_TSS	1.00261	1.00034	1.00473	0.95	TSS	ERVs (gnomAD)	1000
16	downstream_TSS	0.998004	0.995327	1.00103	0.95	TSS	ERVs (gnomAD)	1000
17	downstream_TSS	0.999595	0.997691	1.00158	0.95	TSS	ERVs (gnomAD)	1000
18	downstream_TSS	1.00196	0.999681	1.00395	0.95	TSS	ERVs (gnomAD)	1000
19	downstream_TSS	1.0023	0.998931	1.00489	0.95	TSS	ERVs (gnomAD)	1000
20	downstream_TSS	1.00067	0.997632	1.00312	0.95	TSS	ERVs (gnomAD)	1000
21	downstream_TSS	1.00062	0.998376	1.00296	0.95	TSS	ERVs (gnomAD)	1000
22	downstream_TSS	1.0004	0.997896	1.00268	0.95	TSS	ERVs (gnomAD)	1000
23	downstream_TSS	0.999611	0.996988	1.00222	0.95	TSS	ERVs (gnomAD)	1000
24	downstream_TSS	0.999633	0.996824	1.00231	0.95	TSS	ERVs (gnomAD)	1000
25	downstream_TSS	1.00128	0.998496	1.00394	0.95	TSS	ERVs (gnomAD)	1000
26	downstream_TSS	1.00038	0.997798	1.00284	0.95	TSS	ERVs (gnomAD)	1000
27	downstream_TSS	1.00348	1.00062	1.00641	0.95	TSS	ERVs (gnomAD)	1000
28	downstream_TSS	1.00048	0.997609	1.00358	0.95	TSS	ERVs (gnomAD)	1000
29	downstream_TSS	1.00104	0.99811	1.0036	0.95	TSS	ERVs (gnomAD)	1000
30	downstream_TSS	1.00077	0.998271	1.00385	0.95	TSS	ERVs (gnomAD)	1000
31	downstream_TSS	0.998169	0.995564	1.00133	0.95	TSS	ERVs (gnomAD)	1000
32	downstream_TSS	1.00012	0.997803	1.0029	0.95	TSS	ERVs (gnomAD)	1000
33	downstream_TSS	1.00288	1.0003	1.00584	0.95	TSS	ERVs (gnomAD)	1000
34	downstream_TSS	1.001	0.998161	1.0036	0.95	TSS	ERVs (gnomAD)	1000
35	downstream_TSS	0.99993	0.997167	1.0021	0.95	TSS	ERVs (gnomAD)	1000
36	downstream_TSS	1.00086	0.99801	1.00364	0.95	TSS	ERVs (gnomAD)	1000
37	downstream_TSS	1.00265	0.999525	1.00651	0.95	TSS	ERVs (gnomAD)	1000
38	downstream_TSS	1.00329	1.0004	1.00606	0.95	TSS	ERVs (gnomAD)	1000
39	downstream_TSS	1.0039	1.00084	1.00739	0.95	TSS	ERVs (gnomAD)	1000
40	downstream_TSS	1.00142	0.997853	1.00432	0.95	TSS	ERVs (gnomAD)	1000
41	downstream_TSS	0.99984	0.996335	1.0031	0.95	TSS	ERVs (gnomAD)	1000
42	downstream_TSS	1.00435	1.00101	1.00839	0.95	TSS	ERVs (gnomAD)	1000
43	downstream_TSS	0.999633	0.996757	1.00278	0.95	TSS	ERVs (gnomAD)	1000
44	downstream_TSS	1.00441	1.00153	1.00779	0.95	TSS	ERVs (gnomAD)	1000
45	downstream_TSS	1.00316	1.00057	1.00676	0.95	TSS	ERVs (gnomAD)	1000
46	downstream_TSS	0.999751	0.996273	1.00302	0.95	TSS	ERVs (gnomAD)	1000
47	downstream_TSS	1.0011	0.997425	1.00447	0.95	TSS	ERVs (gnomAD)	1000
48	downstream_TSS	1.00215	0.999111	1.00632	0.95	TSS	ERVs (gnomAD)	1000
49	downstream_TSS	0.999393	0.996256	1.00247	0.95	TSS	ERVs (gnomAD)	1000
50	downstream_TSS	0.998729	0.995392	1.00252	0.95	TSS	ERVs (gnomAD)	1000
51	downstream_TTS	0.990784	0.987652	0.993644	0.95	TTS	ERVs (gnomAD)	1000
52	downstream_TTS	0.997549	0.994941	1.0004	0.95	TTS	ERVs (gnomAD)	1000
53	downstream_TTS	0.992307	0.989833	0.995015	0.95	TTS	ERVs (gnomAD)	1000
54	downstream_TTS	0.997447	0.994586	1.00006	0.95	TTS	ERVs (gnomAD)	1000
55	downstream_TTS	0.998945	0.995098	1.00201	0.95	TTS	ERVs (gnomAD)	1000
56	downstream_TTS	1.00019	0.996377	1.00412	0.95	TTS	ERVs (gnomAD)	1000
57	downstream_TTS	1.00206	0.99818	1.00594	0.95	TTS	ERVs (gnomAD)	1000
58	downstream_TTS	1.00633	1.00309	1.01061	0.95	TTS	ERVs (gnomAD)	1000
59	downstream_TTS	1.00803	1.00384	1.01274	0.95	TTS	ERVs (gnomAD)	1000
60	downstream_TTS	1.00926	1.00519	1.01234	0.95	TTS	ERVs (gnomAD)	1000
61	downstream_TTS	1.00936	1.0051	1.01355	0.95	TTS	ERVs (gnomAD)	1000
62	downstream_TTS	1.01047	1.00644	1.01495	0.95	TTS	ERVs (gnomAD)	1000
63	downstream_TTS	1.00856	1.00419	1.01335	0.95	TTS	ERVs (gnomAD)	1000
64	downstream_TTS	1.00907	1.00351	1.01407	0.95	TTS	ERVs (gnomAD)	1000
65	downstream_TTS	1.01196	1.00751	1.01617	0.95	TTS	ERVs (gnomAD)	1000
66	downstream_TTS	1.0113	1.00679	1.01597	0.95	TTS	ERVs (gnomAD)	1000
67	downstream_TTS	1.00982	1.00526	1.01357	0.95	TTS	ERVs (gnomAD)	1000
68	downstream_TTS	1.01015	1.00576	1.01462	0.95	TTS	ERVs (gnomAD)	1000
69	downstream_TTS	1.02021	1.01485	1.02531	0.95	TTS	ERVs (gnomAD)	1000
70	downstream_TTS	1.02092	1.01577	1.02705	0.95	TTS	ERVs (gnomAD)	1000
71	downstream_TTS	1.02221	1.01648	1.02736	0.95	TTS	ERVs (gnomAD)	1000
72	downstream_TTS	1.0237	1.0193	1.02864	0.95	TTS	ERVs (gnomAD)	1000
73	downstream_TTS	1.01869	1.01317	1.02474	0.95	TTS	ERVs (gnomAD)	1000
74	downstream_TTS	1.02581	1.02021	1.03181	0.95	TTS	ERVs (gnomAD)	1000
75	downstream_TTS	1.0171	1.01143	1.02354	0.95	TTS	ERVs (gnomAD)	1000
76	downstream_TTS	1.01619	1.01115	1.02226	0.95	TTS	ERVs (gnomAD)	1000
77	downstream_TTS	1.01553	1.01022	1.02195	0.95	TTS	ERVs (gnomAD)	1000
78	downstream_TTS	1.02135	1.01368	1.02894	0.95	TTS	ERVs (gnomAD)	1000
79	downstream_TTS	1.02134	1.01212	1.02958	0.95	TTS	ERVs (gnomAD)	1000
80	downstream_TTS	1.02065	1.01231	1.02894	0.95	TTS	ERVs (gnomAD)	1000
81	downstream_TTS	1.0194	1.01246	1.02927	0.95	TTS	ERVs (gnomAD)	1000
82	downstream_TTS	1.02542	1.01734	1.03376	0.95	TTS	ERVs (gnomAD)	1000
83	downstream_TTS	1.01967	1.0119	1.02832	0.95	TTS	ERVs (gnomAD)	1000
84	downstream_TTS	1.02348	1.0168	1.02957	0.95	TTS	ERVs (gnomAD)	1000
85	downstream_TTS	1.01957	1.01191	1.02647	0.95	TTS	ERVs (gnomAD)	1000
86	downstream_TTS	1.02365	1.01564	1.03179	0.95	TTS	ERVs (gnomAD)	1000
87	downstream_TTS	1.01607	1.00707	1.02485	0.95	TTS	ERVs (gnomAD)	1000
88	downstream_TTS	1.03513	1.02681	1.04225	0.95	TTS	ERVs (gnomAD)	1000
89	downstream_TTS	1.02213	1.0144	1.0294	0.95	TTS	ERVs (gnomAD)	1000
90	downstream_TTS	1.03306	1.02291	1.04183	0.95	TTS	ERVs (gnomAD)	1000
91	downstream_TTS	1.02043	1.00998	1.02954	0.95	TTS	ERVs (gnomAD)	1000
92	downstream_TTS	1.01622	1.00699	1.02561	0.95	TTS	ERVs (gnomAD)	1000
93	downstream_TTS	1.02158	1.01208	1.03024	0.95	TTS	ERVs (gnomAD)	1000
94	downstream_TTS	1.02144	1.01267	1.03057	0.95	TTS	ERVs (gnomAD)	1000
95	downstream_TTS	1.03073	1.02106	1.03989	0.95	TTS	ERVs (gnomAD)	1000
96	downstream_TTS	1.02825	1.01933	1.03707	0.95	TTS	ERVs (gnomAD)	1000
97	downstream_TTS	1.02788	1.02024	1.03725	0.95	TTS	ERVs (gnomAD)	1000
98	downstream_TTS	1.02876	1.01835	1.03711	0.95	TTS	ERVs (gnomAD)	1000
99	downstream_TTS	1.03431	1.02412	1.04426	0.95	TTS	ERVs (gnomAD)	1000
100	downstream_TTS	1.02637	1.01738	1.03701	0.95	TTS	ERVs (gnomAD)	1000
1	upstream_TTS	0.990645	0.986641	0.995092	0.95	TTS	ERVs (gnomAD)	1000
2	upstream_TTS	0.989051	0.985599	0.992245	0.95	TTS	ERVs (gnomAD)	1000
3	upstream_TTS	0.986909	0.982835	0.990305	0.95	TTS	ERVs (gnomAD)	1000
4	upstream_TTS	0.989703	0.986769	0.992613	0.95	TTS	ERVs (gnomAD)	1000
5	upstream_TTS	0.988081	0.984605	0.991509	0.95	TTS	ERVs (gnomAD)	1000
6	upstream_TTS	0.987901	0.98471	0.991229	0.95	TTS	ERVs (gnomAD)	1000
7	upstream_TTS	0.987385	0.98456	0.99117	0.95	TTS	ERVs (gnomAD)	1000
8	upstream_TTS	0.986611	0.983208	0.989868	0.95	TTS	ERVs (gnomAD)	1000
9	upstream_TTS	0.989119	0.985439	0.993141	0.95	TTS	ERVs (gnomAD)	1000
10	upstream_TTS	0.987685	0.984163	0.990861	0.95	TTS	ERVs (gnomAD)	1000
11	upstream_TTS	0.986218	0.982939	0.989014	0.95	TTS	ERVs (gnomAD)	1000
12	upstream_TTS	0.987469	0.98462	0.990022	0.95	TTS	ERVs (gnomAD)	1000
13	upstream_TTS	0.988993	0.985773	0.991851	0.95	TTS	ERVs (gnomAD)	1000
14	upstream_TTS	0.987073	0.983691	0.989928	0.95	TTS	ERVs (gnomAD)	1000
15	upstream_TTS	0.991785	0.988127	0.994861	0.95	TTS	ERVs (gnomAD)	1000
16	upstream_TTS	0.988204	0.984862	0.991252	0.95	TTS	ERVs (gnomAD)	1000
17	upstream_TTS	0.985696	0.982955	0.988402	0.95	TTS	ERVs (gnomAD)	1000
18	upstream_TTS	0.984004	0.981481	0.987129	0.95	TTS	ERVs (gnomAD)	1000
19	upstream_TTS	0.987958	0.985231	0.991003	0.95	TTS	ERVs (gnomAD)	1000
20	upstream_TTS	0.985653	0.982566	0.989217	0.95	TTS	ERVs (gnomAD)	1000
21	upstream_TTS	0.98686	0.984263	0.989371	0.95	TTS	ERVs (gnomAD)	1000
22	upstream_TTS	0.984469	0.982004	0.98691	0.95	TTS	ERVs (gnomAD)	1000
23	upstream_TTS	0.986667	0.983875	0.989675	0.95	TTS	ERVs (gnomAD)	1000
24	upstream_TTS	0.985382	0.982291	0.988858	0.95	TTS	ERVs (gnomAD)	1000
25	upstream_TTS	0.986287	0.983069	0.989737	0.95	TTS	ERVs (gnomAD)	1000
26	upstream_TTS	0.983611	0.980956	0.986493	0.95	TTS	ERVs (gnomAD)	1000
27	upstream_TTS	0.985826	0.98317	0.988292	0.95	TTS	ERVs (gnomAD)	1000
28	upstream_TTS	0.984308	0.982074	0.987203	0.95	TTS	ERVs (gnomAD)	1000
29	upstream_TTS	0.986828	0.984533	0.989241	0.95	TTS	ERVs (gnomAD)	1000
30	upstream_TTS	0.985168	0.98217	0.987614	0.95	TTS	ERVs (gnomAD)	1000
31	upstream_TTS	0.985737	0.983011	0.988358	0.95	TTS	ERVs (gnomAD)	1000
32	upstream_TTS	0.983506	0.980888	0.986429	0.95	TTS	ERVs (gnomAD)	1000
33	upstream_TTS	0.982414	0.98014	0.984869	0.95	TTS	ERVs (gnomAD)	1000
34	upstream_TTS	0.98062	0.978113	0.983278	0.95	TTS	ERVs (gnomAD)	1000
35	upstream_TTS	0.98252	0.98037	0.984896	0.95	TTS	ERVs (gnomAD)	1000
36	upstream_TTS	0.982841	0.980574	0.985335	0.95	TTS	ERVs (gnomAD)	1000
37	upstream_TTS	0.981678	0.979358	0.98434	0.95	TTS	ERVs (gnomAD)	1000
38	upstream_TTS	0.980627	0.978248	0.983325	0.95	TTS	ERVs (gnomAD)	1000
39	upstream_TTS	0.981153	0.978262	0.983758	0.95	TTS	ERVs (gnomAD)	1000
40	upstream_TTS	0.982658	0.980302	0.985206	0.95	TTS	ERVs (gnomAD)	1000
41	upstream_TTS	0.981339	0.978673	0.98357	0.95	TTS	ERVs (gnomAD)	1000
42	upstream_TTS	0.98032	0.978306	0.982617	0.95	TTS	ERVs (gnomAD)	1000
43	upstream_TTS	0.981476	0.979521	0.983721	0.95	TTS	ERVs (gnomAD)	1000
44	upstream_TTS	0.979639	0.976834	0.981947	0.95	TTS	ERVs (gnomAD)	1000
45	upstream_TTS	0.983219	0.980471	0.985738	0.95	TTS	ERVs (gnomAD)	1000
46	upstream_TTS	0.984321	0.982233	0.986328	0.95	TTS	ERVs (gnomAD)	1000
47	upstream_TTS	0.983797	0.981647	0.985823	0.95	TTS	ERVs (gnomAD)	1000
48	upstream_TTS	0.986773	0.984905	0.98877	0.95	TTS	ERVs (gnomAD)	1000
49	upstream_TTS	0.99059	0.987758	0.9929	0.95	TTS	ERVs (gnomAD)	1000
50	upstream_TTS	0.998067	0.995775	1.00047	0.95	TTS	ERVs (gnomAD)	1000
-50	upstream_TSS	0.999367	0.990133	1.00992	0.9	TSS	ERVs (gnomAD)	100
-49	upstream_TSS	0.989287	0.979948	1.00015	0.9	TSS	ERVs (gnomAD)	100
-48	upstream_TSS	0.989612	0.980834	1.00209	0.9	TSS	ERVs (gnomAD)	100
-47	upstream_TSS	0.988071	0.978437	0.997466	0.9	TSS	ERVs (gnomAD)	100
-46	upstream_TSS	0.981076	0.970485	0.991739	0.9	TSS	ERVs (gnomAD)	100
-45	upstream_TSS	0.996635	0.987719	1.00605	0.9	TSS	ERVs (gnomAD)	100
-44	upstream_TSS	0.99603	0.986752	1.0066	0.9	TSS	ERVs (gnomAD)	100
-43	upstream_TSS	0.984204	0.974043	0.993173	0.9	TSS	ERVs (gnomAD)	100
-42	upstream_TSS	0.990508	0.980625	1.00076	0.9	TSS	ERVs (gnomAD)	100
-41	upstream_TSS	0.995283	0.98455	1.00501	0.9	TSS	ERVs (gnomAD)	100
-40	upstream_TSS	0.991887	0.983131	1.00128	0.9	TSS	ERVs (gnomAD)	100
-39	upstream_TSS	0.989858	0.981238	0.998637	0.9	TSS	ERVs (gnomAD)	100
-38	upstream_TSS	0.996387	0.986834	1.00609	0.9	TSS	ERVs (gnomAD)	100
-37	upstream_TSS	0.992827	0.982626	1.00381	0.9	TSS	ERVs (gnomAD)	100
-36	upstream_TSS	0.990004	0.981355	0.99851	0.9	TSS	ERVs (gnomAD)	100
-35	upstream_TSS	0.978612	0.969686	0.985962	0.9	TSS	ERVs (gnomAD)	100
-34	upstream_TSS	0.977489	0.968525	0.984631	0.9	TSS	ERVs (gnomAD)	100
-33	upstream_TSS	0.987711	0.978827	0.996481	0.9	TSS	ERVs (gnomAD)	100
-32	upstream_TSS	0.971664	0.962994	0.98096	0.9	TSS	ERVs (gnomAD)	100
-31	upstream_TSS	0.988848	0.980498	1.00015	0.9	TSS	ERVs (gnomAD)	100
-30	upstream_TSS	0.983758	0.975097	0.992209	0.9	TSS	ERVs (gnomAD)	100
-29	upstream_TSS	0.984144	0.974128	0.992662	0.9	TSS	ERVs (gnomAD)	100
-28	upstream_TSS	0.983168	0.975066	0.991624	0.9	TSS	ERVs (gnomAD)	100
-27	upstream_TSS	0.98132	0.973004	0.991979	0.9	TSS	ERVs (gnomAD)	100
-26	upstream_TSS	0.975832	0.968008	0.984689	0.9	TSS	ERVs (gnomAD)	100
-25	upstream_TSS	0.987188	0.978401	0.996424	0.9	TSS	ERVs (gnomAD)	100
-24	upstream_TSS	0.988136	0.980233	0.997359	0.9	TSS	ERVs (gnomAD)	100
-23	upstream_TSS	0.991217	0.98309	0.999169	0.9	TSS	ERVs (gnomAD)	100
-22	upstream_TSS	0.976264	0.966212	0.985424	0.9	TSS	ERVs (gnomAD)	100
-21	upstream_TSS	0.978901	0.971365	0.988184	0.9	TSS	ERVs (gnomAD)	100
-20	upstream_TSS	0.982567	0.974735	0.990828	0.9	TSS	ERVs (gnomAD)	100
-19	upstream_TSS	0.971526	0.964201	0.979455	0.9	TSS	ERVs (gnomAD)	100
-18	upstream_TSS	0.979651	0.97191	0.988472	0.9	TSS	ERVs (gnomAD)	100
-17	upstream_TSS	0.978796	0.971397	0.987038	0.9	TSS	ERVs (gnomAD)	100
-16	upstream_TSS	0.977349	0.969927	0.985656	0.9	TSS	ERVs (gnomAD)	100
-15	upstream_TSS	0.988825	0.980976	0.996708	0.9	TSS	ERVs (gnomAD)	100
-14	upstream_TSS	0.982473	0.97422	0.989822	0.9	TSS	ERVs (gnomAD)	100
-13	upstream_TSS	0.99209	0.984282	0.999157	0.9	TSS	ERVs (gnomAD)	100
-12	upstream_TSS	0.982106	0.973133	0.9901	0.9	TSS	ERVs (gnomAD)	100
-11	upstream_TSS	0.976202	0.968014	0.983775	0.9	TSS	ERVs (gnomAD)	100
-10	upstream_TSS	0.981185	0.974301	0.989416	0.9	TSS	ERVs (gnomAD)	100
-9	upstream_TSS	0.981985	0.973984	0.989993	0.9	TSS	ERVs (gnomAD)	100
-8	upstream_TSS	0.984888	0.976972	0.990904	0.9	TSS	ERVs (gnomAD)	100
-7	upstream_TSS	0.983063	0.975279	0.992157	0.9	TSS	ERVs (gnomAD)	100
-6	upstream_TSS	0.998666	0.991176	1.00633	0.9	TSS	ERVs (gnomAD)	100
-5	upstream_TSS	0.998766	0.990804	1.00556	0.9	TSS	ERVs (gnomAD)	100
-4	upstream_TSS	1.01702	1.00901	1.02539	0.9	TSS	ERVs (gnomAD)	100
-3	upstream_TSS	1.04311	1.03455	1.05072	0.9	TSS	ERVs (gnomAD)	100
-2	upstream_TSS	1.11714	1.10699	1.12694	0.9	TSS	ERVs (gnomAD)	100
-1	upstream_TSS	1.21353	1.2048	1.2225	0.9	TSS	ERVs (gnomAD)	100
1	downstream_TSS	1.32559	1.31487	1.33684	0.9	TSS	ERVs (gnomAD)	100
2	downstream_TSS	1.07129	1.06499	1.07833	0.9	TSS	ERVs (gnomAD)	100
3	downstream_TSS	1.09928	1.09059	1.10616	0.9	TSS	ERVs (gnomAD)	100
4	downstream_TSS	1.09093	1.08501	1.09707	0.9	TSS	ERVs (gnomAD)	100
5	downstream_TSS	1.09286	1.08582	1.09943	0.9	TSS	ERVs (gnomAD)	100
6	downstream_TSS	1.08764	1.07974	1.09536	0.9	TSS	ERVs (gnomAD)	100
7	downstream_TSS	1.08207	1.07491	1.08913	0.9	TSS	ERVs (gnomAD)	100
8	downstream_TSS	1.07056	1.06521	1.07566	0.9	TSS	ERVs (gnomAD)	100
9	downstream_TSS	1.06224	1.05583	1.06794	0.9	TSS	ERVs (gnomAD)	100
10	downstream_TSS	1.05892	1.05351	1.0651	0.9	TSS	ERVs (gnomAD)	100
11	downstream_TSS	1.04893	1.04368	1.05433	0.9	TSS	ERVs (gnomAD)	100
12	downstream_TSS	1.04405	1.03782	1.05109	0.9	TSS	ERVs (gnomAD)	100
13	downstream_TSS	1.03627	1.03126	1.04189	0.9	TSS	ERVs (gnomAD)	100
14	downstream_TSS	1.03369	1.02755	1.03883	0.9	TSS	ERVs (gnomAD)	100
15	downstream_TSS	1.0322	1.02599	1.03903	0.9	TSS	ERVs (gnomAD)	100
16	downstream_TSS	1.02271	1.01733	1.02753	0.9	TSS	ERVs (gnomAD)	100
17	downstream_TSS	1.02205	1.01677	1.02709	0.9	TSS	ERVs (gnomAD)	100
18	downstream_TSS	1.01919	1.01355	1.02463	0.9	TSS	ERVs (gnomAD)	100
19	downstream_TSS	1.01456	1.00885	1.02034	0.9	TSS	ERVs (gnomAD)	100
20	downstream_TSS	1.01319	1.00886	1.01882	0.9	TSS	ERVs (gnomAD)	100
21	downstream_TSS	1.01718	1.01191	1.02317	0.9	TSS	ERVs (gnomAD)	100
22	downstream_TSS	1.00614	1.00142	1.01108	0.9	TSS	ERVs (gnomAD)	100
23	downstream_TSS	1.0015	0.996476	1.00625	0.9	TSS	ERVs (gnomAD)	100
24	downstream_TSS	1.00282	0.997075	1.00784	0.9	TSS	ERVs (gnomAD)	100
25	downstream_TSS	0.997846	0.993549	1.0027	0.9	TSS	ERVs (gnomAD)	100
26	downstream_TSS	0.999924	0.994912	1.0058	0.9	TSS	ERVs (gnomAD)	100
27	downstream_TSS	0.989327	0.984642	0.994721	0.9	TSS	ERVs (gnomAD)	100
28	downstream_TSS	0.991676	0.987473	0.996002	0.9	TSS	ERVs (gnomAD)	100
29	downstream_TSS	0.988585	0.982725	0.993899	0.9	TSS	ERVs (gnomAD)	100
30	downstream_TSS	0.983711	0.979821	0.987893	0.9	TSS	ERVs (gnomAD)	100
31	downstream_TSS	0.98759	0.982685	0.991983	0.9	TSS	ERVs (gnomAD)	100
32	downstream_TSS	0.988264	0.983152	0.993243	0.9	TSS	ERVs (gnomAD)	100
33	downstream_TSS	0.985676	0.981625	0.9918	0.9	TSS	ERVs (gnomAD)	100
34	downstream_TSS	0.988564	0.984158	0.994603	0.9	TSS	ERVs (gnomAD)	100
35	downstream_TSS	0.98359	0.978451	0.987875	0.9	TSS	ERVs (gnomAD)	100
36	downstream_TSS	0.981028	0.975509	0.987056	0.9	TSS	ERVs (gnomAD)	100
37	downstream_TSS	0.987402	0.981442	0.993545	0.9	TSS	ERVs (gnomAD)	100
38	downstream_TSS	0.981021	0.975164	0.986436	0.9	TSS	ERVs (gnomAD)	100
39	downstream_TSS	0.982223	0.976716	0.986555	0.9	TSS	ERVs (gnomAD)	100
40	downstream_TSS	0.982734	0.977811	0.987873	0.9	TSS	ERVs (gnomAD)	100
41	downstream_TSS	0.982419	0.977751	0.987596	0.9	TSS	ERVs (gnomAD)	100
42	downstream_TSS	0.980438	0.974592	0.985192	0.9	TSS	ERVs (gnomAD)	100
43	downstream_TSS	0.975022	0.970254	0.979943	0.9	TSS	ERVs (gnomAD)	100
44	downstream_TSS	0.984171	0.978969	0.989407	0.9	TSS	ERVs (gnomAD)	100
45	downstream_TSS	0.975821	0.971522	0.981512	0.9	TSS	ERVs (gnomAD)	100
46	downstream_TSS	0.97908	0.974493	0.984813	0.9	TSS	ERVs (gnomAD)	100
47	downstream_TSS	0.983613	0.978249	0.988733	0.9	TSS	ERVs (gnomAD)	100
48	downstream_TSS	0.977647	0.972606	0.983164	0.9	TSS	ERVs (gnomAD)	100
49	downstream_TSS	0.980753	0.975512	0.986785	0.9	TSS	ERVs (gnomAD)	100
50	downstream_TSS	0.97619	0.971192	0.981485	0.9	TSS	ERVs (gnomAD)	100
51	downstream_TTS	0.971958	0.965099	0.978966	0.9	TTS	ERVs (gnomAD)	100
52	downstream_TTS	0.974533	0.969065	0.979705	0.9	TTS	ERVs (gnomAD)	100
53	downstream_TTS	0.982103	0.976071	0.987916	0.9	TTS	ERVs (gnomAD)	100
54	downstream_TTS	0.986932	0.981601	0.991734	0.9	TTS	ERVs (gnomAD)	100
55	downstream_TTS	0.992849	0.986502	1.0006	0.9	TTS	ERVs (gnomAD)	100
56	downstream_TTS	0.990409	0.984415	0.996841	0.9	TTS	ERVs (gnomAD)	100
57	downstream_TTS	0.996852	0.989792	1.00296	0.9	TTS	ERVs (gnomAD)	100
58	downstream_TTS	0.987445	0.980642	0.9952	0.9	TTS	ERVs (gnomAD)	100
59	downstream_TTS	0.986976	0.980981	0.994175	0.9	TTS	ERVs (gnomAD)	100
60	downstream_TTS	0.986258	0.980394	0.993797	0.9	TTS	ERVs (gnomAD)	100
61	downstream_TTS	0.996962	0.990639	1.00365	0.9	TTS	ERVs (gnomAD)	100
62	downstream_TTS	0.99225	0.984745	0.99962	0.9	TTS	ERVs (gnomAD)	100
63	downstream_TTS	0.990761	0.984669	0.997325	0.9	TTS	ERVs (gnomAD)	100
64	downstream_TTS	0.998162	0.990524	1.00595	0.9	TTS	ERVs (gnomAD)	100
65	downstream_TTS	0.992111	0.984914	0.999215	0.9	TTS	ERVs (gnomAD)	100
66	downstream_TTS	0.990499	0.982822	0.998598	0.9	TTS	ERVs (gnomAD)	100
67	downstream_TTS	0.990571	0.983885	0.998026	0.9	TTS	ERVs (gnomAD)	100
68	downstream_TTS	0.99824	0.991636	1.00605	0.9	TTS	ERVs (gnomAD)	100
69	downstream_TTS	0.991678	0.98392	0.99924	0.9	TTS	ERVs (gnomAD)	100
70	downstream_TTS	0.989752	0.982014	0.997499	0.9	TTS	ERVs (gnomAD)	100
71	downstream_TTS	0.985139	0.978296	0.992878	0.9	TTS	ERVs (gnomAD)	100
72	downstream_TTS	0.985283	0.97815	0.99192	0.9	TTS	ERVs (gnomAD)	100
73	downstream_TTS	0.988485	0.981633	0.994602	0.9	TTS	ERVs (gnomAD)	100
74	downstream_TTS	0.993037	0.98519	0.999465	0.9	TTS	ERVs (gnomAD)	100
75	downstream_TTS	0.98178	0.974418	0.989093	0.9	TTS	ERVs (gnomAD)	100
76	downstream_TTS	0.991574	0.981977	1.00028	0.9	TTS	ERVs (gnomAD)	100
77	downstream_TTS	0.995982	0.988454	1.00395	0.9	TTS	ERVs (gnomAD)	100
78	downstream_TTS	0.98066	0.973325	0.98774	0.9	TTS	ERVs (gnomAD)	100
79	downstream_TTS	0.986528	0.978361	0.992976	0.9	TTS	ERVs (gnomAD)	100
80	downstream_TTS	0.988124	0.979866	0.99471	0.9	TTS	ERVs (gnomAD)	100
81	downstream_TTS	0.992085	0.985265	1.00014	0.9	TTS	ERVs (gnomAD)	100
82	downstream_TTS	0.988933	0.981391	0.996059	0.9	TTS	ERVs (gnomAD)	100
83	downstream_TTS	0.987502	0.980912	0.9947	0.9	TTS	ERVs (gnomAD)	100
84	downstream_TTS	0.991323	0.98433	0.998564	0.9	TTS	ERVs (gnomAD)	100
85	downstream_TTS	0.997005	0.98951	1.00435	0.9	TTS	ERVs (gnomAD)	100
86	downstream_TTS	0.985769	0.975452	0.992811	0.9	TTS	ERVs (gnomAD)	100
87	downstream_TTS	0.989526	0.981066	0.996417	0.9	TTS	ERVs (gnomAD)	100
88	downstream_TTS	0.9986	0.988532	1.00736	0.9	TTS	ERVs (gnomAD)	100
89	downstream_TTS	1.00152	0.992371	1.01114	0.9	TTS	ERVs (gnomAD)	100
90	downstream_TTS	1.00565	0.997563	1.01322	0.9	TTS	ERVs (gnomAD)	100
91	downstream_TTS	0.998152	0.990514	1.00451	0.9	TTS	ERVs (gnomAD)	100
92	downstream_TTS	0.98589	0.978194	0.994329	0.9	TTS	ERVs (gnomAD)	100
93	downstream_TTS	0.997049	0.990076	1.00521	0.9	TTS	ERVs (gnomAD)	100
94	downstream_TTS	0.995742	0.989224	1.00322	0.9	TTS	ERVs (gnomAD)	100
95	downstream_TTS	0.99149	0.982664	0.998694	0.9	TTS	ERVs (gnomAD)	100
96	downstream_TTS	0.996569	0.98822	1.00394	0.9	TTS	ERVs (gnomAD)	100
97	downstream_TTS	0.997724	0.989465	1.00557	0.9	TTS	ERVs (gnomAD)	100
98	downstream_TTS	0.991827	0.983531	1.00025	0.9	TTS	ERVs (gnomAD)	100
99	downstream_TTS	0.990181	0.982387	0.997946	0.9	TTS	ERVs (gnomAD)	100
100	downstream_TTS	1.00081	0.991592	1.01025	0.9	TTS	ERVs (gnomAD)	100
1	upstream_TTS	0.966858	0.961097	0.973258	0.9	TTS	ERVs (gnomAD)	100
2	upstream_TTS	0.976132	0.970843	0.981461	0.9	TTS	ERVs (gnomAD)	100
3	upstream_TTS	0.977284	0.971741	0.98289	0.9	TTS	ERVs (gnomAD)	100
4	upstream_TTS	0.977009	0.970805	0.981887	0.9	TTS	ERVs (gnomAD)	100
5	upstream_TTS	0.971016	0.964244	0.977854	0.9	TTS	ERVs (gnomAD)	100
6	upstream_TTS	0.979987	0.974352	0.985556	0.9	TTS	ERVs (gnomAD)	100
7	upstream_TTS	0.976436	0.970517	0.981289	0.9	TTS	ERVs (gnomAD)	100
8	upstream_TTS	0.975892	0.969178	0.981488	0.9	TTS	ERVs (gnomAD)	100
9	upstream_TTS	0.97718	0.971308	0.983126	0.9	TTS	ERVs (gnomAD)	100
10	upstream_TTS	0.970617	0.964207	0.977481	0.9	TTS	ERVs (gnomAD)	100
11	upstream_TTS	0.970529	0.964503	0.977766	0.9	TTS	ERVs (gnomAD)	100
12	upstream_TTS	0.970263	0.96395	0.976225	0.9	TTS	ERVs (gnomAD)	100
13	upstream_TTS	0.974075	0.967898	0.980963	0.9	TTS	ERVs (gnomAD)	100
14	upstream_TTS	0.976988	0.971405	0.983659	0.9	TTS	ERVs (gnomAD)	100
15	upstream_TTS	0.976803	0.971315	0.982568	0.9	TTS	ERVs (gnomAD)	100
16	upstream_TTS	0.973937	0.967765	0.979396	0.9	TTS	ERVs (gnomAD)	100
17	upstream_TTS	0.978613	0.97496	0.983487	0.9	TTS	ERVs (gnomAD)	100
18	upstream_TTS	0.975817	0.970271	0.981888	0.9	TTS	ERVs (gnomAD)	100
19	upstream_TTS	0.977002	0.971775	0.983515	0.9	TTS	ERVs (gnomAD)	100
20	upstream_TTS	0.977829	0.972409	0.984445	0.9	TTS	ERVs (gnomAD)	100
21	upstream_TTS	0.973979	0.968586	0.980197	0.9	TTS	ERVs (gnomAD)	100
22	upstream_TTS	0.974751	0.969003	0.980955	0.9	TTS	ERVs (gnomAD)	100
23	upstream_TTS	0.976201	0.969813	0.983014	0.9	TTS	ERVs (gnomAD)	100
24	upstream_TTS	0.977806	0.971197	0.982971	0.9	TTS	ERVs (gnomAD)	100
25	upstream_TTS	0.985722	0.979035	0.992998	0.9	TTS	ERVs (gnomAD)	100
26	upstream_TTS	0.974604	0.967651	0.980493	0.9	TTS	ERVs (gnomAD)	100
27	upstream_TTS	0.977313	0.970914	0.982948	0.9	TTS	ERVs (gnomAD)	100
28	upstream_TTS	0.981715	0.975647	0.988137	0.9	TTS	ERVs (gnomAD)	100
29	upstream_TTS	0.985033	0.981031	0.98972	0.9	TTS	ERVs (gnomAD)	100
30	upstream_TTS	0.98075	0.974552	0.985461	0.9	TTS	ERVs (gnomAD)	100
31	upstream_TTS	0.97568	0.970496	0.9808	0.9	TTS	ERVs (gnomAD)	100
32	upstream_TTS	0.984515	0.97777	0.991065	0.9	TTS	ERVs (gnomAD)	100
33	upstream_TTS	0.978079	0.971606	0.983071	0.9	TTS	ERVs (gnomAD)	100
34	upstream_TTS	0.981689	0.976668	0.987906	0.9	TTS	ERVs (gnomAD)	100
35	upstream_TTS	0.990749	0.983814	0.996065	0.9	TTS	ERVs (gnomAD)	100
36	upstream_TTS	0.983482	0.978614	0.989887	0.9	TTS	ERVs (gnomAD)	100
37	upstream_TTS	0.982571	0.976063	0.988916	0.9	TTS	ERVs (gnomAD)	100
38	upstream_TTS	0.984618	0.978873	0.98999	0.9	TTS	ERVs (gnomAD)	100
39	upstream_TTS	0.987631	0.981211	0.993112	0.9	TTS	ERVs (gnomAD)	100
40	upstream_TTS	0.982608	0.977209	0.98832	0.9	TTS	ERVs (gnomAD)	100
41	upstream_TTS	0.982383	0.976473	0.989088	0.9	TTS	ERVs (gnomAD)	100
42	upstream_TTS	0.985244	0.980311	0.991373	0.9	TTS	ERVs (gnomAD)	100
43	upstream_TTS	0.98794	0.982884	0.993337	0.9	TTS	ERVs (gnomAD)	100
44	upstream_TTS	0.995602	0.990313	1.00149	0.9	TTS	ERVs (gnomAD)	100
45	upstream_TTS	0.987616	0.982363	0.992562	0.9	TTS	ERVs (gnomAD)	100
46	upstream_TTS	0.99716	0.991506	1.00166	0.9	TTS	ERVs (gnomAD)	100
47	upstream_TTS	0.996338	0.990986	1.00176	0.9	TTS	ERVs (gnomAD)	100
48	upstream_TTS	0.996371	0.99122	1.00217	0.9	TTS	ERVs (gnomAD)	100
49	upstream_TTS	0.997231	0.990067	1.00365	0.9	TTS	ERVs (gnomAD)	100
50	upstream_TTS	0.987952	0.982061	0.994792	0.9	TTS	ERVs (gnomAD)	100
-50	upstream_TSS	0.904893	0.64821	1.1353	0.95	TSS	DNMs	1000
-49	upstream_TSS	1.0893	0.875785	1.35883	0.95	TSS	DNMs	1000
-48	upstream_TSS	1.18177	0.928501	1.41562	0.95	TSS	DNMs	1000
-47	upstream_TSS	0.811524	0.639086	1.02995	0.95	TSS	DNMs	1000
-46	upstream_TSS	1.01357	0.835268	1.21815	0.95	TSS	DNMs	1000
-45	upstream_TSS	0.937641	0.718856	1.21221	0.95	TSS	DNMs	1000
-44	upstream_TSS	1.15548	0.911688	1.46801	0.95	TSS	DNMs	1000
-43	upstream_TSS	1.071	0.822342	1.26299	0.95	TSS	DNMs	1000
-42	upstream_TSS	0.987502	0.817668	1.15746	0.95	TSS	DNMs	1000
-41	upstream_TSS	0.859471	0.673128	1.03447	0.95	TSS	DNMs	1000
-40	upstream_TSS	1.0879	0.877956	1.3316	0.95	TSS	DNMs	1000
-39	upstream_TSS	0.868106	0.682923	1.0495	0.95	TSS	DNMs	1000
-38	upstream_TSS	1.32698	1.12811	1.52071	0.95	TSS	DNMs	1000
-37	upstream_TSS	0.979509	0.834651	1.12318	0.95	TSS	DNMs	1000
-36	upstream_TSS	1.01557	0.856586	1.17575	0.95	TSS	DNMs	1000
-35	upstream_TSS	1.13011	0.955535	1.30894	0.95	TSS	DNMs	1000
-34	upstream_TSS	1.12529	0.951282	1.31379	0.95	TSS	DNMs	1000
-33	upstream_TSS	0.981279	0.795673	1.15336	0.95	TSS	DNMs	1000
-32	upstream_TSS	1.11364	0.934283	1.32344	0.95	TSS	DNMs	1000
-31	upstream_TSS	0.946228	0.776955	1.12957	0.95	TSS	DNMs	1000
-30	upstream_TSS	1.07677	0.901573	1.23355	0.95	TSS	DNMs	1000
-29	upstream_TSS	0.995289	0.849888	1.14267	0.95	TSS	DNMs	1000
-28	upstream_TSS	1.26868	1.1025	1.41775	0.95	TSS	DNMs	1000
-27	upstream_TSS	1.02336	0.869291	1.21063	0.95	TSS	DNMs	1000
-26	upstream_TSS	0.982017	0.827826	1.15409	0.95	TSS	DNMs	1000
-25	upstream_TSS	0.797263	0.673556	0.923163	0.95	TSS	DNMs	1000
-24	upstream_TSS	1.0314	0.865097	1.19084	0.95	TSS	DNMs	1000
-23	upstream_TSS	0.804529	0.6836	0.897922	0.95	TSS	DNMs	1000
-22	upstream_TSS	1.04512	0.925418	1.18203	0.95	TSS	DNMs	1000
-21	upstream_TSS	0.957295	0.7999	1.06412	0.95	TSS	DNMs	1000
-20	upstream_TSS	1.12712	0.968291	1.27119	0.95	TSS	DNMs	1000
-19	upstream_TSS	0.981896	0.877696	1.07615	0.95	TSS	DNMs	1000
-18	upstream_TSS	1.08806	0.962316	1.20478	0.95	TSS	DNMs	1000
-17	upstream_TSS	1.07976	0.961545	1.22544	0.95	TSS	DNMs	1000
-16	upstream_TSS	1.00715	0.893987	1.10321	0.95	TSS	DNMs	1000
-15	upstream_TSS	1.05733	0.935541	1.17017	0.95	TSS	DNMs	1000
-14	upstream_TSS	0.984108	0.888499	1.08924	0.95	TSS	DNMs	1000
-13	upstream_TSS	0.939592	0.860715	1.04521	0.95	TSS	DNMs	1000
-12	upstream_TSS	0.975411	0.890256	1.04598	0.95	TSS	DNMs	1000
-11	upstream_TSS	0.911115	0.827763	1.0034	0.95	TSS	DNMs	1000
-10	upstream_TSS	1.04437	0.96471	1.15086	0.95	TSS	DNMs	1000
-9	upstream_TSS	0.940823	0.840019	1.03292	0.95	TSS	DNMs	1000
-8	upstream_TSS	1.0334	0.951585	1.13576	0.95	TSS	DNMs	1000
-7	upstream_TSS	1.00203	0.921686	1.07961	0.95	TSS	DNMs	1000
-6	upstream_TSS	0.895048	0.819331	0.979406	0.95	TSS	DNMs	1000
-5	upstream_TSS	1.05837	0.992982	1.14151	0.95	TSS	DNMs	1000
-4	upstream_TSS	1.03104	0.955404	1.09874	0.95	TSS	DNMs	1000
-3	upstream_TSS	0.998894	0.940878	1.07438	0.95	TSS	DNMs	1000
-2	upstream_TSS	0.929837	0.864914	0.990121	0.95	TSS	DNMs	1000
-1	upstream_TSS	1.0187	0.964289	1.06842	0.95	TSS	DNMs	1000
1	downstream_TSS	1.03565	0.994702	1.07961	0.95	TSS	DNMs	1000
2	downstream_TSS	1.00329	0.964519	1.04468	0.95	TSS	DNMs	1000
3	downstream_TSS	1.00202	0.961857	1.04749	0.95	TSS	DNMs	1000
4	downstream_TSS	1.02389	0.986239	1.06405	0.95	TSS	DNMs	1000
5	downstream_TSS	1.00288	0.962098	1.04104	0.95	TSS	DNMs	1000
6	downstream_TSS	0.983321	0.939091	1.01881	0.95	TSS	DNMs	1000
7	downstream_TSS	0.961624	0.917263	1.00523	0.95	TSS	DNMs	1000
8	downstream_TSS	1.0328	0.99437	1.0805	0.95	TSS	DNMs	1000
9	downstream_TSS	0.981687	0.938604	1.02955	0.95	TSS	DNMs	1000
10	downstream_TSS	0.976542	0.933393	1.01277	0.95	TSS	DNMs	1000
11	downstream_TSS	1.03148	0.985138	1.07184	0.95	TSS	DNMs	1000
12	downstream_TSS	0.977353	0.926997	1.0315	0.95	TSS	DNMs	1000
13	downstream_TSS	1.02322	0.970246	1.06842	0.95	TSS	DNMs	1000
14	downstream_TSS	1.01449	0.968384	1.05949	0.95	TSS	DNMs	1000
15	downstream_TSS	0.953747	0.896297	0.996336	0.95	TSS	DNMs	1000
16	downstream_TSS	0.941534	0.89056	0.980535	0.95	TSS	DNMs	1000
17	downstream_TSS	0.968904	0.933137	1.01555	0.95	TSS	DNMs	1000
18	downstream_TSS	0.990571	0.941993	1.03505	0.95	TSS	DNMs	1000
19	downstream_TSS	0.978481	0.926742	1.02878	0.95	TSS	DNMs	1000
20	downstream_TSS	1.06102	1.01156	1.11442	0.95	TSS	DNMs	1000
21	downstream_TSS	0.986946	0.945446	1.02718	0.95	TSS	DNMs	1000
22	downstream_TSS	0.985601	0.935255	1.03613	0.95	TSS	DNMs	1000
23	downstream_TSS	0.974376	0.924502	1.03314	0.95	TSS	DNMs	1000
24	downstream_TSS	0.994214	0.948062	1.05098	0.95	TSS	DNMs	1000
25	downstream_TSS	1.05702	1.00238	1.11397	0.95	TSS	DNMs	1000
26	downstream_TSS	0.989587	0.93136	1.04526	0.95	TSS	DNMs	1000
27	downstream_TSS	0.984508	0.940352	1.02984	0.95	TSS	DNMs	1000
28	downstream_TSS	0.948457	0.889141	0.997803	0.95	TSS	DNMs	1000
29	downstream_TSS	1.00607	0.956835	1.05034	0.95	TSS	DNMs	1000
30	downstream_TSS	0.999686	0.953531	1.04999	0.95	TSS	DNMs	1000
31	downstream_TSS	1.01068	0.959998	1.082	0.95	TSS	DNMs	1000
32	downstream_TSS	1.07584	1.01053	1.13024	0.95	TSS	DNMs	1000
33	downstream_TSS	1.08303	1.01303	1.14005	0.95	TSS	DNMs	1000
34	downstream_TSS	0.996652	0.94529	1.05587	0.95	TSS	DNMs	1000
35	downstream_TSS	1.00262	0.945875	1.05658	0.95	TSS	DNMs	1000
36	downstream_TSS	0.997995	0.937344	1.05652	0.95	TSS	DNMs	1000
37	downstream_TSS	1.03179	0.966265	1.08594	0.95	TSS	DNMs	1000
38	downstream_TSS	0.962076	0.903031	1.02302	0.95	TSS	DNMs	1000
39	downstream_TSS	0.98252	0.916292	1.04611	0.95	TSS	DNMs	1000
40	downstream_TSS	1.07277	1.00726	1.12881	0.95	TSS	DNMs	1000
41	downstream_TSS	1.00726	0.954141	1.05577	0.95	TSS	DNMs	1000
42	downstream_TSS	0.966175	0.904539	1.02766	0.95	TSS	DNMs	1000
43	downstream_TSS	0.972638	0.919576	1.03608	0.95	TSS	DNMs	1000
44	downstream_TSS	0.955883	0.895209	1.01013	0.95	TSS	DNMs	1000
45	downstream_TSS	0.982135	0.910175	1.04261	0.95	TSS	DNMs	1000
46	downstream_TSS	0.971349	0.91195	1.02847	0.95	TSS	DNMs	1000
47	downstream_TSS	0.895577	0.8318	0.968774	0.95	TSS	DNMs	1000
48	downstream_TSS	0.953365	0.880496	1.02029	0.95	TSS	DNMs	1000
49	downstream_TSS	1.04381	0.989122	1.10835	0.95	TSS	DNMs	1000
50	downstream_TSS	0.975835	0.90105	1.05323	0.95	TSS	DNMs	1000
51	downstream_TTS	0.967002	0.918401	1.00849	0.95	TTS	DNMs	1000
52	downstream_TTS	0.969536	0.911157	1.02213	0.95	TTS	DNMs	1000
53	downstream_TTS	0.992431	0.934386	1.04493	0.95	TTS	DNMs	1000
54	downstream_TTS	1.04823	0.994628	1.11392	0.95	TTS	DNMs	1000
55	downstream_TTS	1.02093	0.966774	1.08124	0.95	TTS	DNMs	1000
56	downstream_TTS	1.0524	0.982939	1.12188	0.95	TTS	DNMs	1000
57	downstream_TTS	0.97925	0.92321	1.03621	0.95	TTS	DNMs	1000
58	downstream_TTS	1.01315	0.945293	1.09877	0.95	TTS	DNMs	1000
59	downstream_TTS	0.895842	0.823606	0.969158	0.95	TTS	DNMs	1000
60	downstream_TTS	1.02824	0.951374	1.10156	0.95	TTS	DNMs	1000
61	downstream_TTS	0.981632	0.908553	1.05706	0.95	TTS	DNMs	1000
62	downstream_TTS	1.02811	0.937076	1.10387	0.95	TTS	DNMs	1000
63	downstream_TTS	1.00577	0.904997	1.09327	0.95	TTS	DNMs	1000
64	downstream_TTS	0.932251	0.857505	1.03155	0.95	TTS	DNMs	1000
65	downstream_TTS	1.08207	0.998068	1.1837	0.95	TTS	DNMs	1000
66	downstream_TTS	1.0141	0.900648	1.11061	0.95	TTS	DNMs	1000
67	downstream_TTS	0.969997	0.889303	1.03954	0.95	TTS	DNMs	1000
68	downstream_TTS	0.918985	0.82811	1.00723	0.95	TTS	DNMs	1000
69	downstream_TTS	0.938992	0.832906	1.03244	0.95	TTS	DNMs	1000
70	downstream_TTS	1.0337	0.940985	1.13344	0.95	TTS	DNMs	1000
71	downstream_TTS	1.06152	0.948564	1.18033	0.95	TTS	DNMs	1000
72	downstream_TTS	1.04249	0.918046	1.16768	0.95	TTS	DNMs	1000
73	downstream_TTS	0.905255	0.819837	1.02984	0.95	TTS	DNMs	1000
74	downstream_TTS	1.04876	0.93549	1.16926	0.95	TTS	DNMs	1000
75	downstream_TTS	1.1189	0.987852	1.23273	0.95	TTS	DNMs	1000
76	downstream_TTS	0.975099	0.857753	1.08891	0.95	TTS	DNMs	1000
77	downstream_TTS	0.93284	0.821439	1.06916	0.95	TTS	DNMs	1000
78	downstream_TTS	0.951274	0.820064	1.06768	0.95	TTS	DNMs	1000
79	downstream_TTS	1.07744	0.947	1.24289	0.95	TTS	DNMs	1000
80	downstream_TTS	1.03102	0.912914	1.15782	0.95	TTS	DNMs	1000
81	downstream_TTS	0.992737	0.866608	1.0994	0.95	TTS	DNMs	1000
82	downstream_TTS	1.0256	0.883807	1.15948	0.95	TTS	DNMs	1000
83	downstream_TTS	1.0248	0.888987	1.18762	0.95	TTS	DNMs	1000
84	downstream_TTS	1.08526	0.904387	1.25459	0.95	TTS	DNMs	1000
85	downstream_TTS	1.01641	0.883502	1.17177	0.95	TTS	DNMs	1000
86	downstream_TTS	1.05095	0.893176	1.19804	0.95	TTS	DNMs	1000
87	downstream_TTS	1.07317	0.938882	1.20095	0.95	TTS	DNMs	1000
88	downstream_TTS	1.12621	0.969083	1.28988	0.95	TTS	DNMs	1000
89	downstream_TTS	1.03376	0.901206	1.20473	0.95	TTS	DNMs	1000
90	downstream_TTS	0.935566	0.78889	1.07566	0.95	TTS	DNMs	1000
91	downstream_TTS	1.161	0.985261	1.32012	0.95	TTS	DNMs	1000
92	downstream_TTS	1.15197	0.937946	1.39487	0.95	TTS	DNMs	1000
93	downstream_TTS	0.984567	0.867972	1.12198	0.95	TTS	DNMs	1000
94	downstream_TTS	1.02851	0.870163	1.21161	0.95	TTS	DNMs	1000
95	downstream_TTS	0.956262	0.802768	1.16554	0.95	TTS	DNMs	1000
96	downstream_TTS	0.889467	0.7339	1.07406	0.95	TTS	DNMs	1000
97	downstream_TTS	0.800864	0.643995	0.971051	0.95	TTS	DNMs	1000
98	downstream_TTS	1.08726	0.88454	1.25351	0.95	TTS	DNMs	1000
99	downstream_TTS	1.23185	1.06036	1.43065	0.95	TTS	DNMs	1000
100	downstream_TTS	1.03459	0.845732	1.26967	0.95	TTS	DNMs	1000
1	upstream_TTS	0.990837	0.918275	1.06587	0.95	TTS	DNMs	1000
2	upstream_TTS	0.965521	0.903131	1.037	0.95	TTS	DNMs	1000
3	upstream_TTS	1.05117	0.981526	1.10638	0.95	TTS	DNMs	1000
4	upstream_TTS	0.983748	0.918124	1.05072	0.95	TTS	DNMs	1000
5	upstream_TTS	1.00196	0.948705	1.04731	0.95	TTS	DNMs	1000
6	upstream_TTS	0.998222	0.938463	1.06272	0.95	TTS	DNMs	1000
7	upstream_TTS	0.995834	0.926156	1.06962	0.95	TTS	DNMs	1000
8	upstream_TTS	1.06742	0.995429	1.1379	0.95	TTS	DNMs	1000
9	upstream_TTS	1.00863	0.947634	1.06833	0.95	TTS	DNMs	1000
10	upstream_TTS	0.971609	0.906759	1.02135	0.95	TTS	DNMs	1000
11	upstream_TTS	1.02974	0.949629	1.1046	0.95	TTS	DNMs	1000
12	upstream_TTS	0.972751	0.915362	1.03757	0.95	TTS	DNMs	1000
13	upstream_TTS	0.936064	0.864815	0.995761	0.95	TTS	DNMs	1000
14	upstream_TTS	1.02821	0.970213	1.08439	0.95	TTS	DNMs	1000
15	upstream_TTS	0.990358	0.938888	1.05187	0.95	TTS	DNMs	1000
16	upstream_TTS	0.953334	0.897046	1.01756	0.95	TTS	DNMs	1000
17	upstream_TTS	1.02169	0.966924	1.09025	0.95	TTS	DNMs	1000
18	upstream_TTS	1.07626	1.00692	1.13149	0.95	TTS	DNMs	1000
19	upstream_TTS	0.91746	0.863371	0.976947	0.95	TTS	DNMs	1000
20	upstream_TTS	1.07372	1.00839	1.12845	0.95	TTS	DNMs	1000
21	upstream_TTS	0.986154	0.921005	1.04364	0.95	TTS	DNMs	1000
22	upstream_TTS	0.98844	0.934389	1.05048	0.95	TTS	DNMs	1000
23	upstream_TTS	0.931394	0.883854	0.994855	0.95	TTS	DNMs	1000
24	upstream_TTS	0.982932	0.931348	1.03548	0.95	TTS	DNMs	1000
25	upstream_TTS	1.07904	1.02064	1.12724	0.95	TTS	DNMs	1000
26	upstream_TTS	1.01166	0.950415	1.08611	0.95	TTS	DNMs	1000
27	upstream_TTS	0.972721	0.913933	1.02641	0.95	TTS	DNMs	1000
28	upstream_TTS	0.925066	0.874767	0.979576	0.95	TTS	DNMs	1000
29	upstream_TTS	0.940893	0.896703	0.977976	0.95	TTS	DNMs	1000
30	upstream_TTS	1.02617	0.968719	1.07253	0.95	TTS	DNMs	1000
31	upstream_TTS	1.0149	0.963085	1.072	0.95	TTS	DNMs	1000
32	upstream_TTS	1.02539	0.981694	1.07145	0.95	TTS	DNMs	1000
33	upstream_TTS	0.973165	0.924874	1.01886	0.95	TTS	DNMs	1000
34	upstream_TTS	0.956043	0.910338	1.00457	0.95	TTS	DNMs	1000
35	upstream_TTS	0.951242	0.909233	0.996927	0.95	TTS	DNMs	1000
36	upstream_TTS	0.971561	0.923757	1.01797	0.95	TTS	DNMs	1000
37	upstream_TTS	0.999418	0.954359	1.05549	0.95	TTS	DNMs	1000
38	upstream_TTS	1.03282	0.979625	1.07622	0.95	TTS	DNMs	1000
39	upstream_TTS	1.00115	0.954718	1.05364	0.95	TTS	DNMs	1000
40	upstream_TTS	1.01216	0.964797	1.07404	0.95	TTS	DNMs	1000
41	upstream_TTS	1.06241	1.00833	1.11551	0.95	TTS	DNMs	1000
42	upstream_TTS	1.05561	1.01103	1.10452	0.95	TTS	DNMs	1000
43	upstream_TTS	1.02919	0.980173	1.07712	0.95	TTS	DNMs	1000
44	upstream_TTS	0.988433	0.938134	1.03694	0.95	TTS	DNMs	1000
45	upstream_TTS	1.00823	0.962046	1.05456	0.95	TTS	DNMs	1000
46	upstream_TTS	0.956849	0.90912	1.00323	0.95	TTS	DNMs	1000
47	upstream_TTS	1.04102	1.00162	1.08248	0.95	TTS	DNMs	1000
48	upstream_TTS	1.01244	0.965326	1.05405	0.95	TTS	DNMs	1000
49	upstream_TTS	1.02273	0.979668	1.0577	0.95	TTS	DNMs	1000
50	upstream_TTS	1.01529	0.972339	1.06547	0.95	TTS	DNMs	1000
-50	upstream_TSS	1.08869	0.86512	1.39265	0.9	TSS	DNMs	100
-49	upstream_TSS	0.640188	0.441546	0.853955	0.9	TSS	DNMs	100
-48	upstream_TSS	1.17012	0.904611	1.52438	0.9	TSS	DNMs	100
-47	upstream_TSS	0.977246	0.752358	1.26808	0.9	TSS	DNMs	100
-46	upstream_TSS	0.699234	0.509311	0.907866	0.9	TSS	DNMs	100
-45	upstream_TSS	1.18794	0.94829	1.42568	0.9	TSS	DNMs	100
-44	upstream_TSS	1.1043	0.825321	1.38536	0.9	TSS	DNMs	100
-43	upstream_TSS	1.02662	0.732916	1.31384	0.9	TSS	DNMs	100
-42	upstream_TSS	1.19771	0.888566	1.44787	0.9	TSS	DNMs	100
-41	upstream_TSS	0.985407	0.754772	1.21143	0.9	TSS	DNMs	100
-40	upstream_TSS	1.10148	0.845923	1.39157	0.9	TSS	DNMs	100
-39	upstream_TSS	1.08333	0.802976	1.35139	0.9	TSS	DNMs	100
-38	upstream_TSS	1.16077	0.830543	1.42175	0.9	TSS	DNMs	100
-37	upstream_TSS	0.960521	0.726949	1.21925	0.9	TSS	DNMs	100
-36	upstream_TSS	1.10686	0.850186	1.43452	0.9	TSS	DNMs	100
-35	upstream_TSS	1.12721	0.863288	1.4808	0.9	TSS	DNMs	100
-34	upstream_TSS	0.932159	0.728055	1.17275	0.9	TSS	DNMs	100
-33	upstream_TSS	0.741001	0.568579	0.929708	0.9	TSS	DNMs	100
-32	upstream_TSS	0.923547	0.679074	1.19869	0.9	TSS	DNMs	100
-31	upstream_TSS	1.0324	0.781433	1.25468	0.9	TSS	DNMs	100
-30	upstream_TSS	1.11909	0.840819	1.36439	0.9	TSS	DNMs	100
-29	upstream_TSS	0.988737	0.732073	1.25716	0.9	TSS	DNMs	100
-28	upstream_TSS	0.969721	0.735528	1.20803	0.9	TSS	DNMs	100
-27	upstream_TSS	1.10615	0.850926	1.40962	0.9	TSS	DNMs	100
-26	upstream_TSS	1.03133	0.821669	1.28449	0.9	TSS	DNMs	100
-25	upstream_TSS	0.938829	0.702032	1.20107	0.9	TSS	DNMs	100
-24	upstream_TSS	0.809219	0.59126	1.0014	0.9	TSS	DNMs	100
-23	upstream_TSS	1.18772	0.935889	1.44967	0.9	TSS	DNMs	100
-22	upstream_TSS	0.954583	0.724731	1.16837	0.9	TSS	DNMs	100
-21	upstream_TSS	0.760885	0.601502	0.970412	0.9	TSS	DNMs	100
-20	upstream_TSS	0.891551	0.674164	1.11626	0.9	TSS	DNMs	100
-19	upstream_TSS	0.996728	0.746121	1.28553	0.9	TSS	DNMs	100
-18	upstream_TSS	0.844879	0.666492	1.04909	0.9	TSS	DNMs	100
-17	upstream_TSS	1.08104	0.833492	1.32254	0.9	TSS	DNMs	100
-16	upstream_TSS	0.863255	0.656021	1.0696	0.9	TSS	DNMs	100
-15	upstream_TSS	1.09758	0.831988	1.34655	0.9	TSS	DNMs	100
-14	upstream_TSS	0.816657	0.619087	1.01028	0.9	TSS	DNMs	100
-13	upstream_TSS	0.918836	0.75299	1.11301	0.9	TSS	DNMs	100
-12	upstream_TSS	0.901948	0.704352	1.11651	0.9	TSS	DNMs	100
-11	upstream_TSS	0.891152	0.73514	1.07093	0.9	TSS	DNMs	100
-10	upstream_TSS	1.01366	0.810797	1.22842	0.9	TSS	DNMs	100
-9	upstream_TSS	1.20156	1.00041	1.46714	0.9	TSS	DNMs	100
-8	upstream_TSS	1.05554	0.870795	1.26223	0.9	TSS	DNMs	100
-7	upstream_TSS	1.04459	0.787565	1.26795	0.9	TSS	DNMs	100
-6	upstream_TSS	1.0938	0.869668	1.3684	0.9	TSS	DNMs	100
-5	upstream_TSS	1.0052	0.834142	1.21334	0.9	TSS	DNMs	100
-4	upstream_TSS	1.01637	0.7815	1.23413	0.9	TSS	DNMs	100
-3	upstream_TSS	0.745045	0.600045	0.867095	0.9	TSS	DNMs	100
-2	upstream_TSS	1.07212	0.896034	1.26342	0.9	TSS	DNMs	100
-1	upstream_TSS	1.14195	1.01309	1.28164	0.9	TSS	DNMs	100
1	downstream_TSS	1.14262	1.01583	1.28771	0.9	TSS	DNMs	100
2	downstream_TSS	0.953846	0.842583	1.08784	0.9	TSS	DNMs	100
3	downstream_TSS	1.05416	0.8915	1.20729	0.9	TSS	DNMs	100
4	downstream_TSS	1.05252	0.908319	1.18785	0.9	TSS	DNMs	100
5	downstream_TSS	0.974276	0.824284	1.10105	0.9	TSS	DNMs	100
6	downstream_TSS	1.00139	0.856398	1.1288	0.9	TSS	DNMs	100
7	downstream_TSS	0.978976	0.848989	1.1275	0.9	TSS	DNMs	100
8	downstream_TSS	1.20603	1.02041	1.35784	0.9	TSS	DNMs	100
9	downstream_TSS	1.04769	0.896598	1.1984	0.9	TSS	DNMs	100
10	downstream_TSS	0.960042	0.81148	1.07157	0.9	TSS	DNMs	100
11	downstream_TSS	1.0616	0.944126	1.19476	0.9	TSS	DNMs	100
12	downstream_TSS	0.817619	0.697333	0.917129	0.9	TSS	DNMs	100
13	downstream_TSS	0.938878	0.819727	1.05766	0.9	TSS	DNMs	100
14	downstream_TSS	0.97064	0.841317	1.09951	0.9	TSS	DNMs	100
15	downstream_TSS	0.934058	0.809036	1.06641	0.9	TSS	DNMs	100
16	downstream_TSS	1.01398	0.879742	1.15877	0.9	TSS	DNMs	100
17	downstream_TSS	0.910928	0.8006	1.02566	0.9	TSS	DNMs	100
18	downstream_TSS	1.02385	0.889119	1.17999	0.9	TSS	DNMs	100
19	downstream_TSS	1.08757	0.950883	1.22329	0.9	TSS	DNMs	100
20	downstream_TSS	0.894168	0.78701	1.01782	0.9	TSS	DNMs	100
21	downstream_TSS	0.910296	0.783966	1.03129	0.9	TSS	DNMs	100
22	downstream_TSS	1.035	0.902951	1.16	0.9	TSS	DNMs	100
23	downstream_TSS	0.972419	0.844916	1.10233	0.9	TSS	DNMs	100
24	downstream_TSS	0.870062	0.777157	0.997995	0.9	TSS	DNMs	100
25	downstream_TSS	0.931779	0.816378	1.05661	0.9	TSS	DNMs	100
26	downstream_TSS	1.13039	0.983021	1.29448	0.9	TSS	DNMs	100
27	downstream_TSS	1.04577	0.921082	1.19002	0.9	TSS	DNMs	100
28	downstream_TSS	0.996186	0.862672	1.11937	0.9	TSS	DNMs	100
29	downstream_TSS	0.821608	0.702353	0.936459	0.9	TSS	DNMs	100
30	downstream_TSS	0.922683	0.796865	1.02915	0.9	TSS	DNMs	100
31	downstream_TSS	0.903624	0.790903	1.00949	0.9	TSS	DNMs	100
32	downstream_TSS	1.01255	0.87926	1.15039	0.9	TSS	DNMs	100
33	downstream_TSS	0.982258	0.850521	1.09924	0.9	TSS	DNMs	100
34	downstream_TSS	0.998182	0.846921	1.1291	0.9	TSS	DNMs	100
35	downstream_TSS	1.20503	1.02833	1.37249	0.9	TSS	DNMs	100
36	downstream_TSS	1.04538	0.912171	1.1846	0.9	TSS	DNMs	100
37	downstream_TSS	1.13641	0.978033	1.295	0.9	TSS	DNMs	100
38	downstream_TSS	0.986828	0.856702	1.11473	0.9	TSS	DNMs	100
39	downstream_TSS	0.933719	0.796758	1.06177	0.9	TSS	DNMs	100
40	downstream_TSS	0.991847	0.871554	1.10882	0.9	TSS	DNMs	100
41	downstream_TSS	1.09533	0.933868	1.24143	0.9	TSS	DNMs	100
42	downstream_TSS	0.961246	0.830434	1.08191	0.9	TSS	DNMs	100
43	downstream_TSS	1.01938	0.872137	1.167	0.9	TSS	DNMs	100
44	downstream_TSS	0.93043	0.803872	1.05298	0.9	TSS	DNMs	100
45	downstream_TSS	1.02909	0.901297	1.15373	0.9	TSS	DNMs	100
46	downstream_TSS	1.03809	0.915097	1.18736	0.9	TSS	DNMs	100
47	downstream_TSS	0.905767	0.748476	1.06587	0.9	TSS	DNMs	100
48	downstream_TSS	0.80703	0.697815	0.933552	0.9	TSS	DNMs	100
49	downstream_TSS	1.16675	0.984914	1.32859	0.9	TSS	DNMs	100
50	downstream_TSS	1.08591	0.982736	1.21811	0.9	TSS	DNMs	100
51	downstream_TTS	0.943198	0.77468	1.09814	0.9	TTS	DNMs	100
52	downstream_TTS	1.07643	0.896126	1.24662	0.9	TTS	DNMs	100
53	downstream_TTS	0.823877	0.646294	0.982845	0.9	TTS	DNMs	100
54	downstream_TTS	1.02609	0.835207	1.21878	0.9	TTS	DNMs	100
55	downstream_TTS	0.988143	0.864605	1.13178	0.9	TTS	DNMs	100
56	downstream_TTS	0.758547	0.621638	0.892537	0.9	TTS	DNMs	100
57	downstream_TTS	0.874708	0.733502	1.00929	0.9	TTS	DNMs	100
58	downstream_TTS	0.937615	0.802195	1.10394	0.9	TTS	DNMs	100
59	downstream_TTS	0.962916	0.775627	1.1675	0.9	TTS	DNMs	100
60	downstream_TTS	1.16997	0.954427	1.36659	0.9	TTS	DNMs	100
61	downstream_TTS	0.771874	0.616881	0.954977	0.9	TTS	DNMs	100
62	downstream_TTS	0.884738	0.696407	1.0788	0.9	TTS	DNMs	100
63	downstream_TTS	0.924496	0.754378	1.10021	0.9	TTS	DNMs	100
64	downstream_TTS	1.19853	1.01861	1.40628	0.9	TTS	DNMs	100
65	downstream_TTS	1.03953	0.854918	1.24152	0.9	TTS	DNMs	100
66	downstream_TTS	0.900764	0.747512	1.10431	0.9	TTS	DNMs	100
67	downstream_TTS	0.955461	0.795384	1.13486	0.9	TTS	DNMs	100
68	downstream_TTS	0.819601	0.662562	0.964465	0.9	TTS	DNMs	100
69	downstream_TTS	1.02415	0.840308	1.2017	0.9	TTS	DNMs	100
70	downstream_TTS	0.960395	0.803947	1.15481	0.9	TTS	DNMs	100
71	downstream_TTS	0.993246	0.815968	1.17231	0.9	TTS	DNMs	100
72	downstream_TTS	1.04739	0.874972	1.24879	0.9	TTS	DNMs	100
73	downstream_TTS	0.860076	0.715045	1.02793	0.9	TTS	DNMs	100
74	downstream_TTS	0.98636	0.793149	1.16005	0.9	TTS	DNMs	100
75	downstream_TTS	0.790915	0.646843	0.950227	0.9	TTS	DNMs	100
76	downstream_TTS	1.13933	0.925773	1.3819	0.9	TTS	DNMs	100
77	downstream_TTS	1.03051	0.860955	1.20877	0.9	TTS	DNMs	100
78	downstream_TTS	1.09257	0.871839	1.28666	0.9	TTS	DNMs	100
79	downstream_TTS	1.02521	0.834293	1.2554	0.9	TTS	DNMs	100
80	downstream_TTS	0.821593	0.624343	1.0076	0.9	TTS	DNMs	100
81	downstream_TTS	0.863923	0.694307	1.05548	0.9	TTS	DNMs	100
82	downstream_TTS	1.11677	0.910276	1.3445	0.9	TTS	DNMs	100
83	downstream_TTS	1.13144	0.906282	1.34803	0.9	TTS	DNMs	100
84	downstream_TTS	0.85758	0.68764	1.04817	0.9	TTS	DNMs	100
85	downstream_TTS	1.15578	0.9145	1.3728	0.9	TTS	DNMs	100
86	downstream_TTS	0.84688	0.63408	1.05861	0.9	TTS	DNMs	100
87	downstream_TTS	1.09468	0.906157	1.28173	0.9	TTS	DNMs	100
88	downstream_TTS	1.04223	0.853855	1.27877	0.9	TTS	DNMs	100
89	downstream_TTS	1.06078	0.854797	1.27734	0.9	TTS	DNMs	100
90	downstream_TTS	0.915327	0.736292	1.08746	0.9	TTS	DNMs	100
91	downstream_TTS	1.03966	0.831462	1.23783	0.9	TTS	DNMs	100
92	downstream_TTS	0.886499	0.702703	1.06847	0.9	TTS	DNMs	100
93	downstream_TTS	1.26803	1.09087	1.53852	0.9	TTS	DNMs	100
94	downstream_TTS	0.974641	0.769874	1.16912	0.9	TTS	DNMs	100
95	downstream_TTS	0.960214	0.751832	1.21224	0.9	TTS	DNMs	100
96	downstream_TTS	0.870063	0.696349	1.06559	0.9	TTS	DNMs	100
97	downstream_TTS	1.17854	0.925771	1.39175	0.9	TTS	DNMs	100
98	downstream_TTS	0.950889	0.786396	1.17138	0.9	TTS	DNMs	100
99	downstream_TTS	0.944033	0.730841	1.19211	0.9	TTS	DNMs	100
100	downstream_TTS	1.30866	0.996286	1.68887	0.9	TTS	DNMs	100
1	upstream_TTS	0.832783	0.714665	0.944147	0.9	TTS	DNMs	100
2	upstream_TTS	1.04314	0.896319	1.20222	0.9	TTS	DNMs	100
3	upstream_TTS	0.866836	0.740274	1.02386	0.9	TTS	DNMs	100
4	upstream_TTS	0.805977	0.695378	0.95515	0.9	TTS	DNMs	100
5	upstream_TTS	1.04145	0.899966	1.15435	0.9	TTS	DNMs	100
6	upstream_TTS	0.929289	0.78536	1.08546	0.9	TTS	DNMs	100
7	upstream_TTS	0.952533	0.786531	1.09126	0.9	TTS	DNMs	100
8	upstream_TTS	1.26578	1.06892	1.45145	0.9	TTS	DNMs	100
9	upstream_TTS	1.01065	0.860051	1.16149	0.9	TTS	DNMs	100
10	upstream_TTS	0.854728	0.725415	1.00362	0.9	TTS	DNMs	100
11	upstream_TTS	1.29535	1.12619	1.49833	0.9	TTS	DNMs	100
12	upstream_TTS	1.13993	0.937226	1.33837	0.9	TTS	DNMs	100
13	upstream_TTS	0.874972	0.731063	1.02777	0.9	TTS	DNMs	100
14	upstream_TTS	1.04145	0.908294	1.17487	0.9	TTS	DNMs	100
15	upstream_TTS	0.956409	0.776013	1.13793	0.9	TTS	DNMs	100
16	upstream_TTS	1.14096	0.988749	1.32985	0.9	TTS	DNMs	100
17	upstream_TTS	0.748141	0.62497	0.869011	0.9	TTS	DNMs	100
18	upstream_TTS	1.00695	0.833313	1.18324	0.9	TTS	DNMs	100
19	upstream_TTS	1.1101	0.93922	1.26254	0.9	TTS	DNMs	100
20	upstream_TTS	1.23818	1.10333	1.39249	0.9	TTS	DNMs	100
21	upstream_TTS	0.834297	0.687262	0.976758	0.9	TTS	DNMs	100
22	upstream_TTS	1.06707	0.912474	1.25191	0.9	TTS	DNMs	100
23	upstream_TTS	0.984891	0.83631	1.12036	0.9	TTS	DNMs	100
24	upstream_TTS	1.07097	0.931788	1.23601	0.9	TTS	DNMs	100
25	upstream_TTS	1.03889	0.853003	1.17996	0.9	TTS	DNMs	100
26	upstream_TTS	1.12961	0.959842	1.283	0.9	TTS	DNMs	100
27	upstream_TTS	1.19438	1.05146	1.35628	0.9	TTS	DNMs	100
28	upstream_TTS	0.958214	0.809281	1.11449	0.9	TTS	DNMs	100
29	upstream_TTS	0.925482	0.762708	1.06145	0.9	TTS	DNMs	100
30	upstream_TTS	1.08171	0.918725	1.26284	0.9	TTS	DNMs	100
31	upstream_TTS	0.922742	0.763531	1.07897	0.9	TTS	DNMs	100
32	upstream_TTS	1.1496	0.955957	1.36396	0.9	TTS	DNMs	100
33	upstream_TTS	1.13416	0.966794	1.31639	0.9	TTS	DNMs	100
34	upstream_TTS	1.0062	0.85112	1.19453	0.9	TTS	DNMs	100
35	upstream_TTS	0.964647	0.84946	1.10266	0.9	TTS	DNMs	100
36	upstream_TTS	1.01119	0.868873	1.16349	0.9	TTS	DNMs	100
37	upstream_TTS	1.05964	0.909961	1.24748	0.9	TTS	DNMs	100
38	upstream_TTS	1.01833	0.836512	1.17663	0.9	TTS	DNMs	100
39	upstream_TTS	1.06358	0.933191	1.24424	0.9	TTS	DNMs	100
40	upstream_TTS	1.05068	0.89692	1.22112	0.9	TTS	DNMs	100
41	upstream_TTS	0.966689	0.819903	1.11019	0.9	TTS	DNMs	100
42	upstream_TTS	1.03847	0.842852	1.19257	0.9	TTS	DNMs	100
43	upstream_TTS	0.806518	0.659806	0.962481	0.9	TTS	DNMs	100
44	upstream_TTS	0.940859	0.784597	1.09192	0.9	TTS	DNMs	100
45	upstream_TTS	0.986785	0.842244	1.1572	0.9	TTS	DNMs	100
46	upstream_TTS	1.02155	0.834416	1.20674	0.9	TTS	DNMs	100
47	upstream_TTS	1.18645	1.01742	1.37216	0.9	TTS	DNMs	100
48	upstream_TTS	0.960403	0.807031	1.15266	0.9	TTS	DNMs	100
49	upstream_TTS	1.05367	0.859838	1.21438	0.9	TTS	DNMs	100
50	upstream_TTS	1.15541	0.982359	1.36784	0.9	TTS	DNMs	100

## Sheet: Fig2b
bin	position	mu	CI5	CI95	ypos	position_TSS	dataset	bin_L
-50	upstream_TSS	1.06243	1.01868	1.10547	0.4	TSS	ERVs (gnomAD)	1000
-49	upstream_TSS	1.08749	1.044	1.12761	0.4	TSS	ERVs (gnomAD)	1000
-48	upstream_TSS	1.06966	1.03399	1.10225	0.4	TSS	ERVs (gnomAD)	1000
-47	upstream_TSS	1.06173	1.02058	1.09537	0.4	TSS	ERVs (gnomAD)	1000
-46	upstream_TSS	1.06205	1.0335	1.09264	0.4	TSS	ERVs (gnomAD)	1000
-45	upstream_TSS	1.07947	1.04984	1.10865	0.4	TSS	ERVs (gnomAD)	1000
-44	upstream_TSS	1.10253	1.0723	1.13519	0.4	TSS	ERVs (gnomAD)	1000
-43	upstream_TSS	1.09846	1.06938	1.12797	0.4	TSS	ERVs (gnomAD)	1000
-42	upstream_TSS	1.07469	1.04607	1.10138	0.4	TSS	ERVs (gnomAD)	1000
-41	upstream_TSS	1.11461	1.07755	1.14913	0.4	TSS	ERVs (gnomAD)	1000
-40	upstream_TSS	1.0791	1.04789	1.10509	0.4	TSS	ERVs (gnomAD)	1000
-39	upstream_TSS	1.09594	1.05812	1.12267	0.4	TSS	ERVs (gnomAD)	1000
-38	upstream_TSS	1.11279	1.08705	1.13571	0.4	TSS	ERVs (gnomAD)	1000
-37	upstream_TSS	1.08466	1.0551	1.11371	0.4	TSS	ERVs (gnomAD)	1000
-36	upstream_TSS	1.06341	1.02562	1.09579	0.4	TSS	ERVs (gnomAD)	1000
-35	upstream_TSS	1.04771	1.02323	1.08407	0.4	TSS	ERVs (gnomAD)	1000
-34	upstream_TSS	1.0654	1.02535	1.10355	0.4	TSS	ERVs (gnomAD)	1000
-33	upstream_TSS	1.07921	1.04176	1.11518	0.4	TSS	ERVs (gnomAD)	1000
-32	upstream_TSS	1.08506	1.05427	1.11375	0.4	TSS	ERVs (gnomAD)	1000
-31	upstream_TSS	1.08842	1.06838	1.11108	0.4	TSS	ERVs (gnomAD)	1000
-30	upstream_TSS	1.08068	1.05365	1.10156	0.4	TSS	ERVs (gnomAD)	1000
-29	upstream_TSS	1.07133	1.04308	1.09572	0.4	TSS	ERVs (gnomAD)	1000
-28	upstream_TSS	1.07945	1.04966	1.10543	0.4	TSS	ERVs (gnomAD)	1000
-27	upstream_TSS	1.07447	1.04481	1.09791	0.4	TSS	ERVs (gnomAD)	1000
-26	upstream_TSS	1.08944	1.06599	1.10932	0.4	TSS	ERVs (gnomAD)	1000
-25	upstream_TSS	1.10326	1.08446	1.12159	0.4	TSS	ERVs (gnomAD)	1000
-24	upstream_TSS	1.06409	1.04141	1.08645	0.4	TSS	ERVs (gnomAD)	1000
-23	upstream_TSS	1.07763	1.05558	1.0976	0.4	TSS	ERVs (gnomAD)	1000
-22	upstream_TSS	1.08712	1.06641	1.10383	0.4	TSS	ERVs (gnomAD)	1000
-21	upstream_TSS	1.06313	1.03887	1.0873	0.4	TSS	ERVs (gnomAD)	1000
-20	upstream_TSS	1.07765	1.04827	1.10187	0.4	TSS	ERVs (gnomAD)	1000
-19	upstream_TSS	1.10108	1.0827	1.12038	0.4	TSS	ERVs (gnomAD)	1000
-18	upstream_TSS	1.08893	1.06919	1.10762	0.4	TSS	ERVs (gnomAD)	1000
-17	upstream_TSS	1.10581	1.08609	1.12574	0.4	TSS	ERVs (gnomAD)	1000
-16	upstream_TSS	1.09872	1.08183	1.11556	0.4	TSS	ERVs (gnomAD)	1000
-15	upstream_TSS	1.07724	1.04827	1.11064	0.4	TSS	ERVs (gnomAD)	1000
-14	upstream_TSS	1.08829	1.0692	1.1078	0.4	TSS	ERVs (gnomAD)	1000
-13	upstream_TSS	1.09889	1.07928	1.12127	0.4	TSS	ERVs (gnomAD)	1000
-12	upstream_TSS	1.08463	1.05822	1.10845	0.4	TSS	ERVs (gnomAD)	1000
-11	upstream_TSS	1.10718	1.08374	1.12251	0.4	TSS	ERVs (gnomAD)	1000
-10	upstream_TSS	1.0972	1.08103	1.11238	0.4	TSS	ERVs (gnomAD)	1000
-9	upstream_TSS	1.11509	1.10221	1.12822	0.4	TSS	ERVs (gnomAD)	1000
-8	upstream_TSS	1.12099	1.1078	1.13598	0.4	TSS	ERVs (gnomAD)	1000
-7	upstream_TSS	1.09413	1.0811	1.10616	0.4	TSS	ERVs (gnomAD)	1000
-6	upstream_TSS	1.10412	1.09167	1.11653	0.4	TSS	ERVs (gnomAD)	1000
-5	upstream_TSS	1.11866	1.10568	1.13344	0.4	TSS	ERVs (gnomAD)	1000
-4	upstream_TSS	1.11896	1.10425	1.13256	0.4	TSS	ERVs (gnomAD)	1000
-3	upstream_TSS	1.11002	1.09417	1.12323	0.4	TSS	ERVs (gnomAD)	1000
-2	upstream_TSS	1.05686	1.04672	1.06892	0.4	TSS	ERVs (gnomAD)	1000
-1	upstream_TSS	0.60351	0.596127	0.609108	0.4	TSS	ERVs (gnomAD)	1000
1	downstream_TSS	0.493735	0.490373	0.498186	0.4	TSS	ERVs (gnomAD)	1000
2	downstream_TSS	0.633029	0.626297	0.64036	0.4	TSS	ERVs (gnomAD)	1000
3	downstream_TSS	0.860431	0.851167	0.869472	0.4	TSS	ERVs (gnomAD)	1000
4	downstream_TSS	0.9843	0.97395	0.997863	0.4	TSS	ERVs (gnomAD)	1000
5	downstream_TSS	1.02765	1.01692	1.04216	0.4	TSS	ERVs (gnomAD)	1000
6	downstream_TSS	1.04522	1.03431	1.05915	0.4	TSS	ERVs (gnomAD)	1000
7	downstream_TSS	1.05461	1.04142	1.06686	0.4	TSS	ERVs (gnomAD)	1000
8	downstream_TSS	1.06374	1.05186	1.07593	0.4	TSS	ERVs (gnomAD)	1000
9	downstream_TSS	1.06579	1.05323	1.07941	0.4	TSS	ERVs (gnomAD)	1000
10	downstream_TSS	1.05559	1.04504	1.06739	0.4	TSS	ERVs (gnomAD)	1000
11	downstream_TSS	1.05626	1.04383	1.06872	0.4	TSS	ERVs (gnomAD)	1000
12	downstream_TSS	1.04969	1.03597	1.06135	0.4	TSS	ERVs (gnomAD)	1000
13	downstream_TSS	1.05995	1.04687	1.06944	0.4	TSS	ERVs (gnomAD)	1000
14	downstream_TSS	1.064	1.0504	1.07513	0.4	TSS	ERVs (gnomAD)	1000
15	downstream_TSS	1.06117	1.04681	1.07597	0.4	TSS	ERVs (gnomAD)	1000
16	downstream_TSS	1.05773	1.04526	1.07056	0.4	TSS	ERVs (gnomAD)	1000
17	downstream_TSS	1.06821	1.05743	1.077	0.4	TSS	ERVs (gnomAD)	1000
18	downstream_TSS	1.05618	1.04311	1.06875	0.4	TSS	ERVs (gnomAD)	1000
19	downstream_TSS	1.07218	1.05793	1.08529	0.4	TSS	ERVs (gnomAD)	1000
20	downstream_TSS	1.06647	1.05244	1.07944	0.4	TSS	ERVs (gnomAD)	1000
21	downstream_TSS	1.05873	1.04466	1.07069	0.4	TSS	ERVs (gnomAD)	1000
22	downstream_TSS	1.07571	1.06366	1.08818	0.4	TSS	ERVs (gnomAD)	1000
23	downstream_TSS	1.08105	1.07213	1.09008	0.4	TSS	ERVs (gnomAD)	1000
24	downstream_TSS	1.07215	1.06062	1.08611	0.4	TSS	ERVs (gnomAD)	1000
25	downstream_TSS	1.06131	1.04802	1.07368	0.4	TSS	ERVs (gnomAD)	1000
26	downstream_TSS	1.06523	1.05171	1.07764	0.4	TSS	ERVs (gnomAD)	1000
27	downstream_TSS	1.07728	1.06418	1.09045	0.4	TSS	ERVs (gnomAD)	1000
28	downstream_TSS	1.08066	1.06888	1.09285	0.4	TSS	ERVs (gnomAD)	1000
29	downstream_TSS	1.07021	1.05763	1.08275	0.4	TSS	ERVs (gnomAD)	1000
30	downstream_TSS	1.05672	1.03845	1.0722	0.4	TSS	ERVs (gnomAD)	1000
31	downstream_TSS	1.06012	1.04251	1.07445	0.4	TSS	ERVs (gnomAD)	1000
32	downstream_TSS	1.06393	1.05152	1.07796	0.4	TSS	ERVs (gnomAD)	1000
33	downstream_TSS	1.05912	1.04772	1.07111	0.4	TSS	ERVs (gnomAD)	1000
34	downstream_TSS	1.07102	1.05613	1.08618	0.4	TSS	ERVs (gnomAD)	1000
35	downstream_TSS	1.05285	1.03916	1.06729	0.4	TSS	ERVs (gnomAD)	1000
36	downstream_TSS	1.05673	1.04585	1.06841	0.4	TSS	ERVs (gnomAD)	1000
37	downstream_TSS	1.06615	1.05377	1.07967	0.4	TSS	ERVs (gnomAD)	1000
38	downstream_TSS	1.07021	1.05686	1.08142	0.4	TSS	ERVs (gnomAD)	1000
39	downstream_TSS	1.07621	1.0623	1.09009	0.4	TSS	ERVs (gnomAD)	1000
40	downstream_TSS	1.07122	1.05777	1.0825	0.4	TSS	ERVs (gnomAD)	1000
41	downstream_TSS	1.07432	1.05895	1.08875	0.4	TSS	ERVs (gnomAD)	1000
42	downstream_TSS	1.07799	1.06452	1.09116	0.4	TSS	ERVs (gnomAD)	1000
43	downstream_TSS	1.06183	1.04788	1.07382	0.4	TSS	ERVs (gnomAD)	1000
44	downstream_TSS	1.0548	1.03934	1.06893	0.4	TSS	ERVs (gnomAD)	1000
45	downstream_TSS	1.07592	1.06385	1.09106	0.4	TSS	ERVs (gnomAD)	1000
46	downstream_TSS	1.08174	1.07023	1.09514	0.4	TSS	ERVs (gnomAD)	1000
47	downstream_TSS	1.07985	1.06602	1.09136	0.4	TSS	ERVs (gnomAD)	1000
48	downstream_TSS	1.06253	1.04656	1.08155	0.4	TSS	ERVs (gnomAD)	1000
49	downstream_TSS	1.06959	1.05681	1.08379	0.4	TSS	ERVs (gnomAD)	1000
50	downstream_TSS	1.08327	1.06872	1.09685	0.4	TSS	ERVs (gnomAD)	1000
51	downstream_TTS	1.05646	1.04728	1.06675	0.4	TTS	ERVs (gnomAD)	1000
52	downstream_TTS	1.09389	1.08225	1.10608	0.4	TTS	ERVs (gnomAD)	1000
53	downstream_TTS	1.09459	1.08513	1.10531	0.4	TTS	ERVs (gnomAD)	1000
54	downstream_TTS	1.09136	1.08066	1.10078	0.4	TTS	ERVs (gnomAD)	1000
55	downstream_TTS	1.09233	1.08222	1.10248	0.4	TTS	ERVs (gnomAD)	1000
56	downstream_TTS	1.08435	1.07491	1.09575	0.4	TTS	ERVs (gnomAD)	1000
57	downstream_TTS	1.0795	1.07	1.08897	0.4	TTS	ERVs (gnomAD)	1000
58	downstream_TTS	1.07109	1.0577	1.08205	0.4	TTS	ERVs (gnomAD)	1000
59	downstream_TTS	1.06945	1.05692	1.08216	0.4	TTS	ERVs (gnomAD)	1000
60	downstream_TTS	1.06754	1.05356	1.08077	0.4	TTS	ERVs (gnomAD)	1000
61	downstream_TTS	1.08036	1.06795	1.09445	0.4	TTS	ERVs (gnomAD)	1000
62	downstream_TTS	1.07163	1.05839	1.08515	0.4	TTS	ERVs (gnomAD)	1000
63	downstream_TTS	1.07134	1.05435	1.08947	0.4	TTS	ERVs (gnomAD)	1000
64	downstream_TTS	1.07341	1.05786	1.08777	0.4	TTS	ERVs (gnomAD)	1000
65	downstream_TTS	1.08163	1.06805	1.09735	0.4	TTS	ERVs (gnomAD)	1000
66	downstream_TTS	1.06223	1.04704	1.08077	0.4	TTS	ERVs (gnomAD)	1000
67	downstream_TTS	1.08057	1.0644	1.09803	0.4	TTS	ERVs (gnomAD)	1000
68	downstream_TTS	1.07121	1.05251	1.08644	0.4	TTS	ERVs (gnomAD)	1000
69	downstream_TTS	1.07396	1.05446	1.09518	0.4	TTS	ERVs (gnomAD)	1000
70	downstream_TTS	1.06593	1.05089	1.08311	0.4	TTS	ERVs (gnomAD)	1000
71	downstream_TTS	1.08798	1.06731	1.10511	0.4	TTS	ERVs (gnomAD)	1000
72	downstream_TTS	1.0527	1.03259	1.07559	0.4	TTS	ERVs (gnomAD)	1000
73	downstream_TTS	1.05831	1.03866	1.08137	0.4	TTS	ERVs (gnomAD)	1000
74	downstream_TTS	1.06309	1.03721	1.08361	0.4	TTS	ERVs (gnomAD)	1000
75	downstream_TTS	1.05807	1.03975	1.07415	0.4	TTS	ERVs (gnomAD)	1000
76	downstream_TTS	1.06569	1.04969	1.08456	0.4	TTS	ERVs (gnomAD)	1000
77	downstream_TTS	1.04923	1.02985	1.06795	0.4	TTS	ERVs (gnomAD)	1000
78	downstream_TTS	1.06218	1.04378	1.07878	0.4	TTS	ERVs (gnomAD)	1000
79	downstream_TTS	1.07726	1.06096	1.09375	0.4	TTS	ERVs (gnomAD)	1000
80	downstream_TTS	1.05308	1.03227	1.07427	0.4	TTS	ERVs (gnomAD)	1000
81	downstream_TTS	1.0616	1.04511	1.07895	0.4	TTS	ERVs (gnomAD)	1000
82	downstream_TTS	1.07727	1.05867	1.09472	0.4	TTS	ERVs (gnomAD)	1000
83	downstream_TTS	1.05319	1.02795	1.07359	0.4	TTS	ERVs (gnomAD)	1000
84	downstream_TTS	1.03795	1.01658	1.05905	0.4	TTS	ERVs (gnomAD)	1000
85	downstream_TTS	1.06356	1.03776	1.08316	0.4	TTS	ERVs (gnomAD)	1000
86	downstream_TTS	1.05744	1.03714	1.07519	0.4	TTS	ERVs (gnomAD)	1000
87	downstream_TTS	1.05619	1.03659	1.07509	0.4	TTS	ERVs (gnomAD)	1000
88	downstream_TTS	1.06732	1.04414	1.08966	0.4	TTS	ERVs (gnomAD)	1000
89	downstream_TTS	1.06926	1.04802	1.09191	0.4	TTS	ERVs (gnomAD)	1000
90	downstream_TTS	1.01929	0.987503	1.04707	0.4	TTS	ERVs (gnomAD)	1000
91	downstream_TTS	1.05294	1.02966	1.0735	0.4	TTS	ERVs (gnomAD)	1000
92	downstream_TTS	1.02642	1.0079	1.04922	0.4	TTS	ERVs (gnomAD)	1000
93	downstream_TTS	1.03987	1.01244	1.06408	0.4	TTS	ERVs (gnomAD)	1000
94	downstream_TTS	1.05363	1.02412	1.0798	0.4	TTS	ERVs (gnomAD)	1000
95	downstream_TTS	1.05644	1.03439	1.07861	0.4	TTS	ERVs (gnomAD)	1000
96	downstream_TTS	1.07386	1.04432	1.09941	0.4	TTS	ERVs (gnomAD)	1000
97	downstream_TTS	1.05072	1.0277	1.07544	0.4	TTS	ERVs (gnomAD)	1000
98	downstream_TTS	1.031	0.998917	1.0594	0.4	TTS	ERVs (gnomAD)	1000
99	downstream_TTS	1.05134	1.0206	1.07973	0.4	TTS	ERVs (gnomAD)	1000
100	downstream_TTS	1.03471	1.00026	1.06499	0.4	TTS	ERVs (gnomAD)	1000
1	upstream_TTS	1.08365	1.07084	1.09469	0.4	TTS	ERVs (gnomAD)	1000
2	upstream_TTS	1.07261	1.0627	1.08359	0.4	TTS	ERVs (gnomAD)	1000
3	upstream_TTS	1.07312	1.06527	1.08289	0.4	TTS	ERVs (gnomAD)	1000
4	upstream_TTS	1.06128	1.04752	1.0728	0.4	TTS	ERVs (gnomAD)	1000
5	upstream_TTS	1.07951	1.06828	1.0916	0.4	TTS	ERVs (gnomAD)	1000
6	upstream_TTS	1.05545	1.03864	1.07121	0.4	TTS	ERVs (gnomAD)	1000
7	upstream_TTS	1.05434	1.03757	1.06647	0.4	TTS	ERVs (gnomAD)	1000
8	upstream_TTS	1.06645	1.0552	1.07823	0.4	TTS	ERVs (gnomAD)	1000
9	upstream_TTS	1.07914	1.06915	1.09097	0.4	TTS	ERVs (gnomAD)	1000
10	upstream_TTS	1.07536	1.06616	1.08526	0.4	TTS	ERVs (gnomAD)	1000
11	upstream_TTS	1.08279	1.07021	1.09397	0.4	TTS	ERVs (gnomAD)	1000
12	upstream_TTS	1.06887	1.05493	1.08283	0.4	TTS	ERVs (gnomAD)	1000
13	upstream_TTS	1.06705	1.05341	1.07851	0.4	TTS	ERVs (gnomAD)	1000
14	upstream_TTS	1.07124	1.06058	1.08293	0.4	TTS	ERVs (gnomAD)	1000
15	upstream_TTS	1.06075	1.04858	1.07405	0.4	TTS	ERVs (gnomAD)	1000
16	upstream_TTS	1.06224	1.04904	1.0733	0.4	TTS	ERVs (gnomAD)	1000
17	upstream_TTS	1.06755	1.05624	1.07934	0.4	TTS	ERVs (gnomAD)	1000
18	upstream_TTS	1.05996	1.04901	1.07177	0.4	TTS	ERVs (gnomAD)	1000
19	upstream_TTS	1.06958	1.05902	1.08197	0.4	TTS	ERVs (gnomAD)	1000
20	upstream_TTS	1.06803	1.05799	1.07954	0.4	TTS	ERVs (gnomAD)	1000
21	upstream_TTS	1.07059	1.05723	1.084	0.4	TTS	ERVs (gnomAD)	1000
22	upstream_TTS	1.07192	1.06108	1.08206	0.4	TTS	ERVs (gnomAD)	1000
23	upstream_TTS	1.06944	1.05829	1.07888	0.4	TTS	ERVs (gnomAD)	1000
24	upstream_TTS	1.07692	1.06692	1.08516	0.4	TTS	ERVs (gnomAD)	1000
25	upstream_TTS	1.06817	1.05783	1.07731	0.4	TTS	ERVs (gnomAD)	1000
26	upstream_TTS	1.06437	1.05424	1.07299	0.4	TTS	ERVs (gnomAD)	1000
27	upstream_TTS	1.07245	1.06481	1.08257	0.4	TTS	ERVs (gnomAD)	1000
28	upstream_TTS	1.06671	1.05383	1.07782	0.4	TTS	ERVs (gnomAD)	1000
29	upstream_TTS	1.06999	1.0615	1.07984	0.4	TTS	ERVs (gnomAD)	1000
30	upstream_TTS	1.08222	1.07178	1.09087	0.4	TTS	ERVs (gnomAD)	1000
31	upstream_TTS	1.08168	1.07354	1.08929	0.4	TTS	ERVs (gnomAD)	1000
32	upstream_TTS	1.07129	1.06313	1.07984	0.4	TTS	ERVs (gnomAD)	1000
33	upstream_TTS	1.08308	1.07448	1.0939	0.4	TTS	ERVs (gnomAD)	1000
34	upstream_TTS	1.08382	1.07493	1.09295	0.4	TTS	ERVs (gnomAD)	1000
35	upstream_TTS	1.08566	1.07502	1.09344	0.4	TTS	ERVs (gnomAD)	1000
36	upstream_TTS	1.08483	1.07447	1.0933	0.4	TTS	ERVs (gnomAD)	1000
37	upstream_TTS	1.08594	1.07841	1.09307	0.4	TTS	ERVs (gnomAD)	1000
38	upstream_TTS	1.07525	1.06647	1.084	0.4	TTS	ERVs (gnomAD)	1000
39	upstream_TTS	1.08712	1.07767	1.09553	0.4	TTS	ERVs (gnomAD)	1000
40	upstream_TTS	1.08769	1.07864	1.09836	0.4	TTS	ERVs (gnomAD)	1000
41	upstream_TTS	1.08581	1.07812	1.09419	0.4	TTS	ERVs (gnomAD)	1000
42	upstream_TTS	1.08894	1.08014	1.09767	0.4	TTS	ERVs (gnomAD)	1000
43	upstream_TTS	1.0822	1.07036	1.09349	0.4	TTS	ERVs (gnomAD)	1000
44	upstream_TTS	1.08146	1.07166	1.09106	0.4	TTS	ERVs (gnomAD)	1000
45	upstream_TTS	1.08842	1.07973	1.09722	0.4	TTS	ERVs (gnomAD)	1000
46	upstream_TTS	1.0949	1.08662	1.10241	0.4	TTS	ERVs (gnomAD)	1000
47	upstream_TTS	1.0818	1.07288	1.09005	0.4	TTS	ERVs (gnomAD)	1000
48	upstream_TTS	1.07965	1.06859	1.09064	0.4	TTS	ERVs (gnomAD)	1000
49	upstream_TTS	1.07651	1.06648	1.08646	0.4	TTS	ERVs (gnomAD)	1000
50	upstream_TTS	1.06011	1.05062	1.07004	0.4	TTS	ERVs (gnomAD)	1000
-50	upstream_TSS	1.33382	1.29471	1.36667	0.5	TSS	ERVs (gnomAD)	100
-49	upstream_TSS	1.34921	1.29968	1.3876	0.5	TSS	ERVs (gnomAD)	100
-48	upstream_TSS	1.31402	1.2798	1.35894	0.5	TSS	ERVs (gnomAD)	100
-47	upstream_TSS	1.33384	1.29709	1.36794	0.5	TSS	ERVs (gnomAD)	100
-46	upstream_TSS	1.33732	1.29618	1.37535	0.5	TSS	ERVs (gnomAD)	100
-45	upstream_TSS	1.31462	1.27013	1.35725	0.5	TSS	ERVs (gnomAD)	100
-44	upstream_TSS	1.33	1.29203	1.38123	0.5	TSS	ERVs (gnomAD)	100
-43	upstream_TSS	1.30573	1.26086	1.34124	0.5	TSS	ERVs (gnomAD)	100
-42	upstream_TSS	1.30914	1.2719	1.34341	0.5	TSS	ERVs (gnomAD)	100
-41	upstream_TSS	1.32647	1.29271	1.36175	0.5	TSS	ERVs (gnomAD)	100
-40	upstream_TSS	1.30973	1.26785	1.34905	0.5	TSS	ERVs (gnomAD)	100
-39	upstream_TSS	1.30061	1.267	1.33653	0.5	TSS	ERVs (gnomAD)	100
-38	upstream_TSS	1.29858	1.26313	1.33048	0.5	TSS	ERVs (gnomAD)	100
-37	upstream_TSS	1.34984	1.31157	1.38554	0.5	TSS	ERVs (gnomAD)	100
-36	upstream_TSS	1.30338	1.26167	1.34257	0.5	TSS	ERVs (gnomAD)	100
-35	upstream_TSS	1.3471	1.30762	1.39596	0.5	TSS	ERVs (gnomAD)	100
-34	upstream_TSS	1.28762	1.24269	1.33165	0.5	TSS	ERVs (gnomAD)	100
-33	upstream_TSS	1.30757	1.26293	1.34306	0.5	TSS	ERVs (gnomAD)	100
-32	upstream_TSS	1.31635	1.27908	1.34938	0.5	TSS	ERVs (gnomAD)	100
-31	upstream_TSS	1.3173	1.26471	1.35529	0.5	TSS	ERVs (gnomAD)	100
-30	upstream_TSS	1.3081	1.27051	1.3488	0.5	TSS	ERVs (gnomAD)	100
-29	upstream_TSS	1.29374	1.25909	1.33459	0.5	TSS	ERVs (gnomAD)	100
-28	upstream_TSS	1.33231	1.2963	1.37368	0.5	TSS	ERVs (gnomAD)	100
-27	upstream_TSS	1.25674	1.22191	1.29209	0.5	TSS	ERVs (gnomAD)	100
-26	upstream_TSS	1.27399	1.24053	1.30387	0.5	TSS	ERVs (gnomAD)	100
-25	upstream_TSS	1.28366	1.248	1.32097	0.5	TSS	ERVs (gnomAD)	100
-24	upstream_TSS	1.33936	1.31321	1.36948	0.5	TSS	ERVs (gnomAD)	100
-23	upstream_TSS	1.30803	1.27475	1.33743	0.5	TSS	ERVs (gnomAD)	100
-22	upstream_TSS	1.3204	1.28698	1.36636	0.5	TSS	ERVs (gnomAD)	100
-21	upstream_TSS	1.24953	1.20962	1.28284	0.5	TSS	ERVs (gnomAD)	100
-20	upstream_TSS	1.27514	1.24749	1.30683	0.5	TSS	ERVs (gnomAD)	100
-19	upstream_TSS	1.2968	1.25972	1.32899	0.5	TSS	ERVs (gnomAD)	100
-18	upstream_TSS	1.2901	1.2583	1.32745	0.5	TSS	ERVs (gnomAD)	100
-17	upstream_TSS	1.26333	1.22636	1.29685	0.5	TSS	ERVs (gnomAD)	100
-16	upstream_TSS	1.24843	1.21737	1.28464	0.5	TSS	ERVs (gnomAD)	100
-15	upstream_TSS	1.24804	1.21181	1.27313	0.5	TSS	ERVs (gnomAD)	100
-14	upstream_TSS	1.23508	1.20964	1.26265	0.5	TSS	ERVs (gnomAD)	100
-13	upstream_TSS	1.21746	1.19077	1.24702	0.5	TSS	ERVs (gnomAD)	100
-12	upstream_TSS	1.21329	1.18271	1.23967	0.5	TSS	ERVs (gnomAD)	100
-11	upstream_TSS	1.12812	1.105	1.15301	0.5	TSS	ERVs (gnomAD)	100
-10	upstream_TSS	1.07052	1.04769	1.09537	0.5	TSS	ERVs (gnomAD)	100
-9	upstream_TSS	1.04009	1.01861	1.06463	0.5	TSS	ERVs (gnomAD)	100
-8	upstream_TSS	0.99567	0.972112	1.01852	0.5	TSS	ERVs (gnomAD)	100
-7	upstream_TSS	0.925829	0.90548	0.947906	0.5	TSS	ERVs (gnomAD)	100
-6	upstream_TSS	0.879749	0.85852	0.900069	0.5	TSS	ERVs (gnomAD)	100
-5	upstream_TSS	0.804821	0.785286	0.82343	0.5	TSS	ERVs (gnomAD)	100
-4	upstream_TSS	0.762694	0.741805	0.784377	0.5	TSS	ERVs (gnomAD)	100
-3	upstream_TSS	0.698684	0.681422	0.715874	0.5	TSS	ERVs (gnomAD)	100
-2	upstream_TSS	0.655258	0.640848	0.668651	0.5	TSS	ERVs (gnomAD)	100
-1	upstream_TSS	0.637975	0.627594	0.648194	0.5	TSS	ERVs (gnomAD)	100
1	downstream_TSS	0.710932	0.700385	0.721112	0.5	TSS	ERVs (gnomAD)	100
2	downstream_TSS	0.599543	0.59059	0.608714	0.5	TSS	ERVs (gnomAD)	100
3	downstream_TSS	0.611384	0.602023	0.621763	0.5	TSS	ERVs (gnomAD)	100
4	downstream_TSS	0.622955	0.61282	0.632148	0.5	TSS	ERVs (gnomAD)	100
5	downstream_TSS	0.626703	0.616573	0.636657	0.5	TSS	ERVs (gnomAD)	100
6	downstream_TSS	0.629589	0.619841	0.642461	0.5	TSS	ERVs (gnomAD)	100
7	downstream_TSS	0.643613	0.634505	0.653844	0.5	TSS	ERVs (gnomAD)	100
8	downstream_TSS	0.664562	0.653155	0.675289	0.5	TSS	ERVs (gnomAD)	100
9	downstream_TSS	0.672124	0.662268	0.68036	0.5	TSS	ERVs (gnomAD)	100
10	downstream_TSS	0.693933	0.680795	0.703921	0.5	TSS	ERVs (gnomAD)	100
11	downstream_TSS	0.719361	0.705582	0.733436	0.5	TSS	ERVs (gnomAD)	100
12	downstream_TSS	0.734733	0.721144	0.746902	0.5	TSS	ERVs (gnomAD)	100
13	downstream_TSS	0.766082	0.75619	0.779929	0.5	TSS	ERVs (gnomAD)	100
14	downstream_TSS	0.782822	0.770566	0.795962	0.5	TSS	ERVs (gnomAD)	100
15	downstream_TSS	0.818841	0.809302	0.831219	0.5	TSS	ERVs (gnomAD)	100
16	downstream_TSS	0.819445	0.805103	0.83427	0.5	TSS	ERVs (gnomAD)	100
17	downstream_TSS	0.86596	0.849482	0.885136	0.5	TSS	ERVs (gnomAD)	100
18	downstream_TSS	0.908383	0.896644	0.92278	0.5	TSS	ERVs (gnomAD)	100
19	downstream_TSS	0.922299	0.904873	0.943548	0.5	TSS	ERVs (gnomAD)	100
20	downstream_TSS	0.9545	0.935052	0.971496	0.5	TSS	ERVs (gnomAD)	100
21	downstream_TSS	0.979937	0.96505	0.993722	0.5	TSS	ERVs (gnomAD)	100
22	downstream_TSS	1.02161	1.00425	1.04005	0.5	TSS	ERVs (gnomAD)	100
23	downstream_TSS	1.033	1.01562	1.05195	0.5	TSS	ERVs (gnomAD)	100
24	downstream_TSS	1.05906	1.04356	1.0739	0.5	TSS	ERVs (gnomAD)	100
25	downstream_TSS	1.10852	1.09095	1.13002	0.5	TSS	ERVs (gnomAD)	100
26	downstream_TSS	1.08975	1.0688	1.10975	0.5	TSS	ERVs (gnomAD)	100
27	downstream_TSS	1.13162	1.11172	1.1516	0.5	TSS	ERVs (gnomAD)	100
28	downstream_TSS	1.15614	1.12982	1.17857	0.5	TSS	ERVs (gnomAD)	100
29	downstream_TSS	1.15342	1.13389	1.17283	0.5	TSS	ERVs (gnomAD)	100
30	downstream_TSS	1.18856	1.16895	1.21141	0.5	TSS	ERVs (gnomAD)	100
31	downstream_TSS	1.20894	1.18516	1.22812	0.5	TSS	ERVs (gnomAD)	100
32	downstream_TSS	1.19061	1.16779	1.21412	0.5	TSS	ERVs (gnomAD)	100
33	downstream_TSS	1.22074	1.19901	1.24748	0.5	TSS	ERVs (gnomAD)	100
34	downstream_TSS	1.2461	1.22261	1.26781	0.5	TSS	ERVs (gnomAD)	100
35	downstream_TSS	1.26814	1.24727	1.28819	0.5	TSS	ERVs (gnomAD)	100
36	downstream_TSS	1.24483	1.22434	1.26758	0.5	TSS	ERVs (gnomAD)	100
37	downstream_TSS	1.25545	1.23137	1.28284	0.5	TSS	ERVs (gnomAD)	100
38	downstream_TSS	1.26024	1.23811	1.284	0.5	TSS	ERVs (gnomAD)	100
39	downstream_TSS	1.27201	1.25274	1.29972	0.5	TSS	ERVs (gnomAD)	100
40	downstream_TSS	1.27455	1.2546	1.29355	0.5	TSS	ERVs (gnomAD)	100
41	downstream_TSS	1.2798	1.25651	1.30577	0.5	TSS	ERVs (gnomAD)	100
42	downstream_TSS	1.3079	1.28072	1.33163	0.5	TSS	ERVs (gnomAD)	100
43	downstream_TSS	1.30568	1.28157	1.32734	0.5	TSS	ERVs (gnomAD)	100
44	downstream_TSS	1.30136	1.27164	1.32494	0.5	TSS	ERVs (gnomAD)	100
45	downstream_TSS	1.31123	1.2811	1.33629	0.5	TSS	ERVs (gnomAD)	100
46	downstream_TSS	1.32242	1.29527	1.34823	0.5	TSS	ERVs (gnomAD)	100
47	downstream_TSS	1.32195	1.29516	1.34951	0.5	TSS	ERVs (gnomAD)	100
48	downstream_TSS	1.28432	1.25222	1.3142	0.5	TSS	ERVs (gnomAD)	100
49	downstream_TSS	1.30729	1.28307	1.33106	0.5	TSS	ERVs (gnomAD)	100
50	downstream_TSS	1.33514	1.31227	1.36526	0.5	TSS	ERVs (gnomAD)	100
51	downstream_TTS	1.06913	1.04703	1.09137	0.5	TTS	ERVs (gnomAD)	100
52	downstream_TTS	1.14891	1.12702	1.17409	0.5	TTS	ERVs (gnomAD)	100
53	downstream_TTS	1.16951	1.14214	1.19268	0.5	TTS	ERVs (gnomAD)	100
54	downstream_TTS	1.17202	1.15024	1.19386	0.5	TTS	ERVs (gnomAD)	100
55	downstream_TTS	1.20793	1.18527	1.23055	0.5	TTS	ERVs (gnomAD)	100
56	downstream_TTS	1.21103	1.18762	1.2309	0.5	TTS	ERVs (gnomAD)	100
57	downstream_TTS	1.20093	1.18071	1.22163	0.5	TTS	ERVs (gnomAD)	100
58	downstream_TTS	1.21621	1.19938	1.23699	0.5	TTS	ERVs (gnomAD)	100
59	downstream_TTS	1.21738	1.19735	1.2376	0.5	TTS	ERVs (gnomAD)	100
60	downstream_TTS	1.21809	1.19407	1.24224	0.5	TTS	ERVs (gnomAD)	100
61	downstream_TTS	1.22632	1.2028	1.25094	0.5	TTS	ERVs (gnomAD)	100
62	downstream_TTS	1.23063	1.20224	1.26012	0.5	TTS	ERVs (gnomAD)	100
63	downstream_TTS	1.22037	1.19661	1.24017	0.5	TTS	ERVs (gnomAD)	100
64	downstream_TTS	1.2416	1.21694	1.26738	0.5	TTS	ERVs (gnomAD)	100
65	downstream_TTS	1.22377	1.19745	1.24625	0.5	TTS	ERVs (gnomAD)	100
66	downstream_TTS	1.24225	1.21606	1.26714	0.5	TTS	ERVs (gnomAD)	100
67	downstream_TTS	1.2052	1.1737	1.23209	0.5	TTS	ERVs (gnomAD)	100
68	downstream_TTS	1.20813	1.1813	1.23397	0.5	TTS	ERVs (gnomAD)	100
69	downstream_TTS	1.21852	1.19173	1.24404	0.5	TTS	ERVs (gnomAD)	100
70	downstream_TTS	1.21554	1.18656	1.24267	0.5	TTS	ERVs (gnomAD)	100
71	downstream_TTS	1.22112	1.19884	1.24455	0.5	TTS	ERVs (gnomAD)	100
72	downstream_TTS	1.2538	1.22793	1.27848	0.5	TTS	ERVs (gnomAD)	100
73	downstream_TTS	1.22074	1.19014	1.2456	0.5	TTS	ERVs (gnomAD)	100
74	downstream_TTS	1.22302	1.19794	1.24942	0.5	TTS	ERVs (gnomAD)	100
75	downstream_TTS	1.23452	1.20684	1.26338	0.5	TTS	ERVs (gnomAD)	100
76	downstream_TTS	1.22943	1.20401	1.25628	0.5	TTS	ERVs (gnomAD)	100
77	downstream_TTS	1.23848	1.21098	1.26527	0.5	TTS	ERVs (gnomAD)	100
78	downstream_TTS	1.21374	1.18988	1.23624	0.5	TTS	ERVs (gnomAD)	100
79	downstream_TTS	1.24307	1.21713	1.2694	0.5	TTS	ERVs (gnomAD)	100
80	downstream_TTS	1.2315	1.20784	1.25616	0.5	TTS	ERVs (gnomAD)	100
81	downstream_TTS	1.21967	1.19331	1.25165	0.5	TTS	ERVs (gnomAD)	100
82	downstream_TTS	1.27769	1.24962	1.30468	0.5	TTS	ERVs (gnomAD)	100
83	downstream_TTS	1.23489	1.20796	1.26331	0.5	TTS	ERVs (gnomAD)	100
84	downstream_TTS	1.21312	1.18549	1.24041	0.5	TTS	ERVs (gnomAD)	100
85	downstream_TTS	1.22731	1.20671	1.25185	0.5	TTS	ERVs (gnomAD)	100
86	downstream_TTS	1.23505	1.20415	1.26738	0.5	TTS	ERVs (gnomAD)	100
87	downstream_TTS	1.24855	1.22156	1.27818	0.5	TTS	ERVs (gnomAD)	100
88	downstream_TTS	1.22612	1.1944	1.2583	0.5	TTS	ERVs (gnomAD)	100
89	downstream_TTS	1.25144	1.22193	1.28226	0.5	TTS	ERVs (gnomAD)	100
90	downstream_TTS	1.24015	1.20634	1.26818	0.5	TTS	ERVs (gnomAD)	100
91	downstream_TTS	1.25945	1.23203	1.28224	0.5	TTS	ERVs (gnomAD)	100
92	downstream_TTS	1.21965	1.1857	1.25262	0.5	TTS	ERVs (gnomAD)	100
93	downstream_TTS	1.24321	1.20687	1.27709	0.5	TTS	ERVs (gnomAD)	100
94	downstream_TTS	1.26303	1.23366	1.2891	0.5	TTS	ERVs (gnomAD)	100
95	downstream_TTS	1.24787	1.2062	1.27815	0.5	TTS	ERVs (gnomAD)	100
96	downstream_TTS	1.24528	1.21111	1.27443	0.5	TTS	ERVs (gnomAD)	100
97	downstream_TTS	1.23605	1.20185	1.26549	0.5	TTS	ERVs (gnomAD)	100
98	downstream_TTS	1.23559	1.21623	1.26507	0.5	TTS	ERVs (gnomAD)	100
99	downstream_TTS	1.27593	1.23603	1.31165	0.5	TTS	ERVs (gnomAD)	100
100	downstream_TTS	1.25542	1.22136	1.28658	0.5	TTS	ERVs (gnomAD)	100
1	upstream_TTS	1.26655	1.24192	1.28759	0.5	TTS	ERVs (gnomAD)	100
2	upstream_TTS	1.25358	1.23474	1.27033	0.5	TTS	ERVs (gnomAD)	100
3	upstream_TTS	1.25732	1.23803	1.28062	0.5	TTS	ERVs (gnomAD)	100
4	upstream_TTS	1.25999	1.23644	1.28191	0.5	TTS	ERVs (gnomAD)	100
5	upstream_TTS	1.26233	1.24327	1.2818	0.5	TTS	ERVs (gnomAD)	100
6	upstream_TTS	1.24601	1.22108	1.27033	0.5	TTS	ERVs (gnomAD)	100
7	upstream_TTS	1.24768	1.22723	1.27058	0.5	TTS	ERVs (gnomAD)	100
8	upstream_TTS	1.27977	1.25708	1.29777	0.5	TTS	ERVs (gnomAD)	100
9	upstream_TTS	1.2563	1.23299	1.27781	0.5	TTS	ERVs (gnomAD)	100
10	upstream_TTS	1.23605	1.21427	1.26043	0.5	TTS	ERVs (gnomAD)	100
11	upstream_TTS	1.23745	1.21523	1.25861	0.5	TTS	ERVs (gnomAD)	100
12	upstream_TTS	1.23863	1.21835	1.25836	0.5	TTS	ERVs (gnomAD)	100
13	upstream_TTS	1.25576	1.23346	1.27975	0.5	TTS	ERVs (gnomAD)	100
14	upstream_TTS	1.22836	1.20907	1.25161	0.5	TTS	ERVs (gnomAD)	100
15	upstream_TTS	1.23889	1.21937	1.26344	0.5	TTS	ERVs (gnomAD)	100
16	upstream_TTS	1.23115	1.21115	1.25384	0.5	TTS	ERVs (gnomAD)	100
17	upstream_TTS	1.23222	1.2116	1.25616	0.5	TTS	ERVs (gnomAD)	100
18	upstream_TTS	1.20505	1.18566	1.22213	0.5	TTS	ERVs (gnomAD)	100
19	upstream_TTS	1.22469	1.20565	1.24461	0.5	TTS	ERVs (gnomAD)	100
20	upstream_TTS	1.2341	1.20931	1.25783	0.5	TTS	ERVs (gnomAD)	100
21	upstream_TTS	1.22372	1.19947	1.24561	0.5	TTS	ERVs (gnomAD)	100
22	upstream_TTS	1.20453	1.18134	1.22757	0.5	TTS	ERVs (gnomAD)	100
23	upstream_TTS	1.21598	1.19891	1.23359	0.5	TTS	ERVs (gnomAD)	100
24	upstream_TTS	1.20726	1.18435	1.22752	0.5	TTS	ERVs (gnomAD)	100
25	upstream_TTS	1.22229	1.20595	1.23856	0.5	TTS	ERVs (gnomAD)	100
26	upstream_TTS	1.21851	1.19478	1.23542	0.5	TTS	ERVs (gnomAD)	100
27	upstream_TTS	1.21967	1.20004	1.2424	0.5	TTS	ERVs (gnomAD)	100
28	upstream_TTS	1.21202	1.18981	1.23244	0.5	TTS	ERVs (gnomAD)	100
29	upstream_TTS	1.20485	1.18424	1.22999	0.5	TTS	ERVs (gnomAD)	100
30	upstream_TTS	1.20621	1.18977	1.22569	0.5	TTS	ERVs (gnomAD)	100
31	upstream_TTS	1.2114	1.19219	1.23078	0.5	TTS	ERVs (gnomAD)	100
32	upstream_TTS	1.20832	1.19	1.2296	0.5	TTS	ERVs (gnomAD)	100
33	upstream_TTS	1.20233	1.18215	1.22457	0.5	TTS	ERVs (gnomAD)	100
34	upstream_TTS	1.20499	1.18709	1.22414	0.5	TTS	ERVs (gnomAD)	100
35	upstream_TTS	1.17572	1.15288	1.19745	0.5	TTS	ERVs (gnomAD)	100
36	upstream_TTS	1.1898	1.16925	1.21224	0.5	TTS	ERVs (gnomAD)	100
37	upstream_TTS	1.21497	1.19252	1.23842	0.5	TTS	ERVs (gnomAD)	100
38	upstream_TTS	1.20936	1.18896	1.22485	0.5	TTS	ERVs (gnomAD)	100
39	upstream_TTS	1.21111	1.1925	1.22936	0.5	TTS	ERVs (gnomAD)	100
40	upstream_TTS	1.19722	1.17865	1.22143	0.5	TTS	ERVs (gnomAD)	100
41	upstream_TTS	1.20111	1.17668	1.22467	0.5	TTS	ERVs (gnomAD)	100
42	upstream_TTS	1.19233	1.16867	1.21208	0.5	TTS	ERVs (gnomAD)	100
43	upstream_TTS	1.19477	1.17432	1.21591	0.5	TTS	ERVs (gnomAD)	100
44	upstream_TTS	1.1797	1.15614	1.20013	0.5	TTS	ERVs (gnomAD)	100
45	upstream_TTS	1.17239	1.1536	1.18874	0.5	TTS	ERVs (gnomAD)	100
46	upstream_TTS	1.18499	1.16521	1.20726	0.5	TTS	ERVs (gnomAD)	100
47	upstream_TTS	1.18696	1.17012	1.20707	0.5	TTS	ERVs (gnomAD)	100
48	upstream_TTS	1.19822	1.17922	1.22413	0.5	TTS	ERVs (gnomAD)	100
49	upstream_TTS	1.16739	1.14748	1.18408	0.5	TTS	ERVs (gnomAD)	100
50	upstream_TTS	1.13343	1.11201	1.15782	0.5	TTS	ERVs (gnomAD)	100
-50	upstream_TSS	0.810007	0.376843	1.34698	0.4	TSS	DNMs	1000
-49	upstream_TSS	1.7692	0.868386	2.71621	0.4	TSS	DNMs	1000
-48	upstream_TSS	0.868663	0.382597	1.39303	0.4	TSS	DNMs	1000
-47	upstream_TSS	1.78412	0.973027	2.84785	0.4	TSS	DNMs	1000
-46	upstream_TSS	0.670339	0.109037	1.23741	0.4	TSS	DNMs	1000
-45	upstream_TSS	0.852447	0.471888	1.33255	0.4	TSS	DNMs	1000
-44	upstream_TSS	1.53277	0.759889	2.21297	0.4	TSS	DNMs	1000
-43	upstream_TSS	0.963914	0.271452	1.94947	0.4	TSS	DNMs	1000
-42	upstream_TSS	0.754935	0.402817	1.21226	0.4	TSS	DNMs	1000
-41	upstream_TSS	0.826819	0.384533	1.34743	0.4	TSS	DNMs	1000
-40	upstream_TSS	0.929815	0.464186	1.45569	0.4	TSS	DNMs	1000
-39	upstream_TSS	1.03396	0.543302	1.63072	0.4	TSS	DNMs	1000
-38	upstream_TSS	0.974855	0.600534	1.40091	0.4	TSS	DNMs	1000
-37	upstream_TSS	1.2133	0.766855	1.81591	0.4	TSS	DNMs	1000
-36	upstream_TSS	1.20975	0.720006	1.7002	0.4	TSS	DNMs	1000
-35	upstream_TSS	1.27694	0.896216	1.74675	0.4	TSS	DNMs	1000
-34	upstream_TSS	0.796214	0.470334	1.11061	0.4	TSS	DNMs	1000
-33	upstream_TSS	0.933849	0.498935	1.43105	0.4	TSS	DNMs	1000
-32	upstream_TSS	1.03649	0.586863	1.55538	0.4	TSS	DNMs	1000
-31	upstream_TSS	1.41737	0.914899	2.01798	0.4	TSS	DNMs	1000
-30	upstream_TSS	1.60607	0.964183	2.20709	0.4	TSS	DNMs	1000
-29	upstream_TSS	0.835171	0.502441	1.1466	0.4	TSS	DNMs	1000
-28	upstream_TSS	1.56785	1.09608	2.12472	0.4	TSS	DNMs	1000
-27	upstream_TSS	1.26122	0.747886	1.74936	0.4	TSS	DNMs	1000
-26	upstream_TSS	0.694844	0.408144	1.07523	0.4	TSS	DNMs	1000
-25	upstream_TSS	1.60485	1.11944	2.1546	0.4	TSS	DNMs	1000
-24	upstream_TSS	0.985923	0.62958	1.39801	0.4	TSS	DNMs	1000
-23	upstream_TSS	1.33236	0.905007	1.9673	0.4	TSS	DNMs	1000
-22	upstream_TSS	0.802184	0.521821	1.14128	0.4	TSS	DNMs	1000
-21	upstream_TSS	1.38993	1.00009	1.82919	0.4	TSS	DNMs	1000
-20	upstream_TSS	1.24616	0.870009	1.62664	0.4	TSS	DNMs	1000
-19	upstream_TSS	0.851107	0.536399	1.14915	0.4	TSS	DNMs	1000
-18	upstream_TSS	1.03525	0.78521	1.31486	0.4	TSS	DNMs	1000
-17	upstream_TSS	1.10581	0.80945	1.37594	0.4	TSS	DNMs	1000
-16	upstream_TSS	0.891913	0.665233	1.14528	0.4	TSS	DNMs	1000
-15	upstream_TSS	1.61576	1.14262	2.04973	0.4	TSS	DNMs	1000
-14	upstream_TSS	1.09787	0.773773	1.3866	0.4	TSS	DNMs	1000
-13	upstream_TSS	1.12419	0.858772	1.41065	0.4	TSS	DNMs	1000
-12	upstream_TSS	1.23323	0.884207	1.58477	0.4	TSS	DNMs	1000
-11	upstream_TSS	1.26423	0.905181	1.60801	0.4	TSS	DNMs	1000
-10	upstream_TSS	1.1642	0.924551	1.39396	0.4	TSS	DNMs	1000
-9	upstream_TSS	1.1632	0.909153	1.4506	0.4	TSS	DNMs	1000
-8	upstream_TSS	1.30776	1.04241	1.63255	0.4	TSS	DNMs	1000
-7	upstream_TSS	1.21402	0.978822	1.46725	0.4	TSS	DNMs	1000
-6	upstream_TSS	1.15462	0.933804	1.34909	0.4	TSS	DNMs	1000
-5	upstream_TSS	1.49124	1.26295	1.68907	0.4	TSS	DNMs	1000
-4	upstream_TSS	1.21949	0.961598	1.46902	0.4	TSS	DNMs	1000
-3	upstream_TSS	1.20029	1.06427	1.35047	0.4	TSS	DNMs	1000
-2	upstream_TSS	0.909919	0.785454	1.04483	0.4	TSS	DNMs	1000
-1	upstream_TSS	0.370378	0.317654	0.426605	0.4	TSS	DNMs	1000
1	downstream_TSS	0.226437	0.208012	0.248056	0.4	TSS	DNMs	1000
2	downstream_TSS	0.359548	0.329019	0.392776	0.4	TSS	DNMs	1000
3	downstream_TSS	0.598838	0.537482	0.664288	0.4	TSS	DNMs	1000
4	downstream_TSS	0.86459	0.778826	0.957811	0.4	TSS	DNMs	1000
5	downstream_TSS	1.00024	0.91741	1.10311	0.4	TSS	DNMs	1000
6	downstream_TSS	0.957373	0.863866	1.05486	0.4	TSS	DNMs	1000
7	downstream_TSS	0.994557	0.914205	1.08849	0.4	TSS	DNMs	1000
8	downstream_TSS	0.951341	0.881375	1.04313	0.4	TSS	DNMs	1000
9	downstream_TSS	1.10373	1.00927	1.2087	0.4	TSS	DNMs	1000
10	downstream_TSS	1.05122	0.937372	1.16704	0.4	TSS	DNMs	1000
11	downstream_TSS	1.00878	0.909846	1.10805	0.4	TSS	DNMs	1000
12	downstream_TSS	1.06809	0.965004	1.17491	0.4	TSS	DNMs	1000
13	downstream_TSS	1.10323	0.967465	1.2105	0.4	TSS	DNMs	1000
14	downstream_TSS	1.14443	1.0037	1.28598	0.4	TSS	DNMs	1000
15	downstream_TSS	1.03273	0.919798	1.13281	0.4	TSS	DNMs	1000
16	downstream_TSS	1.12996	1.01104	1.25992	0.4	TSS	DNMs	1000
17	downstream_TSS	1.26999	1.1635	1.378	0.4	TSS	DNMs	1000
18	downstream_TSS	1.02097	0.904213	1.13353	0.4	TSS	DNMs	1000
19	downstream_TSS	1.02729	0.898874	1.14309	0.4	TSS	DNMs	1000
20	downstream_TSS	0.975296	0.856532	1.10716	0.4	TSS	DNMs	1000
21	downstream_TSS	1.11533	0.9964	1.2662	0.4	TSS	DNMs	1000
22	downstream_TSS	1.16219	1.02088	1.30647	0.4	TSS	DNMs	1000
23	downstream_TSS	1.1006	0.976269	1.26255	0.4	TSS	DNMs	1000
24	downstream_TSS	1.05455	0.933226	1.20137	0.4	TSS	DNMs	1000
25	downstream_TSS	1.09857	0.956771	1.26686	0.4	TSS	DNMs	1000
26	downstream_TSS	1.0601	0.910307	1.17985	0.4	TSS	DNMs	1000
27	downstream_TSS	1.34192	1.1826	1.52499	0.4	TSS	DNMs	1000
28	downstream_TSS	1.17473	1.04562	1.32047	0.4	TSS	DNMs	1000
29	downstream_TSS	1.16227	0.998926	1.32409	0.4	TSS	DNMs	1000
30	downstream_TSS	1.01203	0.865127	1.13207	0.4	TSS	DNMs	1000
31	downstream_TSS	1.09761	0.95341	1.28639	0.4	TSS	DNMs	1000
32	downstream_TSS	0.893539	0.774804	1.02379	0.4	TSS	DNMs	1000
33	downstream_TSS	1.2184	1.07667	1.35423	0.4	TSS	DNMs	1000
34	downstream_TSS	1.07848	0.937615	1.21779	0.4	TSS	DNMs	1000
35	downstream_TSS	1.07539	0.923961	1.27012	0.4	TSS	DNMs	1000
36	downstream_TSS	1.15224	1.00976	1.322	0.4	TSS	DNMs	1000
37	downstream_TSS	1.09933	0.962569	1.24932	0.4	TSS	DNMs	1000
38	downstream_TSS	1.03505	0.875585	1.19144	0.4	TSS	DNMs	1000
39	downstream_TSS	1.2017	1.07156	1.35793	0.4	TSS	DNMs	1000
40	downstream_TSS	1.26502	1.09027	1.4886	0.4	TSS	DNMs	1000
41	downstream_TSS	1.11418	0.945904	1.31468	0.4	TSS	DNMs	1000
42	downstream_TSS	1.07171	0.89583	1.23814	0.4	TSS	DNMs	1000
43	downstream_TSS	1.14686	0.984493	1.35734	0.4	TSS	DNMs	1000
44	downstream_TSS	1.13561	0.950107	1.3344	0.4	TSS	DNMs	1000
45	downstream_TSS	1.10487	0.916974	1.32211	0.4	TSS	DNMs	1000
46	downstream_TSS	1.12643	0.947433	1.32634	0.4	TSS	DNMs	1000
47	downstream_TSS	0.998173	0.799568	1.17174	0.4	TSS	DNMs	1000
48	downstream_TSS	1.18157	0.964604	1.38257	0.4	TSS	DNMs	1000
49	downstream_TSS	1.32186	1.10179	1.51218	0.4	TSS	DNMs	1000
50	downstream_TSS	1.07927	0.921057	1.27612	0.4	TSS	DNMs	1000
51	downstream_TTS	1.10713	0.991627	1.23892	0.4	TTS	DNMs	1000
52	downstream_TTS	1.11454	0.986142	1.25918	0.4	TTS	DNMs	1000
53	downstream_TTS	1.10527	0.951341	1.27595	0.4	TTS	DNMs	1000
54	downstream_TTS	1.27005	1.13191	1.43019	0.4	TTS	DNMs	1000
55	downstream_TTS	1.32821	1.1547	1.57429	0.4	TTS	DNMs	1000
56	downstream_TTS	1.2039	1.02115	1.39282	0.4	TTS	DNMs	1000
57	downstream_TTS	1.11387	0.949217	1.3065	0.4	TTS	DNMs	1000
58	downstream_TTS	1.04422	0.82705	1.29157	0.4	TTS	DNMs	1000
59	downstream_TTS	1.13419	0.957251	1.32854	0.4	TTS	DNMs	1000
60	downstream_TTS	1.18288	0.967227	1.39785	0.4	TTS	DNMs	1000
61	downstream_TTS	1.09107	0.914212	1.34027	0.4	TTS	DNMs	1000
62	downstream_TTS	1.07838	0.873587	1.31762	0.4	TTS	DNMs	1000
63	downstream_TTS	1.14142	0.917911	1.41178	0.4	TTS	DNMs	1000
64	downstream_TTS	1.5135	1.18708	1.9342	0.4	TTS	DNMs	1000
65	downstream_TTS	1.14197	0.877034	1.41544	0.4	TTS	DNMs	1000
66	downstream_TTS	0.824845	0.648622	1.04295	0.4	TTS	DNMs	1000
67	downstream_TTS	1.24468	0.884547	1.56352	0.4	TTS	DNMs	1000
68	downstream_TTS	1.20994	0.917565	1.52671	0.4	TTS	DNMs	1000
69	downstream_TTS	1.50045	1.11665	1.92338	0.4	TTS	DNMs	1000
70	downstream_TTS	1.24181	0.866822	1.59339	0.4	TTS	DNMs	1000
71	downstream_TTS	1.06313	0.746901	1.44077	0.4	TTS	DNMs	1000
72	downstream_TTS	1.26007	0.943883	1.5936	0.4	TTS	DNMs	1000
73	downstream_TTS	1.19752	0.938993	1.51728	0.4	TTS	DNMs	1000
74	downstream_TTS	0.973662	0.659132	1.33153	0.4	TTS	DNMs	1000
75	downstream_TTS	0.87176	0.608616	1.14355	0.4	TTS	DNMs	1000
76	downstream_TTS	1.41014	1.01512	2.00482	0.4	TTS	DNMs	1000
77	downstream_TTS	1.37534	1.02804	1.73414	0.4	TTS	DNMs	1000
78	downstream_TTS	1.18062	0.831752	1.54043	0.4	TTS	DNMs	1000
79	downstream_TTS	0.963099	0.541779	1.3806	0.4	TTS	DNMs	1000
80	downstream_TTS	0.951502	0.654194	1.29265	0.4	TTS	DNMs	1000
81	downstream_TTS	1.58882	1.18939	2.10484	0.4	TTS	DNMs	1000
82	downstream_TTS	1.17317	0.690831	1.59089	0.4	TTS	DNMs	1000
83	downstream_TTS	0.940596	0.647757	1.22703	0.4	TTS	DNMs	1000
84	downstream_TTS	0.929336	0.545942	1.3381	0.4	TTS	DNMs	1000
85	downstream_TTS	0.918408	0.600134	1.24995	0.4	TTS	DNMs	1000
86	downstream_TTS	1.45559	1.03015	2.00584	0.4	TTS	DNMs	1000
87	downstream_TTS	1.0237	0.640404	1.36876	0.4	TTS	DNMs	1000
88	downstream_TTS	1.09451	0.583201	1.86177	0.4	TTS	DNMs	1000
89	downstream_TTS	1.32252	0.811977	1.79914	0.4	TTS	DNMs	1000
90	downstream_TTS	1.2426	0.800327	1.87235	0.4	TTS	DNMs	1000
91	downstream_TTS	1.0647	0.70699	1.52379	0.4	TTS	DNMs	1000
92	downstream_TTS	0.898392	0.571486	1.3257	0.4	TTS	DNMs	1000
93	downstream_TTS	1.17662	0.743114	1.65278	0.4	TTS	DNMs	1000
94	downstream_TTS	1.35898	0.847049	1.98482	0.4	TTS	DNMs	1000
95	downstream_TTS	1.25816	0.790419	1.82841	0.4	TTS	DNMs	1000
96	downstream_TTS	1.23436	0.710988	1.80842	0.4	TTS	DNMs	1000
97	downstream_TTS	1.16294	0.571875	1.85019	0.4	TTS	DNMs	1000
98	downstream_TTS	1.28789	0.714797	2.01289	0.4	TTS	DNMs	1000
99	downstream_TTS	0.7315	0.394369	1.08732	0.4	TTS	DNMs	1000
100	downstream_TTS	1.13578	0.677671	1.60819	0.4	TTS	DNMs	1000
1	upstream_TTS	1.12187	0.956028	1.31048	0.4	TTS	DNMs	1000
2	upstream_TTS	1.24448	1.05646	1.43527	0.4	TTS	DNMs	1000
3	upstream_TTS	1.17229	0.983809	1.32545	0.4	TTS	DNMs	1000
4	upstream_TTS	1.23329	1.06076	1.42378	0.4	TTS	DNMs	1000
5	upstream_TTS	0.99338	0.859702	1.1234	0.4	TTS	DNMs	1000
6	upstream_TTS	1.05533	0.903255	1.22365	0.4	TTS	DNMs	1000
7	upstream_TTS	0.993243	0.832064	1.17042	0.4	TTS	DNMs	1000
8	upstream_TTS	1.06163	0.898056	1.22221	0.4	TTS	DNMs	1000
9	upstream_TTS	1.10198	0.938187	1.27954	0.4	TTS	DNMs	1000
10	upstream_TTS	1.0597	0.918503	1.20538	0.4	TTS	DNMs	1000
11	upstream_TTS	1.08834	0.917751	1.28721	0.4	TTS	DNMs	1000
12	upstream_TTS	1.06011	0.913352	1.19844	0.4	TTS	DNMs	1000
13	upstream_TTS	0.998461	0.858642	1.16957	0.4	TTS	DNMs	1000
14	upstream_TTS	0.9743	0.819448	1.12127	0.4	TTS	DNMs	1000
15	upstream_TTS	1.02716	0.850314	1.17808	0.4	TTS	DNMs	1000
16	upstream_TTS	1.20417	1.03035	1.37914	0.4	TTS	DNMs	1000
17	upstream_TTS	1.18011	0.988667	1.36841	0.4	TTS	DNMs	1000
18	upstream_TTS	1.15591	1.02138	1.36595	0.4	TTS	DNMs	1000
19	upstream_TTS	1.04677	0.882298	1.25466	0.4	TTS	DNMs	1000
20	upstream_TTS	1.10088	0.942673	1.30125	0.4	TTS	DNMs	1000
21	upstream_TTS	1.13682	0.976594	1.31545	0.4	TTS	DNMs	1000
22	upstream_TTS	1.17885	1.04122	1.35097	0.4	TTS	DNMs	1000
23	upstream_TTS	1.05366	0.946409	1.21322	0.4	TTS	DNMs	1000
24	upstream_TTS	1.14266	1.01443	1.28982	0.4	TTS	DNMs	1000
25	upstream_TTS	1.04815	0.907225	1.22675	0.4	TTS	DNMs	1000
26	upstream_TTS	1.00047	0.893148	1.14838	0.4	TTS	DNMs	1000
27	upstream_TTS	1.13419	1.00259	1.27381	0.4	TTS	DNMs	1000
28	upstream_TTS	1.06168	0.93902	1.19042	0.4	TTS	DNMs	1000
29	upstream_TTS	1.08954	0.964314	1.24565	0.4	TTS	DNMs	1000
30	upstream_TTS	1.15706	1.00405	1.30762	0.4	TTS	DNMs	1000
31	upstream_TTS	1.18346	1.04513	1.31392	0.4	TTS	DNMs	1000
32	upstream_TTS	1.03537	0.907191	1.15051	0.4	TTS	DNMs	1000
33	upstream_TTS	1.06993	0.960049	1.20876	0.4	TTS	DNMs	1000
34	upstream_TTS	1.09616	0.96601	1.22579	0.4	TTS	DNMs	1000
35	upstream_TTS	1.05609	0.930742	1.19589	0.4	TTS	DNMs	1000
36	upstream_TTS	1.10605	0.985831	1.21262	0.4	TTS	DNMs	1000
37	upstream_TTS	1.0107	0.890863	1.13709	0.4	TTS	DNMs	1000
38	upstream_TTS	1.16134	1.03908	1.30232	0.4	TTS	DNMs	1000
39	upstream_TTS	0.951269	0.850721	1.03258	0.4	TTS	DNMs	1000
40	upstream_TTS	1.26646	1.14056	1.38336	0.4	TTS	DNMs	1000
41	upstream_TTS	1.24171	1.13484	1.36907	0.4	TTS	DNMs	1000
42	upstream_TTS	1.06737	0.949954	1.16873	0.4	TTS	DNMs	1000
43	upstream_TTS	1.08984	1.00056	1.20406	0.4	TTS	DNMs	1000
44	upstream_TTS	1.08895	0.995217	1.18374	0.4	TTS	DNMs	1000
45	upstream_TTS	1.09527	1.0114	1.17687	0.4	TTS	DNMs	1000
46	upstream_TTS	1.16371	1.03293	1.28375	0.4	TTS	DNMs	1000
47	upstream_TTS	1.07523	0.965409	1.17242	0.4	TTS	DNMs	1000
48	upstream_TTS	1.10627	0.984981	1.21251	0.4	TTS	DNMs	1000
49	upstream_TTS	1.05873	0.923756	1.16318	0.4	TTS	DNMs	1000
50	upstream_TTS	1.10642	0.996337	1.2058	0.4	TTS	DNMs	1000
-50	upstream_TSS	3.27631	1.63593	5.11755	0.5	TSS	DNMs	100
-49	upstream_TSS	2.80028	1.8334	4.05144	0.5	TSS	DNMs	100
-48	upstream_TSS	1.68333	0.680046	2.77153	0.5	TSS	DNMs	100
-47	upstream_TSS	2.21128	1.2129	3.46512	0.5	TSS	DNMs	100
-46	upstream_TSS	2.376	1.21429	3.48545	0.5	TSS	DNMs	100
-45	upstream_TSS	1.2808	0.37107	2.39734	0.5	TSS	DNMs	100
-44	upstream_TSS	2.23689	1.27454	3.65003	0.5	TSS	DNMs	100
-43	upstream_TSS	2.24533	1.36536	3.30762	0.5	TSS	DNMs	100
-42	upstream_TSS	1.74063	0.722235	3.19955	0.5	TSS	DNMs	100
-41	upstream_TSS	1.53186	0.736563	2.47483	0.5	TSS	DNMs	100
-40	upstream_TSS	1.6537	0.963189	2.43198	0.5	TSS	DNMs	100
-39	upstream_TSS	1.44506	0.712534	2.25901	0.5	TSS	DNMs	100
-38	upstream_TSS	1.69697	0.908477	2.67108	0.5	TSS	DNMs	100
-37	upstream_TSS	1.05476	0.492047	1.77341	0.5	TSS	DNMs	100
-36	upstream_TSS	1.04822	0.577462	1.63643	0.5	TSS	DNMs	100
-35	upstream_TSS	1.9596	0.79821	3.20062	0.5	TSS	DNMs	100
-34	upstream_TSS	2.58624	1.43043	3.73907	0.5	TSS	DNMs	100
-33	upstream_TSS	1.56979	0.558683	2.93244	0.5	TSS	DNMs	100
-32	upstream_TSS	1.70742	0.624773	2.55057	0.5	TSS	DNMs	100
-31	upstream_TSS	1.4407	0.785887	2.20603	0.5	TSS	DNMs	100
-30	upstream_TSS	1.98547	1.03507	2.94546	0.5	TSS	DNMs	100
-29	upstream_TSS	1.05361	0.393545	1.72328	0.5	TSS	DNMs	100
-28	upstream_TSS	1.43586	0.739168	2.35565	0.5	TSS	DNMs	100
-27	upstream_TSS	1.88718	1.07163	2.70474	0.5	TSS	DNMs	100
-26	upstream_TSS	1.47013	0.697032	2.32389	0.5	TSS	DNMs	100
-25	upstream_TSS	1.60863	0.937398	2.28872	0.5	TSS	DNMs	100
-24	upstream_TSS	1.2757	0.647139	1.99536	0.5	TSS	DNMs	100
-23	upstream_TSS	1.69924	0.833372	2.85622	0.5	TSS	DNMs	100
-22	upstream_TSS	1.67074	0.583964	2.66759	0.5	TSS	DNMs	100
-21	upstream_TSS	2.4229	1.47707	3.54282	0.5	TSS	DNMs	100
-20	upstream_TSS	1.26146	0.659765	1.95015	0.5	TSS	DNMs	100
-19	upstream_TSS	2.16171	1.08788	3.36506	0.5	TSS	DNMs	100
-18	upstream_TSS	0.784062	0.370836	1.15784	0.5	TSS	DNMs	100
-17	upstream_TSS	1.29004	0.642924	1.98031	0.5	TSS	DNMs	100
-16	upstream_TSS	1.63394	0.817323	2.46288	0.5	TSS	DNMs	100
-15	upstream_TSS	1.15868	0.577332	1.81589	0.5	TSS	DNMs	100
-14	upstream_TSS	1.163	0.535935	1.83961	0.5	TSS	DNMs	100
-13	upstream_TSS	0.754815	0.39082	1.27257	0.5	TSS	DNMs	100
-12	upstream_TSS	0.588569	0.364736	0.935861	0.5	TSS	DNMs	100
-11	upstream_TSS	0.605357	0.287255	0.962614	0.5	TSS	DNMs	100
-10	upstream_TSS	1.08492	0.540925	1.79983	0.5	TSS	DNMs	100
-9	upstream_TSS	0.593002	0.302241	0.968387	0.5	TSS	DNMs	100
-8	upstream_TSS	1.16204	0.769744	1.71324	0.5	TSS	DNMs	100
-7	upstream_TSS	1.22464	0.650623	1.72523	0.5	TSS	DNMs	100
-6	upstream_TSS	0.619006	0.328535	0.886263	0.5	TSS	DNMs	100
-5	upstream_TSS	0.546863	0.338123	0.805663	0.5	TSS	DNMs	100
-4	upstream_TSS	0.381865	0.217001	0.570125	0.5	TSS	DNMs	100
-3	upstream_TSS	0.370527	0.207093	0.532423	0.5	TSS	DNMs	100
-2	upstream_TSS	0.372249	0.226551	0.548236	0.5	TSS	DNMs	100
-1	upstream_TSS	0.3406	0.259092	0.438407	0.5	TSS	DNMs	100
1	downstream_TSS	0.417454	0.327217	0.503914	0.5	TSS	DNMs	100
2	downstream_TSS	0.244205	0.169658	0.319697	0.5	TSS	DNMs	100
3	downstream_TSS	0.284718	0.208082	0.359805	0.5	TSS	DNMs	100
4	downstream_TSS	0.270643	0.198538	0.340374	0.5	TSS	DNMs	100
5	downstream_TSS	0.401624	0.279946	0.529293	0.5	TSS	DNMs	100
6	downstream_TSS	0.376323	0.302729	0.468318	0.5	TSS	DNMs	100
7	downstream_TSS	0.383565	0.269115	0.522149	0.5	TSS	DNMs	100
8	downstream_TSS	0.39298	0.254822	0.543543	0.5	TSS	DNMs	100
9	downstream_TSS	0.389756	0.266211	0.49997	0.5	TSS	DNMs	100
10	downstream_TSS	0.357304	0.242837	0.481578	0.5	TSS	DNMs	100
11	downstream_TSS	0.481203	0.30108	0.653492	0.5	TSS	DNMs	100
12	downstream_TSS	0.58008	0.429661	0.749989	0.5	TSS	DNMs	100
13	downstream_TSS	0.567583	0.385591	0.746911	0.5	TSS	DNMs	100
14	downstream_TSS	0.494767	0.330789	0.644045	0.5	TSS	DNMs	100
15	downstream_TSS	0.75333	0.512729	1.03803	0.5	TSS	DNMs	100
16	downstream_TSS	0.431439	0.26293	0.621319	0.5	TSS	DNMs	100
17	downstream_TSS	0.593928	0.394387	0.829593	0.5	TSS	DNMs	100
18	downstream_TSS	0.558131	0.37447	0.739706	0.5	TSS	DNMs	100
19	downstream_TSS	0.560671	0.408854	0.800599	0.5	TSS	DNMs	100
20	downstream_TSS	0.605198	0.424971	0.811151	0.5	TSS	DNMs	100
21	downstream_TSS	0.790357	0.567612	1.03884	0.5	TSS	DNMs	100
22	downstream_TSS	0.949103	0.670779	1.29974	0.5	TSS	DNMs	100
23	downstream_TSS	0.663078	0.449737	0.898527	0.5	TSS	DNMs	100
24	downstream_TSS	1.03199	0.772116	1.28445	0.5	TSS	DNMs	100
25	downstream_TSS	0.922105	0.625178	1.30275	0.5	TSS	DNMs	100
26	downstream_TSS	0.997687	0.6358	1.41922	0.5	TSS	DNMs	100
27	downstream_TSS	1.20935	0.876584	1.56326	0.5	TSS	DNMs	100
28	downstream_TSS	1.16224	0.790668	1.57862	0.5	TSS	DNMs	100
29	downstream_TSS	1.27982	0.902474	1.72964	0.5	TSS	DNMs	100
30	downstream_TSS	0.61961	0.339156	0.92754	0.5	TSS	DNMs	100
31	downstream_TSS	1.0253	0.688887	1.42687	0.5	TSS	DNMs	100
32	downstream_TSS	1.34482	0.965255	1.79005	0.5	TSS	DNMs	100
33	downstream_TSS	1.14271	0.811903	1.52592	0.5	TSS	DNMs	100
34	downstream_TSS	0.850135	0.513345	1.23817	0.5	TSS	DNMs	100
35	downstream_TSS	1.48932	1.08163	1.97308	0.5	TSS	DNMs	100
36	downstream_TSS	1.5842	1.18206	1.97838	0.5	TSS	DNMs	100
37	downstream_TSS	1.53791	1.09613	2.00763	0.5	TSS	DNMs	100
38	downstream_TSS	1.16512	0.807441	1.55432	0.5	TSS	DNMs	100
39	downstream_TSS	1.54995	1.15249	2.09605	0.5	TSS	DNMs	100
40	downstream_TSS	1.32645	0.939325	1.70994	0.5	TSS	DNMs	100
41	downstream_TSS	1.37954	0.981249	1.82894	0.5	TSS	DNMs	100
42	downstream_TSS	1.19148	0.814717	1.73146	0.5	TSS	DNMs	100
43	downstream_TSS	1.56791	1.11046	2.00707	0.5	TSS	DNMs	100
44	downstream_TSS	1.45243	1.13109	1.82144	0.5	TSS	DNMs	100
45	downstream_TSS	1.68878	1.20466	2.21702	0.5	TSS	DNMs	100
46	downstream_TSS	1.22467	0.879788	1.64589	0.5	TSS	DNMs	100
47	downstream_TSS	1.12736	0.798735	1.56856	0.5	TSS	DNMs	100
48	downstream_TSS	0.796794	0.530474	1.08981	0.5	TSS	DNMs	100
49	downstream_TSS	1.32284	1.01024	1.69711	0.5	TSS	DNMs	100
50	downstream_TSS	1.47473	1.11363	1.92264	0.5	TSS	DNMs	100
51	downstream_TTS	0.817552	0.537722	1.146	0.5	TTS	DNMs	100
52	downstream_TTS	1.05154	0.698352	1.45423	0.5	TTS	DNMs	100
53	downstream_TTS	1.72183	1.1113	2.41078	0.5	TTS	DNMs	100
54	downstream_TTS	1.65296	1.11984	2.22121	0.5	TTS	DNMs	100
55	downstream_TTS	1.07998	0.745651	1.45929	0.5	TTS	DNMs	100
56	downstream_TTS	1.73035	1.00685	2.58037	0.5	TTS	DNMs	100
57	downstream_TTS	1.72978	1.2	2.2841	0.5	TTS	DNMs	100
58	downstream_TTS	1.25999	0.843707	1.68013	0.5	TTS	DNMs	100
59	downstream_TTS	1.29543	0.815072	1.76808	0.5	TTS	DNMs	100
60	downstream_TTS	2.02266	1.31864	2.71028	0.5	TTS	DNMs	100
61	downstream_TTS	1.4863	1.00293	2.18493	0.5	TTS	DNMs	100
62	downstream_TTS	1.79922	1.15241	2.51546	0.5	TTS	DNMs	100
63	downstream_TTS	0.836096	0.539785	1.15817	0.5	TTS	DNMs	100
64	downstream_TTS	1.44118	0.922087	1.88936	0.5	TTS	DNMs	100
65	downstream_TTS	1.40929	0.86404	1.92943	0.5	TTS	DNMs	100
66	downstream_TTS	1.46389	1.02053	2.16983	0.5	TTS	DNMs	100
67	downstream_TTS	1.31076	0.84852	1.84143	0.5	TTS	DNMs	100
68	downstream_TTS	0.848171	0.392962	1.19019	0.5	TTS	DNMs	100
69	downstream_TTS	1.28172	0.748213	1.7106	0.5	TTS	DNMs	100
70	downstream_TTS	1.40606	0.794146	1.92964	0.5	TTS	DNMs	100
71	downstream_TTS	1.17485	0.672149	1.73358	0.5	TTS	DNMs	100
72	downstream_TTS	1.77674	1.29876	2.2932	0.5	TTS	DNMs	100
73	downstream_TTS	1.28762	0.756428	1.88022	0.5	TTS	DNMs	100
74	downstream_TTS	1.5085	0.848822	2.39519	0.5	TTS	DNMs	100
75	downstream_TTS	1.40622	0.815795	2.08539	0.5	TTS	DNMs	100
76	downstream_TTS	1.34171	0.815945	1.81073	0.5	TTS	DNMs	100
77	downstream_TTS	1.15577	0.716486	1.69972	0.5	TTS	DNMs	100
78	downstream_TTS	0.83634	0.454908	1.30644	0.5	TTS	DNMs	100
79	downstream_TTS	1.71275	0.959828	2.7129	0.5	TTS	DNMs	100
80	downstream_TTS	1.67196	1.06162	2.62296	0.5	TTS	DNMs	100
81	downstream_TTS	1.67934	1.05673	2.37616	0.5	TTS	DNMs	100
82	downstream_TTS	1.06013	0.543678	1.63395	0.5	TTS	DNMs	100
83	downstream_TTS	1.34778	0.794581	2.0055	0.5	TTS	DNMs	100
84	downstream_TTS	0.924558	0.541611	1.39005	0.5	TTS	DNMs	100
85	downstream_TTS	1.40902	0.840181	1.96039	0.5	TTS	DNMs	100
86	downstream_TTS	1.66445	1.00247	2.24355	0.5	TTS	DNMs	100
87	downstream_TTS	1.55219	0.993692	2.17858	0.5	TTS	DNMs	100
88	downstream_TTS	2.24389	1.30797	3.21992	0.5	TTS	DNMs	100
89	downstream_TTS	1.12358	0.563842	1.93651	0.5	TTS	DNMs	100
90	downstream_TTS	1.67161	0.917174	2.51125	0.5	TTS	DNMs	100
91	downstream_TTS	0.988883	0.483899	1.47874	0.5	TTS	DNMs	100
92	downstream_TTS	1.06453	0.545109	1.62865	0.5	TTS	DNMs	100
93	downstream_TTS	1.34297	0.808434	1.99482	0.5	TTS	DNMs	100
94	downstream_TTS	2.1964	1.32934	3.09276	0.5	TTS	DNMs	100
95	downstream_TTS	2.47723	1.5222	3.41084	0.5	TTS	DNMs	100
96	downstream_TTS	1.48929	0.866327	2.45953	0.5	TTS	DNMs	100
97	downstream_TTS	2.0264	1.37945	2.85778	0.5	TTS	DNMs	100
98	downstream_TTS	1.41919	0.846723	2.13477	0.5	TTS	DNMs	100
99	downstream_TTS	1.99413	1.10279	2.84063	0.5	TTS	DNMs	100
100	downstream_TTS	1.87493	1.1507	2.80162	0.5	TTS	DNMs	100
1	upstream_TTS	1.92789	1.47964	2.42226	0.5	TTS	DNMs	100
2	upstream_TTS	1.30477	0.898621	1.71532	0.5	TTS	DNMs	100
3	upstream_TTS	1.64999	1.31321	2.04213	0.5	TTS	DNMs	100
4	upstream_TTS	1.05783	0.684528	1.46461	0.5	TTS	DNMs	100
5	upstream_TTS	1.07957	0.705624	1.43466	0.5	TTS	DNMs	100
6	upstream_TTS	1.25888	0.878528	1.66369	0.5	TTS	DNMs	100
7	upstream_TTS	1.38451	1.01087	1.84142	0.5	TTS	DNMs	100
8	upstream_TTS	1.84245	1.30896	2.36552	0.5	TTS	DNMs	100
9	upstream_TTS	1.36304	0.925578	1.77808	0.5	TTS	DNMs	100
10	upstream_TTS	1.33638	0.950778	1.86345	0.5	TTS	DNMs	100
11	upstream_TTS	1.44371	1.03796	1.90809	0.5	TTS	DNMs	100
12	upstream_TTS	1.23407	0.837564	1.68941	0.5	TTS	DNMs	100
13	upstream_TTS	1.62109	1.11483	2.13794	0.5	TTS	DNMs	100
14	upstream_TTS	1.60414	1.08438	2.19979	0.5	TTS	DNMs	100
15	upstream_TTS	1.00003	0.714572	1.33311	0.5	TTS	DNMs	100
16	upstream_TTS	1.07151	0.658707	1.46184	0.5	TTS	DNMs	100
17	upstream_TTS	2.05316	1.5873	2.6439	0.5	TTS	DNMs	100
18	upstream_TTS	1.14914	0.76694	1.6217	0.5	TTS	DNMs	100
19	upstream_TTS	1.42049	1.01317	1.95036	0.5	TTS	DNMs	100
20	upstream_TTS	1.35264	0.967664	1.83097	0.5	TTS	DNMs	100
21	upstream_TTS	1.51861	1.12331	1.97516	0.5	TTS	DNMs	100
22	upstream_TTS	1.0664	0.631185	1.52681	0.5	TTS	DNMs	100
23	upstream_TTS	1.96548	1.46659	2.47665	0.5	TTS	DNMs	100
24	upstream_TTS	1.72468	1.24981	2.34094	0.5	TTS	DNMs	100
25	upstream_TTS	1.24558	0.8477	1.78177	0.5	TTS	DNMs	100
26	upstream_TTS	1.17115	0.783294	1.52592	0.5	TTS	DNMs	100
27	upstream_TTS	1.72437	1.07984	2.3253	0.5	TTS	DNMs	100
28	upstream_TTS	1.36569	1.01386	1.74445	0.5	TTS	DNMs	100
29	upstream_TTS	0.891549	0.590402	1.21057	0.5	TTS	DNMs	100
30	upstream_TTS	1.26658	0.911958	1.60368	0.5	TTS	DNMs	100
31	upstream_TTS	1.24518	0.893784	1.65877	0.5	TTS	DNMs	100
32	upstream_TTS	1.21208	0.786285	1.60882	0.5	TTS	DNMs	100
33	upstream_TTS	1.23042	0.940406	1.61405	0.5	TTS	DNMs	100
34	upstream_TTS	1.26315	0.889595	1.65924	0.5	TTS	DNMs	100
35	upstream_TTS	1.29169	0.924084	1.75351	0.5	TTS	DNMs	100
36	upstream_TTS	1.20978	0.88645	1.60152	0.5	TTS	DNMs	100
37	upstream_TTS	0.920467	0.58335	1.31584	0.5	TTS	DNMs	100
38	upstream_TTS	1.06341	0.76527	1.41034	0.5	TTS	DNMs	100
39	upstream_TTS	1.3318	1.0014	1.75857	0.5	TTS	DNMs	100
40	upstream_TTS	1.49916	0.982657	1.99105	0.5	TTS	DNMs	100
41	upstream_TTS	1.50394	1.03301	2.00549	0.5	TTS	DNMs	100
42	upstream_TTS	1.22029	0.864131	1.55884	0.5	TTS	DNMs	100
43	upstream_TTS	1.46235	1.07377	1.85395	0.5	TTS	DNMs	100
44	upstream_TTS	1.08246	0.693723	1.49083	0.5	TTS	DNMs	100
45	upstream_TTS	1.76544	1.31152	2.2896	0.5	TTS	DNMs	100
46	upstream_TTS	0.822662	0.526131	1.09548	0.5	TTS	DNMs	100
47	upstream_TTS	1.36079	0.96578	1.74546	0.5	TTS	DNMs	100
48	upstream_TTS	1.52432	1.10271	2.01803	0.5	TTS	DNMs	100
49	upstream_TTS	1.10047	0.754942	1.48688	0.5	TTS	DNMs	100
50	upstream_TTS	1.39835	1.00589	1.84086	0.5	TTS	DNMs	100

## Sheet: Fig2d
bin	Component 1/2	Component 3/4	Component 5/6	Component 7	Component 8/9	Component 10	Component 11	Component 13/14
-100	0.203584	0.275726	0.0867089	0.159567	0.115257	0.153573	0.00558438	0
-99	0.226105	0.302927	0.0847932	0.139143	0.102037	0.142828	0	0.00216773
-98	0.204076	0.275668	0.0644253	0.181173	0.113973	0.157088	0.00359631	0
-97	0.234368	0.30382	0.0925819	0.121415	0.105813	0.134877	0.00712499	0
-96	0.21388	0.288093	0.0788988	0.144325	0.109591	0.154372	0.0108398	0
-95	0.224966	0.293679	0.0821982	0.149496	0.10809	0.136313	0.00525749	0
-94	0.220572	0.298039	0.0897832	0.131507	0.10514	0.147163	0.00284172	0.00495484
-93	0.179438	0.294508	0.079922	0.170362	0.111394	0.158223	0.00615316	0
-92	0.226203	0.285394	0.0809948	0.142415	0.108894	0.148977	0.00440744	0.00271355
-91	0.216646	0.279258	0.084492	0.136706	0.115541	0.162668	0.00468916	0
-90	0.210515	0.28521	0.0820487	0.151611	0.105892	0.158542	0.00618082	0
-89	0.211781	0.292573	0.074672	0.144396	0.109624	0.154078	0.0128766	0
-88	0.20826	0.287066	0.0753035	0.16541	0.111371	0.15259	0	0
-87	0.220435	0.298761	0.0810077	0.140769	0.100044	0.148533	0.01045	0
-86	0.208962	0.272032	0.0617163	0.172325	0.109991	0.154264	0.0119108	0.00879926
-85	0.218096	0.281925	0.0770949	0.150756	0.10584	0.15625	0.000810929	0.00922707
-84	0.210678	0.281657	0.0795668	0.159967	0.10752	0.154487	0.0061232	0
-83	0.223227	0.292257	0.0710576	0.15867	0.103032	0.150622	0.00113521	0
-82	0.21265	0.277055	0.0764575	0.159848	0.107098	0.157879	0.00801177	0.00100189
-81	0.213177	0.288885	0.0675134	0.15604	0.103774	0.161554	0.00751791	0.00154018
-80	0.198865	0.286581	0.0733654	0.156258	0.112095	0.169836	0.00299888	0
-79	0.222872	0.303349	0.0667434	0.142188	0.111803	0.146409	0.00372353	0.00291153
-78	0.221456	0.2835	0.0757238	0.158232	0.0983472	0.159803	0.00293866	0
-77	0.197191	0.286001	0.0717805	0.159989	0.113405	0.165665	0.00512284	0.000844989
-76	0.215043	0.287251	0.0828945	0.145055	0.105995	0.15923	0.00453112	0
-75	0.233289	0.31456	0.0758009	0.143694	0.0962511	0.135387	0	0.00101825
-74	0.224665	0.283428	0.0722734	0.143102	0.110081	0.15603	0.010421	0
-73	0.223911	0.27937	0.0660267	0.147051	0.11712	0.166041	0.00048177	0
-72	0.209648	0.277982	0.0833286	0.14842	0.11468	0.164052	0.00188948	0
-71	0.221001	0.306531	0.0879969	0.134651	0.107303	0.142518	0	0
-70	0.218354	0.282152	0.0716551	0.162208	0.108186	0.144606	0.0128389	0
-69	0.205064	0.301156	0.0763492	0.146691	0.117041	0.145889	0.00781003	0
-68	0.199005	0.288536	0.0716729	0.168069	0.11058	0.151267	0.010871	0
-67	0.228002	0.277272	0.0885008	0.142416	0.107707	0.154498	0.00160414	0
-66	0.215541	0.321411	0.0813443	0.12386	0.108175	0.140054	0.00279114	0.00682296
-65	0.238137	0.308261	0.0806688	0.120233	0.104169	0.142005	0.00652712	0
-64	0.229033	0.289994	0.0833689	0.139569	0.113687	0.144349	0	0
-63	0.211078	0.28115	0.067891	0.160978	0.111445	0.162173	0.00528425	0
-62	0.212294	0.290909	0.0678364	0.150524	0.117253	0.153978	0.00720499	0
-61	0.224838	0.291095	0.0719085	0.14243	0.112965	0.147259	0.00950495	0
-60	0.238491	0.296913	0.0737564	0.140587	0.107161	0.143091	0	0
-59	0.214636	0.285554	0.0745612	0.157232	0.105059	0.149645	0.0133127	0
-58	0.213462	0.284856	0.0811516	0.143962	0.114121	0.150612	0.011836	0
-57	0.234907	0.270341	0.0712649	0.150039	0.106256	0.155793	0.0113993	0
-56	0.24021	0.273977	0.0861029	0.134945	0.10539	0.156323	0.00305283	0
-55	0.225415	0.295029	0.0799465	0.135516	0.105093	0.144247	0.00834314	0.00641085
-54	0.224229	0.27764	0.0879123	0.127324	0.110971	0.16474	0.00718385	0
-53	0.224708	0.277921	0.0672429	0.157201	0.10689	0.159049	0.00698835	0
-52	0.214159	0.290532	0.0739136	0.142317	0.112888	0.159927	0.00626275	0
-51	0.23193	0.277943	0.0856016	0.135097	0.105833	0.158655	0.00494051	0
-50	0.214803	0.287315	0.072454	0.148794	0.108557	0.158624	0.00945283	0
-49	0.21804	0.276395	0.0778094	0.141957	0.115978	0.168678	0.00114245	0
-48	0.216807	0.305953	0.0752446	0.141399	0.10432	0.144295	0.0112017	0.000780382
-47	0.228826	0.294025	0.0779935	0.125509	0.106966	0.154549	0.00675652	0.00537433
-46	0.223407	0.293692	0.0670042	0.141581	0.108055	0.164359	0.00190285	0
-45	0.239694	0.292387	0.0688663	0.136205	0.105134	0.1453	0.006088	0.00632585
-44	0.225607	0.283182	0.0680582	0.145668	0.112101	0.156637	0.00874731	0
-43	0.212022	0.292143	0.079754	0.141512	0.110071	0.155729	0.00876925	0
-42	0.219743	0.298897	0.0787896	0.131866	0.113874	0.15156	0.00527098	0
-41	0.213844	0.270259	0.0856642	0.140913	0.114443	0.170173	0.00470251	0
-40	0.229315	0.293712	0.0853158	0.132005	0.109388	0.148509	0.00175459	0
-39	0.208007	0.278239	0.0757121	0.155688	0.111399	0.161593	0.00644895	0.00291304
-38	0.225964	0.293566	0.0806158	0.126317	0.113704	0.150808	0.00902628	0
-37	0.211129	0.283658	0.0651213	0.151353	0.113532	0.165424	0.00978359	0
-36	0.245215	0.288599	0.0740534	0.131875	0.105482	0.145252	0.00952468	0
-35	0.215152	0.2833	0.0825056	0.142712	0.111079	0.164231	0.00102126	0
-34	0.235938	0.285013	0.077498	0.128514	0.108515	0.154839	0.00968232	0
-33	0.227252	0.292117	0.0736682	0.136521	0.106136	0.150223	0.0140831	0
-32	0.236776	0.28185	0.0701469	0.132623	0.108198	0.161064	0.00934088	0
-31	0.216447	0.27335	0.0649072	0.151044	0.116736	0.165469	0.0120462	0
-30	0.223387	0.285282	0.0795203	0.131515	0.115332	0.155269	0.0096946	0
-29	0.212361	0.293028	0.0809766	0.135476	0.117663	0.15211	0.0083864	0
-28	0.22621	0.282848	0.0798049	0.129619	0.110327	0.158014	0.0131772	0
-27	0.240493	0.285075	0.0736728	0.133866	0.114372	0.143871	0.00865082	0
-26	0.245765	0.287666	0.0685392	0.12389	0.113713	0.144581	0.0110852	0.00476084
-25	0.228163	0.289708	0.0669187	0.150032	0.111292	0.148655	0.00523089	0
-24	0.233259	0.280868	0.0803746	0.127839	0.109229	0.155115	0.0133157	0
-23	0.213849	0.293507	0.0780603	0.139053	0.111377	0.154539	0.00961428	0
-22	0.227571	0.29102	0.0684082	0.129152	0.112551	0.156234	0.00567712	0.00938556
-21	0.245294	0.279196	0.0747725	0.13536	0.108669	0.144221	0.0124873	0
-20	0.220762	0.290166	0.0756559	0.142713	0.111671	0.14999	0.00904218	0
-19	0.230995	0.30464	0.0772298	0.130356	0.102294	0.14126	0.0132258	0
-18	0.22827	0.280929	0.0788866	0.130582	0.116633	0.150604	0.0140959	0
-17	0.235068	0.27049	0.0773589	0.139259	0.1183	0.147767	0.0117568	0
-16	0.226492	0.301575	0.0782163	0.137582	0.109566	0.133934	0.0126347	0
-15	0.244788	0.292318	0.0765589	0.129597	0.1125	0.132591	0.0116471	0
-14	0.241914	0.301808	0.081076	0.124449	0.111412	0.127113	0.0122289	0
-13	0.255404	0.289501	0.0768585	0.118985	0.116901	0.122976	0.0193744	0
-12	0.255929	0.285707	0.0778747	0.126125	0.112525	0.121566	0.0202727	0
-11	0.258737	0.281214	0.0807191	0.13492	0.121929	0.107512	0.014969	0
-10	0.276386	0.286661	0.0823494	0.124656	0.123226	0.0925334	0.014188	0
-9	0.267811	0.301617	0.0801387	0.128969	0.123502	0.0786188	0.019343	0
-8	0.262431	0.28348	0.0903617	0.137569	0.131888	0.0766756	0.0175949	0
-7	0.271308	0.323406	0.0878619	0.128492	0.125894	0.0429182	0.0201194	0
-6	0.284557	0.316245	0.0846472	0.138395	0.131681	0.0265111	0.0179637	0
-5	0.301537	0.323359	0.0822036	0.136573	0.13874	0.000137836	0.0174495	0
-4	0.311858	0.301409	0.0912342	0.13799	0.141455	0	0.0160541	0
-3	0.308879	0.273094	0.105808	0.14711	0.142658	0	0.0224503	0
-2	0.296139	0.246633	0.116219	0.16902	0.14642	0	0.0255699	0
-1	0.280173	0.221983	0.138351	0.17809	0.163424	0	0.0179792	0
1	0.266694	0.231911	0.133256	0.165917	0.177213	0	0.0250095	0
2	0.284728	0.243619	0.1382	0.158156	0.167322	0	0.00797464	0
3	0.264434	0.246374	0.138274	0.165246	0.171756	0	0.0139147	0
4	0.268533	0.251083	0.131521	0.166542	0.168854	0	0.0134663	0
5	0.27645	0.241357	0.130951	0.166101	0.172991	0	0.012151	0
6	0.276387	0.242349	0.131558	0.168314	0.169116	0	0.0122752	0
7	0.273474	0.252124	0.128817	0.164717	0.166262	0	0.0146062	0
8	0.278405	0.25182	0.122156	0.16374	0.166813	0	0.0170657	0
9	0.281091	0.257277	0.122138	0.156733	0.166422	0	0.0163397	0
10	0.280832	0.261804	0.113995	0.163529	0.16255	0	0.0172901	0
11	0.290549	0.269612	0.111759	0.151138	0.159886	0	0.0170548	0
12	0.288426	0.27745	0.114678	0.143932	0.159563	0	0.0159507	0
13	0.30075	0.281403	0.111313	0.132611	0.155466	0	0.0184565	0
14	0.304928	0.285495	0.103379	0.133521	0.155133	0	0.0175447	0
15	0.303385	0.297645	0.0988102	0.129702	0.15172	0	0.0187387	0
16	0.310767	0.298041	0.104321	0.122611	0.147877	0	0.016383	0
17	0.311044	0.307575	0.0962328	0.120512	0.147561	0	0.0170751	0
18	0.308293	0.316823	0.0933136	0.114224	0.148922	0	0.0184246	0
19	0.321013	0.319008	0.0892048	0.11014	0.143038	0	0.0175959	0
20	0.314154	0.31979	0.0908917	0.105877	0.142154	0.00772603	0.0194062	0
21	0.302774	0.318829	0.0914353	0.109481	0.143267	0.0164426	0.0177711	0
22	0.300576	0.312928	0.0954712	0.103793	0.139765	0.0293095	0.0181578	0
23	0.309712	0.318899	0.0946268	0.0941417	0.134675	0.0307964	0.017149	0
24	0.312725	0.302911	0.089002	0.0990548	0.136163	0.040633	0.0195114	0
25	0.300481	0.311567	0.0883942	0.0982449	0.131968	0.0504292	0.0189151	0
26	0.302519	0.309084	0.0808163	0.104257	0.135532	0.0494417	0.0183502	0
27	0.29595	0.310364	0.0852802	0.0973438	0.133959	0.0613926	0.0157107	0
28	0.302344	0.299151	0.0881949	0.0985008	0.130076	0.0667469	0.0149856	0
29	0.299243	0.296375	0.0782881	0.105385	0.130412	0.0744818	0.0158156	0
30	0.292367	0.306374	0.0858712	0.0945702	0.129024	0.0770518	0.0147422	0
31	0.28876	0.313494	0.0796214	0.0966776	0.126875	0.0771711	0.0174013	0
32	0.282301	0.305925	0.0878538	0.0994649	0.12779	0.0808027	0.0158627	0
33	0.289602	0.30821	0.0868327	0.0887103	0.126185	0.0834578	0.0155748	0.00142685
34	0.29375	0.301314	0.0813282	0.0952508	0.125629	0.0901832	0.0125444	0
35	0.284887	0.310326	0.0881908	0.0849839	0.123247	0.094756	0.0136094	0
36	0.283635	0.304122	0.0872279	0.0951124	0.122379	0.0957493	0.0117738	0
37	0.29376	0.305447	0.0902591	0.0829158	0.120939	0.0936064	0.0130737	0
38	0.291647	0.300606	0.083761	0.0902218	0.121073	0.0988695	0.0138219	0
39	0.283606	0.297923	0.0844744	0.0973182	0.123791	0.101033	0.0118556	0
40	0.282697	0.304193	0.0903214	0.0899176	0.120116	0.0990955	0.0136603	0
41	0.288819	0.293844	0.0871739	0.0895342	0.126084	0.103895	0.0106498	0
42	0.286144	0.305143	0.0881896	0.0844579	0.121305	0.104403	0.0103571	0
43	0.275244	0.305443	0.0857445	0.091073	0.120219	0.109384	0.0121209	0.000771793
44	0.2887	0.306691	0.0864475	0.0849943	0.118546	0.102432	0.0116252	0.000564113
45	0.285732	0.297153	0.0850184	0.0930221	0.118073	0.107862	0.0131393	0
46	0.2794	0.302208	0.0803741	0.0928148	0.120714	0.112313	0.0121763	0
47	0.268337	0.311172	0.0843877	0.0869447	0.126522	0.109279	0.0133574	0
48	0.278543	0.304668	0.0872066	0.0916626	0.124249	0.107182	0.00648794	0
49	0.280503	0.313962	0.0872423	0.0861789	0.116511	0.1015	0.0100478	0.00405531
50	0.273743	0.29723	0.0892123	0.0900436	0.121497	0.117764	0.0103303	0.000180513
51	0.273188	0.305158	0.0809972	0.0895207	0.125162	0.117062	0.00891127	0
52	0.274361	0.299728	0.0801685	0.0926998	0.119114	0.118967	0.0149623	0
53	0.284117	0.303462	0.0972259	0.0779399	0.119535	0.110131	0.00758934	0
54	0.276338	0.300293	0.0861773	0.0875995	0.122186	0.120811	0.00659493	0
55	0.281351	0.299645	0.0797744	0.0938228	0.121282	0.113559	0.00963082	0.000934424
56	0.267185	0.301792	0.0914773	0.0916303	0.120387	0.119195	0.00833217	0
57	0.268044	0.292543	0.088239	0.094339	0.124193	0.122358	0.0102842	0
58	0.260412	0.299766	0.0840822	0.0975908	0.122516	0.124471	0.0111619	0
59	0.270186	0.296048	0.0825604	0.0939117	0.122324	0.124877	0.0100935	0
60	0.269086	0.311926	0.088535	0.0833242	0.122785	0.117768	0.00657639	0
61	0.278438	0.291391	0.0871439	0.093235	0.11901	0.123458	0.0059149	0.00140951
62	0.267156	0.305941	0.0852833	0.0890702	0.121708	0.123077	0.00776519	0
63	0.27182	0.29445	0.0865296	0.0964725	0.121832	0.121676	0.00722017	0
64	0.264351	0.292374	0.0880314	0.0996097	0.120424	0.125826	0.00938435	0
65	0.269559	0.301421	0.0829567	0.0895647	0.118863	0.124917	0.0127189	0
66	0.265049	0.298237	0.0873775	0.0934827	0.120324	0.124358	0.0111716	0
67	0.265872	0.3002	0.081325	0.094989	0.118596	0.127262	0.0109691	0.000788648
68	0.261698	0.302551	0.0887303	0.0936326	0.121263	0.125417	0.00670857	0
69	0.266114	0.284127	0.0888995	0.0971232	0.12414	0.128864	0.0107322	0
70	0.277761	0.30443	0.0855821	0.0911441	0.116691	0.114855	0.00953667	0
71	0.272328	0.296411	0.0865563	0.0955138	0.117008	0.123369	0.00881434	0
72	0.279038	0.296128	0.0854575	0.0874279	0.117048	0.124076	0.0108242	0
73	0.260764	0.301275	0.0856338	0.0914464	0.121587	0.129621	0.00554721	0.0041255
74	0.273873	0.292255	0.0862353	0.0925601	0.11738	0.131979	0.00571722	0
75	0.262843	0.298529	0.0866598	0.0954114	0.121565	0.130178	0.00481322	0
76	0.262935	0.302039	0.0852321	0.0944409	0.116777	0.128642	0.00993456	0
77	0.267652	0.293318	0.0826946	0.0957618	0.119123	0.133551	0.00789963	0
78	0.272082	0.29804	0.0828558	0.0920659	0.120619	0.12702	0.00731741	0
79	0.274589	0.290189	0.0837132	0.088761	0.121414	0.131055	0.0102781	0
80	0.260713	0.301759	0.0826845	0.0948937	0.122546	0.132079	0.00532403	0
81	0.266895	0.303973	0.0848364	0.0936118	0.120921	0.123939	0.00582424	0
82	0.26017	0.290308	0.081559	0.0982365	0.124719	0.136555	0.00845208	0
83	0.258639	0.295604	0.0838485	0.0955861	0.119062	0.139656	0.00760433	0
84	0.27291	0.286673	0.0824455	0.0918999	0.121365	0.135084	0.0096235	0
85	0.258336	0.293237	0.0939019	0.0923441	0.12031	0.133985	0.00788592	0
86	0.262555	0.301605	0.0812137	0.0934499	0.120963	0.133696	0.0065178	0
87	0.2793	0.288553	0.0862561	0.0893781	0.115575	0.133219	0.00771964	0
88	0.263705	0.30717	0.0924665	0.084075	0.120622	0.125527	0.0064336	0
89	0.262063	0.301046	0.0819492	0.0954971	0.118958	0.131458	0.00889053	0.000137748
90	0.252794	0.291179	0.0824604	0.103082	0.122734	0.143268	0.00448261	0
91	0.265756	0.290127	0.0888616	0.0957022	0.121248	0.133532	0.00477218	0
92	0.27368	0.292046	0.0797106	0.102603	0.117997	0.128739	0.00522395	0
93	0.259818	0.291038	0.0903029	0.0968144	0.120459	0.134173	0.00739543	0
94	0.269591	0.305951	0.084507	0.0904627	0.115936	0.126274	0.00727838	0
95	0.264391	0.293626	0.084194	0.0921861	0.123526	0.131974	0.0101036	0
96	0.258507	0.291858	0.0827773	0.105454	0.119151	0.133485	0.00876815	0
97	0.262115	0.303304	0.0906831	0.0885651	0.11695	0.134989	0.00339403	0
98	0.263863	0.300619	0.0877674	0.0904867	0.116819	0.133193	0.00725167	0
99	0.271803	0.292221	0.0843045	0.0961604	0.119158	0.126895	0.00945882	0
100	0.259601	0.30698	0.0873328	0.0952895	0.116194	0.129277	0.00532591	0

## Sheet: Fig2e
series	Signature enrichment at TSS	mosaic / de novo [Seplyarskiy, Science, 2021]
Component 1/2	1.06817	0.376436
Component 3/4	0.857262	1.52576
Component 5/6	1.47078	2.15063
Component 7	1.62318	2.72758
Component 8/9	1.4236	0.391645
Component 10	0	0.709445
Component 11	4.77863	5.14049

[truncated: 124 more sheets: Fig2f, Fig3a, Fig3g, Fig4a, Fig4b, Fig4c, Fig4d, Fig4e, Fig5a, Fig5b, Fig5c, Fig5d, Fig6a, Fig6b, Fig6c, Fig6d, sfig1, sfig2, sfig3a, sfig3b …]
